# Supplementary material for: Structure and function of yeast Lso2 and human CCDC124 bound to hibernating ribosomes
Source: PLoS Biol. 2020 Jul 20;18(7):e3000780. doi: 10.1371/journal.pbio.3000780 (PMC7392345; doi:10.1371/journal.pbio.3000780)
Supplement: S1 Data — This file contains raw data from the UV absorption profiles for each splitting assay gradient in sheets 2–19. Splitting assays were carried out in triplicate, for each population, for both experimental and negative control reactions. Sheets 20–25 contain aligned data, including baseline and peak alignment from triplicate experiments, which are the basis for the curves shown in S8 Fig. For Fig 5C and 5D, only one of these triplicates is shown. Charts 1–6 show the plots for each triplicate experiment. (XLSX) [file pbio.3000780.s013.xlsx]

## Sheet: Contents
S8 Fig Data
Table of contents
Sheet2		Empty 80S control 1		Raw Data
Sheet3		Empty 80S control 2		Raw Data
Sheet4		Empty 80S control 3		Raw Data
Sheet5		Empty 80S + splitting factors 1		Raw Data
Sheet6		Empty 80S + splitting factors 2		Raw Data
Sheet7		Empty 80S + splitting factors 3		Raw Data
Sheet8		Stm1 80S control 1		Raw Data
Sheet9		Stm1 80S control 2		Raw Data
Sheet10		Stm1 80S control 3		Raw Data
Sheet11		Stm1 80S + splitting factors 1		Raw Data
Sheet12		Stm1 80S + splitting factors 2		Raw Data
Sheet13		Stm1 80S + splitting factors 3		Raw Data
Sheet14		Lso2 80S control 1		Raw Data
Sheet15		Lso2 80S control 2		Raw Data
Sheet16		Lso2 80S control 3		Raw Data
Sheet17		Lso2 80S + splitting factors 1		Raw Data
Sheet18		Lso2 80S + splitting factors 2		Raw Data
Sheet19		Lso2 80s + splitting factors 3		Raw Data
Sheet20		Empty 80S control		S8 Fig Data
Chart1		Empty 80S control		Chart
Sheet21		Empty 80S splitting		S8 Fig Data
Chart2		Empty 80S splitting		Chart
Sheet22		Stm1 80S control		S8 Fig Data
Chart3		Stm1 80S control		Chart
Sheet23		Stm1 80S splitting		S8 Fig Data
Chart4		Stm1 80S splitting		Chart
Sheet24		Lso2 80S control		S8 Fig Data
Chart5		Lso2 80S control		Chart
Sheet25		Lso2 80S splitting		S8 Fig Data
Chart6		Lso2 80S splitting		Chart

## Sheet: Sheet2
FlowCell Text Data File: QUANT_tc80S_tif6.csv
Software Version: 1.45A
Date: 2019-11-18
Time: 17:08:01
User: Jen
Experiment name: QuantSplit18112019
*** CENTRIFUGE SETTINGS ***
Rotor Manufacturer: Beckman
Rotor Model: SW40Ti
Speed: 40 rpm
Gradient: Sucrose 10.0% to 50.0% v/v
Time: 3:00
w2t: x 10^0
Number of Tubes: 2
Sample Volume: 12 ml
Temperature: 4.0 deg C
*** FRACTIONATION SETTINGS ***
Volume displaced/mm: 0.143 ml/mm
Tubing length: 290 mm
Total Dead Volume (= last fraction): 0.299 ml
Scan Speed: 0.30 mm/sec
Total Distance: 85.0 mm
Upper Limit to Slow-down Distance: 37.50 mm
Start mode: Meniscus sensing
Fail-safe Distance (M): 8 mm
Number of fractions: 25
Distance/fraction: 3.40 mm
Volume/fraction: 0.485 ml
Data Samples/mm: 25.25
*** SCANNING SETTINGS ***
Scanning mode: DUAL UV OD
Channel A (LED1) Wavelength: 260 nm
Channel B (LED2) Wavelength: 280 nm
Sensitivity: 0
Integration time: 132 ms
LED1 (260 nm) On Time: 68 ms
PD2 (280 nm) On Time: 48 ms
Sample A Zero: 799140
Source A Zero: 459914.9
Sample B Zero: 849310.5
Source B Zero: 210418.6
Data Columns:
SampleA	SourceA	SampleB	SourceB	Position	AbsA	AbsB	ratioA/B	Fraction Number	Fraction Volume (ml)
566174	457962	574204	210239	0	0.696452	0.787268	0.884645
392470	458066	401478	210276	0.04	1.4467	1.50887	0.958794
38322	457491	22970	210217	0.07	6.20427	7.27488	0.852834
81619	457621	98305	210328	0.11	4.65791	4.34548	1.0719
502629	457956	526016	210321	0.15	0.940013	0.964728	0.974381
216859	457840	153413	210280	0.19	2.65946	3.44796	0.771315
62050	457831	76603	210292	0.23	5.21973	4.84791	1.0767
83657	457561	167903	210134	0.27	4.60718	3.26465	1.41123
604987	457695	790123	210468	0.31	0.559591	0.146073	3.8309
734449	457549	827545	210230	0.35	0.162169	0.05052	3.20998
741847	457673	829458	210342	0.39	0.142217	0.04694	3.02976
740881	457673	826815	210566	0.43	0.144883	0.055518	2.60965
737709	457975	813839	210496	0.46	0.155012	0.086732	1.78726
723458	457788	813748	210425	0.51	0.194089	0.086277	2.2496
707592	457573	783071	210497	0.55	0.2385	0.164421	1.45055
439509	457679	424557	210252	0.58	1.21335	1.39598	0.869174
124944	457497	134865	210105	0.62	3.78612	3.70601	1.02161
465264	457922	489990	210273	0.66	1.09792	1.10727	0.991555
514774	457944	544064	210129	0.7	0.891107	0.89489	0.995773
507135	457730	512429	210198	0.75	0.920741	1.0163	0.905978
527204	457738	537094	210265	0.78	0.841367	0.922183	0.912365
548673	458061	584748	210164	0.82	0.76114	0.749872	1.01503
561746	457774	604788	210157	0.86	0.711677	0.681885	1.04369
578149	458166	624160	210164	0.9	0.654538	0.618403	1.05843
586496	457815	635968	210121	0.94	0.62364	0.580215	1.07484
381230	457991	420369	210183	0.98	1.50581	1.4153	1.06395
324067	457699	326178	210280	1.02	1.83691	1.92757	0.952965
552685	457917	570550	210182	1.06	0.745589	0.799589	0.932466
555543	457577	586136	210189	1.1	0.733516	0.745333	0.984145
566780	457721	616093	210136	1.14	0.693186	0.644355	1.07578
574560	457579	626032	210333	1.18	0.664656	0.613987	1.08252
582951	458012	638355	210315	1.22	0.636926	0.574524	1.10861
588782	457551	647791	210179	1.26	0.614501	0.543644	1.13034
602696	457814	663217	210374	1.3	0.567885	0.498078	1.14016
348980	457587	378879	210294	1.34	1.68486	1.62582	1.03632
540877	457589	538898	210275	1.38	0.788312	0.91552	0.861053
594015	457651	619042	210452	1.42	0.596843	0.637759	0.935844
608234	457676	643155	210216	1.46	0.548553	0.558475	0.982234
616838	457604	659228	210233	1.5	0.51949	0.508886	1.02084
613934	457535	665988	210218	1.54	0.528837	0.488178	1.08329
614123	457992	670101	210345	1.58	0.53025	0.476986	1.11167
622137	457816	674038	210201	1.61	0.502936	0.463798	1.08438
625380	457602	675838	210214	1.65	0.491341	0.458547	1.07152
489438	457609	470293	210344	1.69	0.992877	1.19065	0.833897
569495	457661	594421	210236	1.74	0.68314	0.717493	0.952121
584277	457680	612430	210174	1.77	0.630793	0.656739	0.960493
593322	457565	622179	210123	1.81	0.598846	0.624417	0.959049
598803	457548	626318	210205	1.86	0.579956	0.611839	0.947889
603562	457665	629452	210189	1.89	0.564282	0.601625	0.937929
610561	457736	640592	210202	1.93	0.541008	0.56639	0.955188
582993	457627	608764	210153	1.97	0.635058	0.668639	0.949776
591452	457546	621555	210261	2.01	0.60522	0.627763	0.964091
597232	457423	631293	210137	2.05	0.584772	0.59524	0.982414
601496	457684	638586	210309	2.09	0.571382	0.573737	0.995896
610268	457704	649690	210504	2.13	0.541848	0.540858	1.00183
582311	457807	617015	210295	2.17	0.638257	0.642865	0.992832
591322	457905	627309	210270	2.21	0.607275	0.609275	0.996717
598096	457800	634204	210456	2.25	0.583499	0.589024	0.990621
602259	457857	637698	210529	2.29	0.569562	0.578649	0.984295
610092	457573	644250	210484	2.33	0.541852	0.557615	0.971732
584490	457673	616731	210472	2.37	0.630016	0.645489	0.976029
587911	457574	615890	210358	2.41	0.617632	0.647147	0.954392
592802	457772	621413	210336	2.45	0.601566	0.628942	0.956473
594197	457459	625924	210366	2.49	0.595357	0.614651	0.968611
597651	457779	630909	210288	2.53	0.584929	0.597914	0.978282
605006	457728	641028	210389	2.57	0.559674	0.56681	0.987409
567361	457442	608418	210289	2.6	0.689842	0.671089	1.02795
579189	457728	616157	210224	2.65	0.648904	0.644989	1.00607
584848	457961	621201	210215	2.69	0.63005	0.62847	1.00252
587009	457752	623960	210130	2.73	0.62157	0.618723	1.0046
588787	457676	626410	210000	2.77	0.615042	0.609576	1.00897
583995	457830	621296	209935	2.8	0.632451	0.625475	1.01115
585672	457735	623985	210175	2.84	0.62616	0.619073	1.01145
587285	457565	626717	210248	2.88	0.619772	0.610968	1.01441
593869	457775	635451	210419	2.92	0.5979	0.584711	1.02256
594413	457733	637127	210372	2.96	0.595839	0.578951	1.02917
565212	457635	609348	210512	3	0.69847	0.670147	1.04226
573264	457609	615352	210499	3.04	0.669411	0.650259	1.02945
577531	457690	618123	210460	3.08	0.654599	0.64083	1.02149
580047	457895	619996	210455	3.12	0.646621	0.634684	1.01881
582225	457825	622491	210428	3.16	0.63864	0.62633	1.01965
574225	457867	616630	210394	3.2	0.667137	0.645072	1.03421
576836	457584	618928	210258	3.24	0.656589	0.636271	1.03193
579681	457940	621452	210236	3.28	0.648114	0.627857	1.03226
582857	457786	624985	210218	3.32	0.636246	0.616258	1.03243
588646	457496	632847	210318	3.36	0.614727	0.59202	1.03836
569675	457642	615164	210344	3.4	0.682409	0.64939	1.05085	1	0.474
563155	457779	607936	210344	3.44	0.706574	0.673214	1.04955
569153	457650	611656	210248	3.48	0.68432	0.659997	1.03685
573290	457889	613933	210235	3.52	0.67057	0.652383	1.02788
575620	457741	615153	210153	3.56	0.661609	0.647595	1.02164
576747	457645	615921	210333	3.6	0.657178	0.646806	1.01604
578579	457751	616676	210277	3.64	0.651163	0.6438	1.01144
577179	457854	617204	210304	3.68	0.65658	0.642334	1.02218
565668	457633	605981	210262	3.72	0.696811	0.67892	1.02635
571224	458035	608099	210145	3.76	0.678609	0.670765	1.01169
574637	457731	610335	210296	3.8	0.665061	0.664815	1.00037
578389	457791	611990	210203	3.83	0.652013	0.658466	0.990201
585634	458021	618125	210195	3.87	0.62757	0.638284	0.983215
585087	457808	617623	210304	3.91	0.628531	0.640966	0.980599
550966	457602	585081	210275	3.95	0.750555	0.749789	1.00102
566203	457743	596387	210328	4	0.695369	0.711719	0.977027
571715	457733	600512	210418	4.03	0.675501	0.698688	0.966814
576104	457851	602892	210251	4.07	0.660381	0.689115	0.958303
579890	458089	605136	210136	4.11	0.648042	0.680524	0.952269
579889	457763	606360	210390	4.15	0.646589	0.678886	0.952426
579212	457791	604510	210372	4.19	0.649104	0.684873	0.947773
582880	457907	606400	210263	4.23	0.636706	0.677536	0.939737
587076	458300	609292	210243	4.27	0.623784	0.667755	0.934152
593160	457886	617018	210434	4.31	0.60084	0.644187	0.93271
574331	457788	599797	210460	4.35	0.666406	0.701492	0.949984
568121	457589	592286	210190	4.39	0.687761	0.724304	0.949547
575305	458052	598489	210203	4.43	0.664119	0.703429	0.944116
579111	457725	602513	210252	4.47	0.649166	0.690392	0.940285
581963	457544	604901	210211	4.51	0.638305	0.682026	0.935894
586421	457920	608338	210206	4.55	0.624371	0.670558	0.931122
584978	457766	608667	210196	4.59	0.628724	0.669373	0.939274
581139	457841	604977	210151	4.63	0.642531	0.681198	0.943238
584268	457887	607176	210168	4.67	0.63175	0.674048	0.937248
587430	458070	609879	210276	4.71	0.621524	0.66613	0.933037
592825	457858	615603	210132	4.75	0.601871	0.64592	0.931804
579066	458124	603187	210061	4.79	0.651108	0.686307	0.948712
572069	458072	596168	210124	4.82	0.67575	0.710504	0.951085
577609	457955	601115	210100	4.87	0.655507	0.693617	0.945057
581222	457900	604724	210238	4.91	0.642503	0.682875	0.940879
583909	457884	606892	210227	4.95	0.632994	0.675556	0.936997
589337	457852	611329	210115	4.99	0.613918	0.6598	0.930462
573537	457721	601026	210222	5.02	0.668937	0.695085	0.962382
578556	457730	604221	210222	5.06	0.65115	0.684399	0.951419
582401	457828	607277	210419	5.11	0.638035	0.676118	0.943674
584964	457700	608260	210090	5.15	0.628478	0.669704	0.938441
591241	457830	613970	210200	5.18	0.60722	0.651926	0.931425
585717	458032	612482	210085	5.22	0.62733	0.655714	0.956712
570265	457998	595602	210136	5.26	0.681882	0.712533	0.956982
576862	458094	600692	210057	5.3	0.658776	0.694623	0.948394
580861	458001	604438	210095	5.34	0.644225	0.682457	0.943979
583925	458128	606646	210068	5.38	0.634028	0.674849	0.939512
587625	458057	610011	210149	5.42	0.620787	0.664476	0.93425
593790	457773	616722	210201	5.46	0.598163	0.642921	0.930383
593325	457594	616868	210215	5.5	0.598966	0.642578	0.932129
568041	458007	594265	210250	5.54	0.689917	0.718156	0.960679
575260	457905	600464	210294	5.58	0.663622	0.697661	0.95121
580186	458203	604257	210164	5.62	0.647507	0.683723	0.947031
583016	457996	606793	210168	5.66	0.636626	0.675319	0.942704
586745	458084	609745	210171	5.7	0.623974	0.665566	0.937508
581391	457756	607204	210159	5.74	0.641265	0.673868	0.951617
583609	457827	608396	210207	5.78	0.633791	0.670376	0.945426
586057	457799	610004	210132	5.82	0.625101	0.664336	0.940941
590212	457787	613851	210227	5.85	0.610592	0.652576	0.935665
595025	457816	618979	210185	5.9	0.594104	0.635405	0.935001
578880	457820	604717	210226	5.94	0.650407	0.682783	0.952581
571818	457930	597572	210136	5.98	0.676013	0.705877	0.957692
577665	457952	602904	210257	6.02	0.655296	0.689133	0.950899
581243	457811	606440	210344	6.05	0.642031	0.67818	0.946698
583939	457883	608072	210189	6.1	0.632884	0.671277	0.942807
583865	457926	609164	210290	6.13	0.633336	0.668629	0.947216
580717	457561	607520	210409	6.17	0.642766	0.675216	0.951941
584225	457781	609571	210389	6.21	0.631427	0.668231	0.944923
586754	457793	611394	210351	6.25	0.622642	0.661848	0.940763
592969	457811	616837	210350	6.29	0.601164	0.643974	0.933522
594582	457757	618918	210334	6.33	0.595364	0.637032	0.934591
569313	457852	598230	210282	6.37	0.684648	0.705059	0.97105
575993	457616	602412	210124	6.41	0.659725	0.689503	0.956812
580510	457740	605997	210168	6.45	0.644296	0.677965	0.950338
583340	457670	609012	210401	6.49	0.634032	0.670195	0.946041
587716	457716	612481	210450	6.53	0.618946	0.659216	0.938912
594525	457661	618973	210460	6.57	0.595131	0.63806	0.93272
576950	457358	607114	210378	6.61	0.655174	0.676266	0.968811
573720	457498	601192	210417	6.65	0.667287	0.696398	0.958199
579239	457786	605431	210463	6.69	0.648986	0.682676	0.950651
582699	457936	607919	210366	6.73	0.637471	0.673481	0.946532
585073	457644	610400	210516	6.77	0.627846	0.666708	0.941711
583909	457263	610454	210424	6.81	0.630217	0.665649	0.946771	2	0.486
582156	457591	608476	210317	6.85	0.637836	0.671165	0.950342
585168	457747	610304	210279	6.89	0.627975	0.664755	0.944671
587837	457694	612214	210213	6.93	0.618427	0.657824	0.94011
594236	457669	618064	210263	6.96	0.596162	0.639135	0.932764
584644	457752	612381	210218	7.01	0.62983	0.657322	0.958176
571842	458031	598596	210099	7.04	0.676379	0.702071	0.963404
577490	457590	603165	210068	7.09	0.654298	0.686448	0.953165
581211	457432	607081	210272	7.12	0.640449	0.67536	0.948308
584130	457588	608697	210066	7.16	0.630897	0.668026	0.944419
586426	457721	612041	210254	7.21	0.623465	0.658787	0.946383
581148	457561	607821	210249	7.25	0.641248	0.672684	0.953268
584677	457742	609765	210172	7.28	0.62967	0.66551	0.946147
586833	457499	611735	210252	7.32	0.621052	0.659775	0.941309
593157	457789	616616	210213	7.36	0.600417	0.643383	0.933219
574286	457675	603886	210205	7.4	0.666061	0.685354	0.97185
579774	457795	606603	210097	7.44	0.647138	0.67527	0.958339
583043	457669	608812	210102	7.48	0.63507	0.667991	0.950716
585699	457653	611353	210374	7.52	0.625699	0.662204	0.944873
592364	457608	616347	210312	7.56	0.602345	0.645211	0.933562
582031	457687	611309	210297	7.6	0.638705	0.661611	0.965379
576856	457622	605494	210309	7.64	0.656688	0.680991	0.964313
581079	457494	607391	210006	7.68	0.641191	0.67178	0.954467
584176	457658	609523	210107	7.72	0.631048	0.665686	0.947967
587963	457721	612256	210141	7.76	0.618109	0.656995	0.940812
594563	457364	618199	210125	7.8	0.593672	0.637371	0.931439
573409	457506	603457	210143	7.84	0.668433	0.686192	0.97412
576917	457656	603920	210203	7.88	0.656624	0.685221	0.958266
581175	457552	607440	210276	7.92	0.641113	0.674207	0.950914
583938	457415	609761	210320	7.96	0.630796	0.666942	0.945803
587496	457419	612497	210351	8	0.618384	0.658215	0.939486
592000	457766	618289	210235	8.04	0.604309	0.638132	0.946996
574665	457171	604292	210232	8.07	0.662457	0.684258	0.968139
579938	457263	607425	210263	8.12	0.64418	0.674132	0.955569
583566	457547	609268	210154	8.15	0.63269	0.666981	0.948588
586555	457674	611321	210172	8.2	0.622804	0.660373	0.94311
582423	457479	609041	210239	8.23	0.636397	0.668547	0.951911
585312	457516	610624	210150	8.27	0.626438	0.662461	0.945623
587625	457549	612348	210190	8.31	0.618516	0.657162	0.941193
593015	457594	616751	210236	8.36	0.600035	0.643162	0.932945
595653	457548	619464	210142	8.39	0.590748	0.633414	0.932641
568975	457566	599121	210216	8.43	0.684584	0.701427	0.975989
576686	457733	602781	210161	8.47	0.657788	0.688623	0.955221
580996	457564	606616	210206	8.51	0.641797	0.676272	0.949022
583612	457298	609524	210359	8.55	0.631415	0.668099	0.945091
586559	457376	611378	210216	8.59	0.621458	0.660607	0.940738
593968	457472	617317	210192	8.63	0.596204	0.640891	0.930273
581763	457336	609555	210295	8.67	0.638078	0.667383	0.956089
574561	457351	602529	210249	8.71	0.663633	0.69031	0.961355
580407	457729	606241	210264	8.75	0.64461	0.678074	0.950648
583567	457646	608586	210151	8.79	0.633129	0.669209	0.946085
586244	457631	610403	210074	8.83	0.623697	0.662462	0.941484
593196	457528	616416	210185	8.87	0.599116	0.643768	0.930639
595700	457641	618690	210132	8.91	0.591002	0.635838	0.929485
567982	457533	596739	210139	8.95	0.688011	0.708718	0.970783
577068	457574	603172	210221	8.99	0.655722	0.687892	0.953234
581585	457572	606876	210242	9.03	0.639759	0.675753	0.946735
584413	457552	609275	210220	9.07	0.629745	0.66759	0.94331
587510	457706	611791	210289	9.11	0.619619	0.659946	0.938894
585143	457509	611105	210285	9.15	0.626998	0.662169	0.946886
580794	457250	608174	210347	9.19	0.641104	0.672453	0.95338
584443	457519	610600	210409	9.22	0.629492	0.665023	0.946572
586710	457556	611817	210269	9.27	0.621736	0.659668	0.942498
591582	457610	615524	210260	9.31	0.605057	0.647406	0.934586
596034	457604	619296	210068	9.35	0.58969	0.633251	0.931211
578200	457242	605261	210101	9.38	0.650227	0.679772	0.956536
572840	457472	601059	210373	9.42	0.670312	0.696422	0.962508
578635	457556	604761	210136	9.46	0.650093	0.681774	0.953532
581956	457376	608166	210244	9.5	0.637578	0.671493	0.949493
584594	457490	610423	210326	9.54	0.628834	0.664812	0.945882
584539	457652	610484	210202	9.58	0.629751	0.663422	0.949246
582781	457489	608984	210062	9.62	0.635185	0.667038	0.952247
585381	457433	610938	210083	9.66	0.625826	0.660782	0.947099
588260	457592	612997	210115	9.7	0.616499	0.654308	0.942215
594264	457343	619040	210302	9.74	0.594608	0.636328	0.934436
593930	457127	619040	210274	9.78	0.594791	0.63606	0.935119
557147	457163	582073	210429	9.82	0.725765	0.761654	0.95288
560530	457214	580859	210326	9.86	0.713607	0.764875	0.932972
570976	457396	592659	210431	9.9	0.676641	0.725345	0.932854
576920	457480	597797	210245	9.94	0.655826	0.706164	0.928717
580751	457323	601694	210277	9.98	0.641582	0.693374	0.925304
586233	457563	606515	210177	10.02	0.623432	0.676329	0.921787
593631	457172	616365	210197	10.06	0.596023	0.64405	0.92543
591861	457767	614371	210149	10.1	0.604794	0.650121	0.930279
564697	457427	589383	210130	10.14	0.699405	0.733632	0.953346
573457	457275	597657	210192	10.18	0.667228	0.706128	0.944911
578745	457568	602267	210159	10.22	0.649757	0.690324	0.941236	3	0.486
581537	457328	604881	210117	10.25	0.638837	0.681191	0.937823
584784	457643	608025	210366	10.3	0.628853	0.673129	0.934223
591935	457569	614046	210200	10.34	0.603653	0.651677	0.926308
594779	457446	617565	210155	10.37	0.593296	0.639727	0.92742
569949	457389	597830	210149	10.42	0.680293	0.705132	0.964774
573599	457333	598982	210170	10.45	0.666981	0.701453	0.950856
578956	457490	603303	210117	10.5	0.648663	0.686457	0.944944
582328	457648	606164	210150	10.53	0.637487	0.677237	0.941305
584922	457574	608122	210026	10.57	0.628062	0.669547	0.938039
592078	457478	614497	210138	10.62	0.602752	0.649602	0.927878
595347	457718	618438	210251	10.66	0.592559	0.6378	0.929067
564971	457351	593624	210049	10.69	0.698073	0.718403	0.9717
561080	457685	592806	210301	10.73	0.713707	0.7236	0.986328
556572	457496	590170	210337	10.77	0.729368	0.732927	0.995143
566994	457754	593582	210075	10.81	0.692561	0.718796	0.963502
571380	457728	594909	210138	10.85	0.676678	0.714899	0.946537
388828	457456	402310	210173	10.89	1.46304	1.50371	0.972957
576783	457497	745523	210157	10.93	0.656388	0.260204	2.52259
559278	457419	732575	210089	10.97	0.719099	0.294866	2.43873
532674	457383	723245	210009	11.01	0.81866	0.319934	2.55884
504698	457016	712386	210159	11.05	0.927403	0.351865	2.63568
472968	456936	696440	210230	11.09	1.0599	0.398176	2.6619
441428	456952	682232	210182	11.13	1.20118	0.439261	2.73456
413130	457081	668099	210191	11.17	1.33732	0.481541	2.77717
385700	457076	654620	210177	11.21	1.47787	0.522487	2.82853
363060	457150	637008	210140	11.25	1.60197	0.577104	2.77589
342979	457345	628892	210348	11.29	1.71927	0.604943	2.84204
326052	457274	616905	210237	11.33	1.82251	0.642669	2.83585
311278	457341	605896	210105	11.37	1.91769	0.677697	2.82971
299458	457230	597904	210154	11.4	1.9964	0.704931	2.83205
290929	457292	592469	210256	11.44	2.0558	0.724314	2.83827
284042	457374	586886	210285	11.48	2.10519	0.743676	2.83079
277914	457318	583676	210285	11.52	2.14956	0.754731	2.84812
273388	457159	580751	210254	11.57	2.18245	0.76456	2.85452
269601	457246	576567	210352	11.61	2.21138	0.780073	2.83483
266851	457419	572638	210278	11.64	2.23313	0.793146	2.81553
263684	457571	569571	210125	11.68	2.25824	0.802503	2.81399
260700	457428	566141	210143	11.72	2.28089	0.814851	2.79915
258009	457276	563577	210072	11.76	2.30144	0.823319	2.79531
256088	457264	560964	210090	11.8	2.31667	0.832859	2.78159
254501	457306	559805	210364	11.84	2.32958	0.839655	2.77445
253391	457125	558658	210351	11.88	2.33772	0.843664	2.77091
251820	457314	556591	210193	11.92	2.35129	0.849621	2.76745
250565	457227	554643	210116	11.96	2.36112	0.855949	2.75848
249499	457290	553579	210285	12	2.37012	0.86144	2.75135
248395	457137	551782	210186	12.04	2.37851	0.867044	2.74324
247596	457201	549931	210109	12.08	2.38539	0.873079	2.73216
246613	457300	548385	210180	12.12	2.39398	0.879434	2.72218
246091	457341	547181	210109	12.16	2.39849	0.883183	2.71574
245371	457295	546521	210099	12.2	2.40428	0.88552	2.71511
244710	457272	546154	210222	12.24	2.4097	0.888054	2.71346
244139	457160	545147	210141	12.28	2.41398	0.890997	2.7093
243685	457009	544621	210252	12.32	2.41711	0.894007	2.70368
243547	457159	543817	210190	12.36	2.41894	0.89639	2.69854
243441	457342	543467	210216	12.4	2.42065	0.897937	2.69579
243184	456912	543635	210394	12.44	2.42089	0.89902	2.69281
243394	457420	543092	210433	12.48	2.42139	0.901408	2.68624
243386	457128	543099	210489	12.52	2.42016	0.901918	2.68334
243903	457337	543197	210536	12.56	2.41675	0.902005	2.67931
244026	457199	543200	210406	12.59	2.4151	0.900749	2.68121
244274	456999	543703	210503	12.63	2.41213	0.899812	2.6807
244988	457293	544137	210544	12.68	2.40747	0.898596	2.67915
245755	457168	544260	210397	12.71	2.40051	0.896733	2.67696
246702	457271	544758	210316	12.75	2.39311	0.894113	2.67651
247594	457412	545862	210458	12.79	2.38635	0.891393	2.67711
248779	457269	547097	210614	12.83	2.37594	0.888332	2.67461
250026	457290	547444	210413	12.87	2.36581	0.885129	2.67284
251422	457174	548225	210270	12.91	2.3539	0.880885	2.67219
253104	457309	549464	210237	12.95	2.34086	0.876019	2.67215
254755	457287	551046	210367	12.99	2.32746	0.87147	2.67072
256563	457384	552206	210225	13.03	2.31342	0.86587	2.67178
258570	457066	554165	210416	13.07	2.29605	0.860563	2.66808
260747	457008	555753	210454	13.11	2.27864	0.855159	2.66458
262913	456992	557082	210349	13.15	2.26164	0.849339	2.66282
265273	457218	559098	210380	13.19	2.24437	0.842355	2.66439
267535	457304	560819	210352	13.23	2.22738	0.835892	2.66467
270129	457109	562253	210240	13.27	2.20676	0.829671	2.6598
273010	457184	564269	210278	13.31	2.18539	0.822821	2.65597
275764	457178	566550	210400	13.35	2.16483	0.815859	2.65343
278253	457231	568467	210338	13.39	2.14668	0.808456	2.65528
280577	457111	570552	210271	13.43	2.12912	0.800435	2.65996
283847	457283	572694	210301	13.46	2.10618	0.793169	2.6554
286976	457198	574671	210305	13.51	2.08337	0.786262	2.64972
289989	457274	576717	210211	13.54	2.06234	0.778197	2.65015
292963	457079	579255	210306	13.59	2.04059	0.770257	2.64924
295563	457030	581747	210408	13.63	2.02229	0.762582	2.65191	4	0.486
298764	457011	583590	210178	13.67	2.00017	0.754002	2.65274
302380	457258	586124	210236	13.7	1.97666	0.745825	2.6503
305866	457182	588647	210298	13.75	1.95287	0.737762	2.64701
309088	457195	591002	210239	13.79	1.93148	0.729148	2.64896
312476	457564	593898	210377	13.82	1.91083	0.720618	2.65165
315981	457406	596226	210311	13.86	1.8873	0.7121	2.65032
319566	457372	598753	210287	13.9	1.86406	0.703346	2.65028
323043	457192	601174	210274	13.94	1.84111	0.695088	2.64875
326674	457302	603978	210449	13.98	1.81874	0.687385	2.64588
330109	457263	607226	210518	14.02	1.79716	0.677236	2.65367
333453	457057	610013	210581	14.06	1.77561	0.668609	2.65568
337522	457108	612554	210563	14.1	1.75103	0.660058	2.65284
341629	457170	614836	210498	14.14	1.72656	0.651941	2.64833
345313	457292	616879	210274	14.18	1.70515	0.643108	2.65143
348854	457141	620052	210309	14.22	1.68361	0.633103	2.65929
352444	457199	622857	210425	14.26	1.66292	0.625116	2.66017
356953	457421	626011	210437	14.3	1.6379	0.615051	2.66303
361398	457371	628193	210360	14.34	1.61235	0.6073	2.65495
364956	457206	631002	210364	14.38	1.59157	0.598345	2.65995
369041	457287	634258	210412	14.42	1.56916	0.588431	2.66668
372604	457112	636342	210197	14.46	1.54871	0.579759	2.67131
377316	457154	639223	210222	14.5	1.52319	0.570893	2.66808
382164	457425	641727	210196	14.54	1.49828	0.562764	2.66236
385459	457175	644530	210250	14.58	1.47959	0.554497	2.66835
389302	457209	647975	210294	14.61	1.45945	0.544174	2.68195
393070	456991	650830	210313	14.66	1.43876	0.535495	2.68679
398097	456978	653224	210229	14.7	1.4127	0.527289	2.67918
403223	457142	656036	210263	14.74	1.38726	0.518957	2.67317
406908	457015	658622	210265	14.77	1.36808	0.511046	2.67701
410657	457158	661567	210186	14.81	1.34995	0.501296	2.69292
414908	456965	664343	210256	14.86	1.32801	0.493527	2.69086
420014	457176	667023	210190	14.9	1.30393	0.48478	2.68974
424244	457139	670291	210372	14.93	1.28326	0.476673	2.69212
428193	457149	673526	210418	14.97	1.26435	0.46741	2.70502
432290	457292	675393	210229	15.01	1.24551	0.460019	2.70751
436970	457126	678064	210235	15.05	1.22273	0.452121	2.70443
441452	457173	680850	210194	15.09	1.20206	0.443463	2.71062
445628	457279	684166	210342	15.13	1.18327	0.435089	2.71961
449869	457270	686562	210177	15.17	1.16385	0.426461	2.72909
454078	457212	689148	210170	15.21	1.14454	0.418816	2.73279
458602	457086	691976	210226	15.25	1.12369	0.411099	2.73338
462740	457288	694242	209990	15.29	1.10621	0.402245	2.7501
467296	457291	697738	210353	15.33	1.08618	0.395602	2.74564
472464	457204	699566	210139	15.37	1.06329	0.388276	2.73848
475816	457050	702411	210215	15.41	1.04813	0.380825	2.75227
479450	456802	705515	210346	15.45	1.03145	0.373193	2.76386
483714	456680	706988	210082	15.49	1.01279	0.366458	2.76373
487451	456908	710499	210377	15.53	0.998064	0.359301	2.77779
492025	456682	712275	210189	15.57	0.977941	0.352467	2.77456
496137	456874	714989	210320	15.61	0.961773	0.346057	2.77923
499665	456851	717237	210154	15.65	0.947171	0.338138	2.80113
504791	457175	719525	210117	15.69	0.927738	0.331364	2.79976
508441	456673	721869	210118	15.73	0.910749	0.324818	2.80387
512514	456705	724523	210190	15.77	0.894566	0.318112	2.81211
516775	456829	726074	210095	15.81	0.878181	0.31289	2.80667
520453	457017	728434	210108	15.84	0.864512	0.306474	2.82083
523726	456968	730438	210100	15.89	0.851465	0.30086	2.83011
528092	457194	733422	210189	15.92	0.83549	0.293496	2.84668
532381	457074	735395	210236	15.97	0.818403	0.288532	2.83644
536088	457369	737197	210184	16.01	0.805525	0.2831	2.84537
538778	457330	739257	210105	16.04	0.795109	0.276718	2.87336
541805	457228	741731	210264	16.09	0.783189	0.271509	2.88458
546479	457487	743664	210162	16.12	0.766772	0.265285	2.89038
550320	457083	745853	210252	16.16	0.750634	0.260223	2.88458
554116	457257	747847	210253	16.2	0.737347	0.254851	2.89324
556246	457223	750721	210496	16.24	0.729345	0.249448	2.92383
559768	457357	752069	210408	16.28	0.71703	0.24499	2.92678
563810	457393	753829	210388	16.32	0.70247	0.240087	2.9259
567266	457343	754494	210165	16.36	0.689742	0.236172	2.92051
570309	457409	756457	210271	16.4	0.679091	0.231951	2.92774
572337	457323	758144	210259	16.44	0.671443	0.227346	2.9534
574889	457144	759456	210148	16.48	0.661539	0.222796	2.96925
578327	457328	761645	210290	16.52	0.650162	0.218356	2.97753
581334	457294	762892	210178	16.56	0.639399	0.213985	2.98805
584690	457364	764531	210207	16.6	0.627934	0.209938	2.99105
586965	457293	766150	210195	16.64	0.619671	0.205559	3.01457
589179	457355	767395	210143	16.68	0.612245	0.201787	3.03411
592724	457495	769402	210272	16.72	0.600597	0.19776	3.037
595388	457440	770803	210277	16.76	0.591175	0.194141	3.04508
597697	457396	772319	210286	16.8	0.583058	0.190267	3.06443
600973	457609	773214	210181	16.84	0.572827	0.186926	3.06447
602612	457301	775032	210310	16.87	0.565877	0.183429	3.085
604438	457289	775607	210111	16.92	0.559632	0.180026	3.10862
607484	457454	777386	210244	16.95	0.550085	0.176683	3.1134
610115	457386	778382	210192	17	0.540939	0.173604	3.11593
612140	457465	779531	210202	17.04	0.534512	0.170727	3.1308	5	0.486
613524	457396	781408	210305	17.08	0.529583	0.166867	3.17368
615739	457352	782181	210212	17.11	0.522012	0.163982	3.18334
618011	457034	783465	210241	17.15	0.513053	0.160954	3.18757
619948	457159	784644	210230	17.19	0.507209	0.157818	3.21389
621945	457232	785773	210211	17.23	0.500956	0.154738	3.23745
624108	457260	787518	210369	17.27	0.493977	0.151781	3.25454
625788	456965	788619	210431	17.31	0.487156	0.149559	3.25729
627856	457056	789338	210375	17.35	0.480813	0.147186	3.26672
630074	457133	789981	210263	17.39	0.473943	0.144471	3.28054
631560	457016	790999	210313	17.43	0.468599	0.142354	3.29177
632472	457026	791738	210280	17.47	0.465691	0.140156	3.32266
634342	457262	792267	210158	17.51	0.460707	0.13764	3.34719
636781	457166	793049	210206	17.55	0.452425	0.136112	3.32392
638725	457358	795025	210433	17.59	0.447047	0.133271	3.35441
639727	457382	795714	210375	17.63	0.443947	0.13097	3.3897
640644	456944	796773	210397	17.67	0.439056	0.1285	3.41679
643228	457178	796546	210145	17.71	0.431867	0.126658	3.4097
644545	457413	796697	210013	17.75	0.428734	0.12501	3.4296
646001	457240	798137	210175	17.79	0.423343	0.122924	3.44394
647136	457185	799583	210388	17.83	0.419505	0.121317	3.45791
648779	457426	800107	210254	17.86	0.415395	0.118713	3.49916
650365	457365	800820	210350	17.9	0.410126	0.117837	3.48044
651503	457383	801645	210364	17.95	0.40663	0.115896	3.50857
652407	457199	801444	210171	17.98	0.402969	0.114552	3.5178
654036	457266	802390	210217	18.03	0.398167	0.112615	3.53565
655161	457295	802879	210177	18.06	0.39478	0.111003	3.55647
656523	457154	803428	210182	18.11	0.3899	0.109674	3.55509
656461	456954	804671	210310	18.14	0.389198	0.107785	3.61088
658356	457094	804909	210200	18.18	0.383926	0.106134	3.61737
660404	457202	805345	210200	18.23	0.378055	0.105043	3.59906
660352	456925	805645	210109	18.26	0.376976	0.103419	3.64513
661723	457057	806293	210213	18.3	0.373323	0.102796	3.63169
662219	457189	806868	210196	18.34	0.372381	0.101196	3.67979
663289	456964	807731	210298	18.38	0.36807	0.100019	3.67999
664764	456925	808138	210322	18.42	0.363351	0.099234	3.66155
665712	456987	807895	210132	18.46	0.360712	0.098018	3.68005
666035	456920	808498	210137	18.5	0.35942	0.096563	3.72214
667434	457109	808867	210119	18.54	0.355973	0.09547	3.72863
668899	457133	809328	210165	18.58	0.351594	0.094763	3.71025
669536	457113	809945	210196	18.62	0.349557	0.093524	3.73761
670085	456863	810242	210164	18.66	0.34676	0.092478	3.74964
670942	457002	811473	210416	18.7	0.344768	0.091834	3.75426
671379	456827	811852	210399	18.74	0.342652	0.09073	3.77662
672503	457182	812108	210378	18.78	0.340818	0.089893	3.79137
673720	457089	812388	210359	18.82	0.336703	0.089016	3.78249
674709	457235	812545	210315	18.86	0.334355	0.088205	3.79065
674270	456983	813239	210358	18.9	0.334558	0.086896	3.85009
674953	457035	813726	210403	18.93	0.33272	0.086121	3.86341
676496	457333	814380	210528	18.98	0.329381	0.085699	3.84348
677040	457131	814653	210525	19.01	0.326833	0.084994	3.84535
677400	456890	814735	210457	19.06	0.324666	0.08414	3.85863
677161	456876	815027	210382	19.1	0.325325	0.0827	3.93382
677794	456865	814791	210265	19.13	0.323364	0.082162	3.93569
679117	457167	814782	210268	19.18	0.320726	0.082213	3.90116
679607	456966	814861	210274	19.21	0.318351	0.082075	3.87877
680177	457008	815173	210260	19.25	0.316823	0.081169	3.90324
680067	457014	815846	210317	19.29	0.317181	0.080052	3.96217
681084	457269	815631	210241	19.34	0.315265	0.079855	3.94796
681645	457288	815431	210152	19.37	0.313665	0.079496	3.94568
682224	457315	815411	210086	19.41	0.312049	0.078912	3.95438
683025	457436	815835	210120	19.45	0.310189	0.078191	3.96709
682973	457084	817125	210359	19.49	0.30877	0.077297	3.99457
683847	457276	816763	210207	19.53	0.307012	0.076734	4.00102
684216	457269	817280	210294	19.57	0.305877	0.076292	4.00929
684655	457249	816937	210205	19.61	0.304476	0.076285	3.99128
685366	457434	817391	210276	19.65	0.303179	0.075846	3.99731
685376	457030	818021	210377	19.69	0.301342	0.075261	4.00396
685413	456949	817433	210214	19.73	0.300869	0.075148	4.00368
685796	457205	817540	210164	19.77	0.300872	0.074405	4.04372
686299	456990	818120	210266	19.81	0.298409	0.073953	4.0351
686694	457004	818114	210211	19.85	0.297294	0.073441	4.04809
687064	457081	818084	210136	19.89	0.296537	0.072795	4.07357
687212	456983	818445	210213	19.93	0.295657	0.072645	4.06992
687273	456880	819215	210346	19.97	0.295015	0.072024	4.09606
688576	457193	819307	210320	20.01	0.29254	0.071549	4.0887
688235	456969	819532	210298	20.05	0.292551	0.070784	4.133
688686	456910	819901	210340	20.09	0.290947	0.070279	4.13985
689255	457023	819971	210317	20.13	0.289763	0.069887	4.14617
690003	457521	819924	210283	20.16	0.289772	0.069677	4.15881
690225	457201	819877	210331	20.21	0.287682	0.070252	4.09499
690420	457210	819994	210288	20.25	0.287144	0.069552	4.12846
690484	457078	819770	210214	20.29	0.286364	0.069394	4.12665
690589	457077	819845	210230	20.32	0.286048	0.069363	4.12395
690842	457280	820015	210210	20.36	0.286207	0.068753	4.16283
691360	456974	819800	210144	20.4	0.283304	0.068649	4.12687	6	0.481
691879	457182	819978	210145	20.44	0.2827	0.068221	4.1439
691617	456989	819928	210123	20.48	0.282611	0.068133	4.14795
692200	457278	820544	210234	20.52	0.28218	0.067683	4.16913
692806	457304	820319	210207	20.56	0.280506	0.067977	4.12647
692867	457191	820637	210281	20.6	0.27982	0.067905	4.12073
693047	457250	820586	210237	20.64	0.279553	0.067609	4.13485
692836	457238	820878	210289	20.68	0.280122	0.06739	4.15672
693525	457418	820875	210260	20.72	0.278894	0.06712	4.15517
693770	457252	820456	210220	20.76	0.277428	0.067765	4.09396
693976	457454	820204	210142	20.8	0.277725	0.067636	4.10614
693790	457217	820620	210215	20.84	0.277213	0.067314	4.11817
693891	457184	820577	210163	20.88	0.276767	0.066921	4.1357
694437	457378	820516	210159	20.92	0.276026	0.067033	4.11777
694498	457036	820302	210067	20.96	0.274316	0.066676	4.11415
694780	457412	820866	210115	21	0.275168	0.065751	4.18498
694723	457075	821006	210113	21.04	0.273827	0.065388	4.18771
695362	457084	821573	210274	21.08	0.271987	0.065541	4.14989
695169	457034	821319	210256	21.12	0.272331	0.065991	4.12676
695512	457135	820938	210225	21.16	0.271773	0.066629	4.07888
695600	457171	820725	210148	21.2	0.271676	0.066414	4.09064
695079	456760	821174	210309	21.24	0.271369	0.066855	4.05905
695990	457085	820526	210182	21.27	0.270144	0.067229	4.01827
696215	457168	820917	210255	21.32	0.269854	0.066969	4.02956
696323	457104	820992	210217	21.35	0.26925	0.06642	4.05375
696236	456886	820785	210166	21.39	0.26853	0.066439	4.04173
696909	457068	820975	210172	21.43	0.267368	0.06603	4.04917
697391	457117	820870	210102	21.48	0.266173	0.065617	4.05647
697550	457185	820897	210115	21.51	0.26601	0.065675	4.0504
697132	456980	821722	210359	21.55	0.266319	0.06599	4.03577
697981	457384	820898	210171	21.59	0.265637	0.06621	4.01205
697960	457289	820957	210223	21.63	0.265274	0.066564	3.98527
698453	457256	820645	210183	21.67	0.263681	0.066946	3.9387
698489	457242	820390	210113	21.71	0.263513	0.066901	3.93884
698448	457390	821152	210285	21.75	0.264295	0.066679	3.96368
698711	457500	820931	210266	21.79	0.264017	0.06704	3.93822
698588	457080	820849	210217	21.83	0.262498	0.066771	3.93131
699286	457317	821185	210254	21.87	0.261515	0.066301	3.94436
699378	457261	821947	210398	21.91	0.260996	0.065812	3.9658
699184	457331	821168	210151	21.95	0.261876	0.065355	4.00697
698990	457135	821162	210188	21.99	0.261567	0.065725	3.97974
699465	457164	821419	210300	22.03	0.260307	0.066168	3.93405
699081	456769	822177	210501	22.07	0.259662	0.066234	3.92036
699779	457181	822679	210564	22.11	0.259465	0.065607	3.95483
699733	457292	821759	210331	22.15	0.260096	0.065631	3.96302
699418	457009	821776	210405	22.19	0.259751	0.066298	3.91792
699575	456948	820979	210213	22.23	0.259018	0.066414	3.90007
700300	457398	821252	210242	22.27	0.258913	0.066022	3.92164
700035	457098	821545	210239	22.31	0.258345	0.065274	3.95786
700424	457341	821879	210257	22.34	0.258296	0.064627	3.99671
700537	457313	821562	210204	22.38	0.25784	0.064897	3.9731
700686	457383	821300	210116	22.43	0.257718	0.064695	3.98356
700520	457171	821913	210250	22.46	0.257254	0.064477	3.98989
700767	457234	821914	210172	22.5	0.256815	0.063726	4.02997
701022	457279	822496	210349	22.55	0.256272	0.063996	4.00448
701034	457330	822478	210349	22.58	0.256465	0.06404	4.00474
701377	457534	822296	210290	22.62	0.256377	0.063921	4.01084
701128	457294	822302	210295	22.66	0.25603	0.063954	4.00333
701322	457317	822548	210329	22.7	0.255567	0.063677	4.01347
701457	457363	822996	210448	22.74	0.255379	0.06372	4.00784
701446	457375	823070	210451	22.78	0.255464	0.063567	4.0188
701447	457394	823012	210396	22.82	0.255546	0.063182	4.04458
701565	457138	822137	210186	22.86	0.254057	0.063314	4.01266
701684	457246	822711	210315	22.9	0.254193	0.063144	4.02563
701781	457248	822544	210204	22.94	0.253919	0.062489	4.06344
701967	457347	823275	210319	22.98	0.25382	0.061801	4.10707
702459	457617	822662	210180	23.02	0.253594	0.061969	4.09224
701919	457050	822963	210280	23.06	0.252631	0.062191	4.06218
702203	457230	823282	210316	23.1	0.252609	0.061755	4.09051
702301	457238	822851	210222	23.14	0.252359	0.061909	4.07627
701645	456879	823023	210305	23.18	0.252664	0.062284	4.05667
701657	456949	822770	210248	23.22	0.252942	0.062357	4.05637
702573	457261	822335	210137	23.26	0.25167	0.062358	4.03585
702447	457148	822618	210131	23.3	0.251531	0.061607	4.08281
702238	457060	822950	210193	23.34	0.251746	0.061389	4.10085
702367	457248	823084	210259	23.37	0.252211	0.061693	4.08815
702541	457178	823059	210221	23.42	0.251391	0.06139	4.09497
703067	457344	822932	210170	23.46	0.250603	0.061212	4.094
702451	457000	823003	210204	23.49	0.250857	0.061364	4.08799
702368	457021	823584	210253	23.54	0.251192	0.060412	4.15801
703310	457468	824014	210346	23.58	0.25045	0.060251	4.15679
703378	457392	822752	210150	23.61	0.249913	0.061461	4.06618
703119	457342	822969	210147	23.65	0.250442	0.060901	4.11229
703043	457274	823296	210175	23.69	0.250359	0.060369	4.14717
703438	457375	823563	210304	23.73	0.249662	0.060952	4.09605
703276	457274	823411	210287	23.77	0.249681	0.061161	4.08236
703120	457001	823146	210208	23.81	0.248913	0.061052	4.07704	7	0.486
703368	457261	823640	210267	23.85	0.249356	0.060409	4.1278
703672	457363	823406	210186	23.89	0.248928	0.060205	4.13467
704123	457479	822793	210081	23.93	0.248136	0.060699	4.08797
703556	457255	823388	210254	23.97	0.248782	0.060901	4.08502
703878	457396	823577	210309	24.01	0.248476	0.060966	4.07568
703766	457303	823893	210411	24.05	0.248386	0.06117	4.0606
704243	457555	823686	210428	24.09	0.248127	0.061839	4.01246
704495	457575	823616	210341	24.13	0.247484	0.061177	4.04539
704172	457448	823387	210281	24.17	0.247855	0.061162	4.05241
704536	457563	823481	210250	24.21	0.247312	0.060635	4.07869
704344	457329	823288	210185	24.25	0.246823	0.060484	4.08077
704841	457596	823095	210186	24.29	0.246574	0.060966	4.04442
705166	457769	822912	210131	24.33	0.246404	0.060887	4.0469
704299	457218	823300	210233	24.37	0.246457	0.060915	4.0459
705309	457852	822500	210119	24.4	0.24636	0.061781	3.9876
704748	457531	822708	210184	24.44	0.246553	0.061895	3.98339
705089	457712	822382	210087	24.48	0.246372	0.061764	3.98896
705205	457680	822920	210220	24.53	0.245893	0.061721	3.98394
705399	457669	823344	210301	24.57	0.245281	0.061459	3.99095
705087	457545	822990	210198	24.6	0.245631	0.061339	4.00451
705172	457620	823338	210280	24.65	0.24572	0.061273	4.01027
705733	457816	823912	210342	24.68	0.244969	0.060462	4.05161
705485	457560	823116	210175	24.73	0.244544	0.06081	4.02147
705720	457660	823073	210190	24.77	0.24431	0.061059	4.00123
705136	457417	822852	210127	24.81	0.244917	0.060996	4.01531
705525	457667	822962	210206	24.84	0.244906	0.061484	3.98326
705735	457685	823606	210413	24.88	0.244378	0.061891	3.94851
706067	457942	823593	210428	24.92	0.244564	0.062067	3.94035
705481	457532	823535	210350	24.96	0.24443	0.061461	3.97698
705825	457799	824624	210608	25	0.244627	0.061268	3.9927
706240	457914	823810	210477	25.04	0.243938	0.062005	3.93417
706145	457914	822487	210092	25.08	0.244213	0.061554	3.96745
706642	458247	822807	210134	25.12	0.244261	0.061173	3.99295
705945	457580	823272	210219	25.16	0.2433	0.060849	3.99839
705926	457549	823443	210193	25.2	0.243216	0.060182	4.04137
706162	457626	822846	210122	25.24	0.242876	0.060962	3.98403
705975	457609	823343	210260	25.28	0.243342	0.061069	3.98473
706309	457775	823209	210174	25.32	0.243117	0.060572	4.01367
706363	457680	822732	210067	25.36	0.242536	0.060714	3.99472
706389	457677	822983	210182	25.4	0.242447	0.061202	3.9614
706443	457698	823645	210312	25.44	0.242384	0.060828	3.98475
705412	457141	823114	210191	25.48	0.242881	0.060968	3.98376
705537	457159	823223	210226	25.52	0.242599	0.061037	3.97465
705841	457278	823428	210259	25.56	0.24225	0.060851	3.98104
705503	457016	823049	210118	25.6	0.242058	0.060427	4.00579
705893	457287	823237	210124	25.64	0.24214	0.060024	4.03404
705722	457228	823592	210177	25.68	0.242371	0.059663	4.06231
706106	457219	823119	210133	25.71	0.241218	0.060399	3.99372
706816	457738	823145	210094	25.75	0.241483	0.059962	4.0273
706733	457617	823334	210080	25.79	0.241182	0.059364	4.06274
707038	457776	823581	210076	25.84	0.24101	0.058722	4.10429
706733	457706	823491	210145	25.87	0.24158	0.059604	4.05311
706850	457630	823670	210240	25.91	0.240902	0.060077	4.00991
706831	457642	823674	210222	25.95	0.24101	0.059894	4.02393
706902	457561	823839	210271	25.99	0.240443	0.05996	4.01004
707104	457800	823143	210156	26.03	0.240927	0.060561	3.97824
707267	458047	823202	210166	26.07	0.241559	0.060513	3.99187
707098	457696	823018	210064	26.11	0.240479	0.059985	4.00901
706953	457559	823496	210140	26.15	0.240286	0.059544	4.03547
706888	457531	823786	210210	26.19	0.240349	0.059505	4.03913
707133	457739	824283	210278	26.23	0.24057	0.058941	4.08151
707265	457727	824217	210272	26.27	0.240135	0.059045	4.06696
707144	457612	823470	210122	26.31	0.23997	0.059434	4.03756
707450	457892	824098	210284	26.35	0.240337	0.059451	4.04258
706818	457533	824064	210187	26.39	0.240561	0.058605	4.10482
706808	457486	823596	210099	26.43	0.240379	0.058905	4.08077
707242	457721	823729	210256	26.47	0.240174	0.060086	3.9972
706736	457523	823689	210243	26.51	0.240753	0.060059	4.00862
707174	457810	823822	210189	26.55	0.240769	0.059216	4.06596
707120	457728	824021	210231	26.59	0.240559	0.059132	4.06819
707409	457848	823966	210258	26.63	0.240259	0.059525	4.03627
707326	457669	824433	210379	26.67	0.239699	0.059543	4.02567
707070	457641	824366	210256	26.7	0.240314	0.058528	4.106
706811	457468	823913	210142	26.75	0.24029	0.058542	4.10456
707493	457800	824654	210380	26.79	0.239801	0.059012	4.06361
707611	457928	823805	210175	26.82	0.240032	0.059123	4.05988
707614	457891	823427	210095	26.86	0.239858	0.059281	4.04614
707511	457922	823960	210291	26.9	0.240294	0.059856	4.01455
707279	457681	822944	210107	26.94	0.239888	0.060578	3.95996
707080	457486	823585	210265	26.98	0.239592	0.060524	3.95861
707055	457576	824126	210377	27.02	0.240067	0.060274	3.98292
706682	457253	823823	210199	27.06	0.239702	0.059309	4.04157
707672	457942	823850	210168	27.1	0.239918	0.058946	4.07015
707243	457587	823595	210203	27.14	0.239572	0.059905	3.99918
707447	457670	824249	210297	27.18	0.239353	0.059207	4.04268
707542	457749	824435	210322	27.22	0.239432	0.058991	4.05875	8	0.486
707629	457818	824254	210368	27.26	0.239489	0.059875	3.99982
707541	457817	824093	210314	27.3	0.239739	0.059751	4.01229
707545	457735	824226	210402	27.34	0.23936	0.060269	3.97153
707847	457950	824113	210365	27.38	0.239448	0.060191	3.97815
708028	457924	824224	210334	27.42	0.238809	0.059622	4.00536
707681	457701	824889	210527	27.46	0.238815	0.059845	3.99053
707345	457676	824181	210408	27.5	0.239675	0.060437	3.96573
707272	457524	824716	210448	27.54	0.239207	0.059512	4.01949
707953	457879	824009	210258	27.58	0.238824	0.05942	4.01928
708197	457968	824193	210349	27.62	0.238517	0.059842	3.98579
707223	457450	824182	210345	27.66	0.239017	0.05983	3.99491
707716	457775	823712	210231	27.7	0.239045	0.059888	3.99156
707456	457485	824283	210406	27.73	0.2385	0.060168	3.96391
707792	457750	823555	210228	27.78	0.238713	0.060243	3.96251
707968	457678	824288	210299	27.81	0.237883	0.05913	4.02302
708068	457848	823195	210015	27.86	0.238354	0.059081	4.03435
708174	457892	822661	209993	27.89	0.238244	0.060178	3.959
707888	457694	822970	210068	27.93	0.238185	0.060141	3.96047
708271	457933	823288	210102	27.98	0.238147	0.059688	3.98985
707864	457533	823535	210128	28.01	0.237535	0.059333	4.00342
707917	457635	823805	210218	28.05	0.237838	0.059535	3.9949
708085	457688	823652	210205	28.09	0.237589	0.059785	3.97406
707541	457311	823832	210238	28.13	0.237476	0.059661	3.98042
707905	457583	823538	210172	28.17	0.23764	0.059748	3.9774
707934	457565	823513	210067	28.21	0.237476	0.058802	4.03859
708729	458038	823893	210173	28.25	0.237293	0.058889	4.02953
708400	457852	824090	210303	28.29	0.237412	0.059653	3.97989
708140	457742	823628	210175	28.33	0.237672	0.059556	3.99072
707885	457465	824381	210335	28.37	0.23717	0.059248	4.003
708039	457611	824438	210315	28.41	0.237378	0.058917	4.02902
708196	457689	824370	210314	28.45	0.237273	0.059074	4.01656
708119	457689	824066	210195	28.49	0.237496	0.058676	4.04755
707851	457528	824154	210221	28.53	0.23755	0.05871	4.04613
708132	457635	823631	210146	28.57	0.237217	0.059271	4.00226
707931	457496	823737	210146	28.61	0.237176	0.059011	4.01916
707777	457368	824254	210229	28.65	0.237048	0.058543	4.04917
707745	457337	823974	210087	28.69	0.237002	0.057865	4.09575
707920	457540	823997	210148	28.73	0.237404	0.058394	4.06554
707821	457371	823977	210155	28.77	0.236935	0.05851	4.04944
708116	457603	823732	210086	28.81	0.23712	0.058448	4.05694
707906	457442	823699	210086	28.85	0.237007	0.058529	4.04941
707979	457494	823802	210110	28.88	0.237028	0.058507	4.05129
707935	457563	823841	210184	28.92	0.237464	0.059121	4.01656
707863	457389	824152	210215	28.96	0.236894	0.058658	4.03858
708374	457728	824447	210219	29	0.236933	0.057975	4.08683
708203	457663	824815	210293	29.04	0.237137	0.057785	4.1038
708075	457557	824070	210076	29.09	0.237032	0.057525	4.12051
708219	457649	824189	210197	29.12	0.237028	0.058395	4.05907
708212	457600	824262	210251	29.16	0.236829	0.058734	4.03224
707891	457421	824148	210194	29.2	0.236956	0.058466	4.05287
708011	457552	825321	210424	29.24	0.237195	0.057804	4.10346
708403	457755	825469	210458	29.28	0.23697	0.057768	4.1021
708197	457493	825300	210490	29.32	0.236394	0.058487	4.04181
707893	457439	824489	210283	29.36	0.237031	0.058486	4.0528
708108	457613	824400	210170	29.4	0.237188	0.05762	4.11642
708402	457741	824199	210097	29.44	0.23691	0.057411	4.12656
708575	457813	824284	210191	29.48	0.236733	0.058105	4.07423
708564	457729	823965	210132	29.52	0.236389	0.058319	4.05337
708320	457728	824418	210194	29.56	0.237089	0.057806	4.10147
707900	457446	824624	210230	29.6	0.237042	0.057648	4.11191
708234	457560	824196	210173	29.64	0.236587	0.058147	4.06874
708142	457533	823571	210106	29.68	0.236732	0.059034	4.0101
708257	457671	824098	210194	29.72	0.237016	0.058588	4.04544
708321	457758	824335	210242	29.76	0.23722	0.058469	4.05719
708631	457901	823578	210207	29.8	0.236964	0.059985	3.95037
707784	457345	824000	210268	29.84	0.236925	0.059538	3.97942
708179	457633	823725	210125	29.88	0.237072	0.058839	4.02915
707796	457391	824373	210173	29.92	0.237096	0.057715	4.10808
708422	457805	824244	210172	29.96	0.237139	0.05802	4.08716
708087	457634	824034	210256	30	0.237342	0.059339	3.99974
707834	457449	824128	210207	30.04	0.237246	0.05864	4.04582
708391	457808	823996	210166	30.07	0.237242	0.058569	4.05061
708068	457712	823987	210283	30.12	0.237746	0.059713	3.98146
707632	457475	824247	210366	30.15	0.237946	0.059873	3.9742
708121	457871	823063	210092	30.19	0.238303	0.060143	3.96227
707836	457632	823472	210215	30.23	0.238059	0.060322	3.9465
707891	457635	823729	210204	30.27	0.237913	0.059587	3.9927
708321	457990	823777	210214	30.31	0.238257	0.059566	3.99992
707925	457929	823575	210224	30.35	0.239129	0.060156	3.97517
707924	457824	823591	210227	30.39	0.238663	0.060145	3.9681
708037	457817	823585	210211	30.43	0.238305	0.060007	3.97131
707988	457758	823976	210318	30.47	0.238183	0.060076	3.96471
707040	457393	823520	210210	30.51	0.239292	0.060156	3.97785
707330	457646	822734	210096	30.55	0.239584	0.060987	3.92843
707617	457848	822394	210104	30.59	0.239657	0.061897	3.87186
707614	457833	822442	210115	30.63	0.239599	0.061885	3.87167	9	0.486
707381	457728	823628	210317	30.67	0.239803	0.060917	3.93653
707311	457906	823453	210354	30.71	0.240801	0.0617	3.90276
706802	457644	821919	210107	30.75	0.241103	0.063091	3.82154
706464	457434	822288	210199	30.79	0.241143	0.063068	3.82353
706910	457823	822726	210239	30.83	0.241591	0.062378	3.87299
706595	457627	822675	210133	30.87	0.241627	0.061487	3.92973
706096	457401	822957	210250	30.91	0.242061	0.061918	3.90939
706232	457571	822250	210220	30.95	0.242428	0.063363	3.82603
706165	457634	822043	210220	30.99	0.242904	0.06387	3.80308
706428	457935	821088	210150	31.02	0.243487	0.065542	3.71498
706047	457733	822518	210203	31.07	0.243688	0.062543	3.89634
705537	457466	821665	210128	31.11	0.243973	0.063915	3.81714
705762	457757	821889	210271	31.15	0.244621	0.064737	3.77871
705718	457945	821739	210279	31.18	0.245589	0.065181	3.76778
705140	457634	821402	210150	31.22	0.245876	0.064771	3.79606
704863	457528	822005	210307	31.26	0.246206	0.064797	3.79962
704718	457618	821882	210309	31.3	0.247029	0.065118	3.79355
705107	457907	822335	210428	31.34	0.247192	0.065148	3.79433
704875	457876	822438	210495	31.38	0.247726	0.065537	3.77995
704662	457784	821990	210392	31.42	0.247934	0.065649	3.77668
704476	457739	821447	210235	31.46	0.248273	0.065476	3.79182
704338	457776	821374	210226	31.5	0.248839	0.065569	3.79508
704374	457885	821552	210206	31.54	0.249221	0.06494	3.8377
704152	457778	821304	210260	31.58	0.249388	0.066067	3.77481
703957	457663	821547	210396	31.62	0.249441	0.066774	3.73562
703845	457716	821246	210273	31.66	0.250003	0.066333	3.76889
703622	457866	820645	210174	31.7	0.251322	0.06686	3.75894
703353	457535	820248	210152	31.74	0.250625	0.067624	3.70614
703396	457695	819788	210093	31.78	0.251215	0.068189	3.68411
703490	457742	820571	210217	31.82	0.251152	0.067454	3.72331
703326	457681	820594	210156	31.86	0.251356	0.066813	3.76211
703639	458000	820209	210073	31.9	0.251871	0.066962	3.7614
702845	457561	821082	210327	31.94	0.252219	0.067254	3.75027
702978	457699	820782	210275	31.98	0.252449	0.067492	3.74044
703076	457788	820594	210293	32.01	0.252562	0.068126	3.70727
702759	457688	820027	210188	32.06	0.253038	0.068513	3.6933
702626	457701	820245	210138	32.09	0.253483	0.067497	3.75546
702300	457575	819914	210127	32.14	0.253869	0.068205	3.72213
702544	457788	819619	210218	32.17	0.254111	0.069803	3.64038
702218	457754	819503	210187	32.22	0.254908	0.069791	3.65244
702219	457863	819614	210084	32.25	0.255393	0.06853	3.72671
702002	457814	819605	210157	32.3	0.255806	0.069253	3.6938
702091	457907	819600	210335	32.33	0.255962	0.070972	3.60655
701539	457725	819165	210215	32.37	0.256758	0.070891	3.62186
701039	457615	819273	210180	32.41	0.257725	0.07029	3.6666
701023	457666	819422	210207	32.45	0.258	0.070182	3.67614
701359	457966	819222	210250	32.49	0.25836	0.071087	3.63444
701160	457927	819024	210252	32.53	0.258767	0.071593	3.61441
700952	457893	818654	210133	32.57	0.259222	0.071363	3.63246
700595	457805	818882	210244	32.61	0.259871	0.071866	3.61605
700836	458021	819128	210397	32.65	0.260132	0.072727	3.57685
700373	457729	819078	210388	32.69	0.26018	0.072764	3.57569
700520	457919	819474	210517	32.73	0.260599	0.073025	3.56864
699724	457490	819264	210381	32.77	0.261008	0.072239	3.61313
700160	457717	819732	210491	32.81	0.260748	0.072141	3.61441
699773	457483	818887	210344	32.85	0.260833	0.072812	3.58228
700275	457777	818371	210205	32.89	0.260681	0.07275	3.58323
700254	457699	819007	210335	32.93	0.260393	0.07243	3.59508
700396	457854	818337	210165	32.97	0.260671	0.07245	3.59793
700355	457689	818477	210228	33.01	0.260054	0.07271	3.5766
700533	457656	818701	210301	33.05	0.259386	0.072858	3.56017
700616	457659	818420	210194	33.09	0.259157	0.072524	3.5734
701126	457820	818305	210081	33.13	0.258388	0.071723	3.60256
701255	457838	818723	210223	33.16	0.258092	0.072056	3.58183
701056	457697	818515	210216	33.21	0.258042	0.072501	3.55916
701582	457814	819005	210218	33.24	0.257031	0.071314	3.60422
701470	457533	818957	210152	33.29	0.256101	0.070799	3.61729
702187	457756	819219	210265	33.33	0.255008	0.071238	3.57967
702402	457853	818822	210171	33.36	0.254815	0.071314	3.57316
701399	457013	819152	210207	33.41	0.253981	0.070847	3.58494
702239	457445	819244	210227	33.44	0.253466	0.070812	3.57941
702550	457478	819314	210193	33.49	0.252707	0.070314	3.59399
702534	457222	820294	210297	33.52	0.251609	0.068901	3.65172
703104	457526	820194	210313	33.56	0.251309	0.0693	3.62637
702937	457276	819993	210332	33.6	0.250677	0.069977	3.5823
702756	457014	819585	210182	33.64	0.250031	0.069542	3.59541
703710	457500	820665	210409	33.68	0.24943	0.069063	3.61162
704460	457800	821041	210394	33.72	0.248592	0.067996	3.65597
704119	457470	821384	210468	33.76	0.248107	0.067863	3.65599
704688	457732	820960	210356	33.8	0.247626	0.067831	3.65063
704307	457382	820735	210275	33.84	0.247167	0.067607	3.65593
704349	457321	821208	210381	33.88	0.246772	0.067462	3.65796
704601	457471	821195	210299	33.92	0.246711	0.066708	3.69838
705301	457811	821481	210367	33.96	0.2462	0.066658	3.69349
705074	457553	822347	210594	34	0.245705	0.066708	3.6833	10	0.481
705021	457529	821599	210447	34.04	0.245751	0.067135	3.66058
705805	457973	821991	210479	34.08	0.245462	0.06648	3.6923
705156	457493	822365	210520	34.12	0.245199	0.065955	3.71765
705184	457389	821888	210359	34.16	0.244652	0.065583	3.73044
706008	457917	822400	210435	34.2	0.244623	0.065055	3.76023
705561	457619	822401	210432	34.24	0.244587	0.065024	3.76148
705825	457669	822365	210424	34.28	0.244045	0.065036	3.75247
706168	457908	822465	210460	34.31	0.24412	0.065136	3.74787
706121	457853	821976	210310	34.35	0.24401	0.064897	3.75994
705650	457541	822230	210287	34.39	0.24398	0.064054	3.80898
705630	457497	821666	210171	34.43	0.243842	0.064325	3.79078
705608	457468	821319	210140	34.48	0.243776	0.064879	3.75739
705750	457632	822143	210303	34.51	0.244097	0.064421	3.78911
705870	457701	821967	210247	34.56	0.244058	0.064315	3.7947
705934	457653	822139	210269	34.59	0.243658	0.064105	3.80094
705971	457742	821660	210190	34.63	0.243949	0.064522	3.78086
705858	457571	822418	210311	34.67	0.243512	0.063823	3.8154
706123	457747	822366	210192	34.71	0.24353	0.06281	3.87726
706393	457833	822109	210121	34.75	0.243133	0.062759	3.87407
706395	457871	822490	210211	34.79	0.243297	0.062688	3.88106
706125	457685	822036	210131	34.83	0.243247	0.063034	3.859
706233	457679	822016	210166	34.87	0.242908	0.063419	3.83023
706665	457966	821970	210125	34.91	0.242939	0.063138	3.84774
706581	457948	822300	210139	34.95	0.243102	0.062463	3.89191
706388	457726	822991	210308	34.99	0.242669	0.062391	3.8895
706426	457681	822477	210275	35.03	0.242358	0.063334	3.82668
706113	457559	822264	210226	35.07	0.242719	0.063386	3.82922
706440	457715	822405	210158	35.11	0.242469	0.062388	3.88645
707005	458089	823001	210259	35.15	0.242504	0.061897	3.9179
706533	457809	822423	210203	35.19	0.24262	0.062776	3.86487
706536	457704	822537	210238	35.23	0.242142	0.062832	3.8538
706577	457710	822380	210164	35.27	0.24205	0.062507	3.87236
706421	457556	822792	210191	35.31	0.241813	0.061756	3.91559
706697	457704	822936	210272	35.35	0.241676	0.06218	3.88669
706045	457462	822662	210291	35.39	0.242482	0.063034	3.84687
706549	457661	822730	210274	35.43	0.241912	0.062704	3.85799
706431	457531	821556	210031	35.47	0.241672	0.063252	3.8208
706618	457637	821220	210031	35.5	0.241605	0.064076	3.77058
706567	457652	821659	210152	35.54	0.24182	0.06416	3.76901
706492	457578	821826	210141	35.59	0.241706	0.063645	3.79773
706713	457664	822400	210191	35.62	0.24145	0.062717	3.84984
706728	457700	822266	210128	35.66	0.241568	0.062441	3.86872
707201	457957	822057	210147	35.7	0.241348	0.063136	3.82267
707234	457951	822323	210185	35.74	0.241225	0.062848	3.83822
707253	457897	821664	210011	35.78	0.240929	0.062795	3.83677
707035	457819	821849	210117	35.82	0.241211	0.063358	3.80711
707209	457940	822266	210228	35.86	0.241248	0.0634	3.80517
707039	457824	822108	210219	35.9	0.241222	0.063701	3.78677
706792	457657	822200	210259	35.94	0.24119	0.063859	3.77691
706711	457576	821779	210135	35.98	0.241063	0.063703	3.7842
707454	458121	822044	210218	36.02	0.241348	0.063849	3.78001
707306	458047	821884	210213	36.06	0.241446	0.064193	3.76125
706392	457401	821713	210128	36.1	0.241204	0.063797	3.78079
706942	457755	821857	210104	36.14	0.241194	0.063214	3.81553
707022	457776	823096	210385	36.18	0.241057	0.062871	3.83412
707156	457877	823551	210477	36.22	0.24112	0.062639	3.84938
707022	457812	822729	210370	36.26	0.241218	0.063627	3.79114
707339	458028	823050	210547	36.3	0.241266	0.064536	3.73849
706712	457587	822178	210276	36.34	0.241109	0.064076	3.76285
706502	457467	822135	210165	36.38	0.241181	0.063117	3.82115
706732	457656	821736	210116	36.42	0.24136	0.063626	3.79343
706658	457623	821629	210205	36.46	0.241426	0.064742	3.72907
706837	457794	822142	210334	36.49	0.241673	0.06472	3.73411
706546	457628	821646	210154	36.53	0.241773	0.064211	3.76529
706807	457805	822355	210255	36.58	0.241809	0.063441	3.81155
706585	457837	822831	210295	36.61	0.242594	0.062658	3.87172
706574	457713	822139	210180	36.65	0.242072	0.063251	3.82715
706351	457594	822183	210244	36.7	0.242186	0.063757	3.79857
706144	457521	822152	210194	36.73	0.242459	0.063354	3.82707
706428	457679	822525	210195	36.77	0.242343	0.062449	3.88065
706392	457687	822406	210181	36.81	0.242483	0.062606	3.87313
706669	457838	822463	210249	36.85	0.242356	0.063119	3.83968
706659	457928	821200	210144	36.89	0.242787	0.065209	3.72318
706132	457531	821766	210111	36.93	0.242539	0.063504	3.81926
706354	457703	822452	210241	36.97	0.242664	0.063069	3.8476
706613	457884	822456	210223	37.01	0.242723	0.062887	3.8597
706179	457622	822075	210106	37.05	0.242809	0.062698	3.87265
706375	457815	822451	210185	37.09	0.243104	0.062534	3.88752
706376	457793	822130	210124	37.13	0.243003	0.062736	3.87341
706472	457906	822191	210148	37.17	0.24323	0.062817	3.87204
705860	457475	822454	210197	37.21	0.243076	0.062642	3.8804
706541	457944	823070	210283	37.25	0.2432	0.061958	3.92526
706071	457570	822692	210214	37.29	0.24289	0.062222	3.9036
706517	457910	822307	210152	37.33	0.243118	0.062571	3.88547
706646	457999	822704	210272	37.37	0.243142	0.062749	3.87485
706481	457842	822116	210105	37.41	0.242918	0.062588	3.8812	11	0.486
706226	457743	822266	210138	37.45	0.243214	0.062537	3.88911
706104	457725	822146	210194	37.48	0.243487	0.063368	3.84241
705804	457469	822352	210273	37.53	0.243212	0.063621	3.82283
706118	457732	823436	210493	37.57	0.243478	0.063073	3.86023
706014	457664	823427	210441	37.6	0.243475	0.062597	3.88954
706674	458115	823034	210304	37.65	0.243579	0.062247	3.9131
706237	457910	822546	210213	37.69	0.243929	0.06257	3.89848
706274	457830	822445	210205	37.72	0.243464	0.062741	3.88046
706041	457717	822677	210271	37.77	0.243634	0.062805	3.8792
705644	457553	822891	210316	37.8	0.244052	0.062712	3.89161
706376	458040	822687	210227	37.85	0.244107	0.062359	3.91454
706324	457994	823313	210410	37.88	0.244052	0.06258	3.89986
706212	457880	823145	210428	37.92	0.243867	0.063163	3.86089
706107	457909	823703	210540	37.96	0.244301	0.06287	3.88581
705982	457856	823636	210465	38	0.244426	0.062316	3.92238
706120	458023	823675	210506	38.04	0.244772	0.062613	3.90929
706364	458098	823289	210466	38.08	0.244401	0.063175	3.86864
705461	457558	822316	210235	38.12	0.244605	0.063345	3.86148
706145	458039	822603	210286	38.16	0.244771	0.06313	3.87724
706011	457901	823048	210384	38.2	0.244543	0.062979	3.88291
705915	457869	822132	210205	38.24	0.244678	0.063508	3.85271
705487	457625	822322	210242	38.28	0.244829	0.063397	3.86182
706097	458069	822558	210274	38.32	0.245045	0.063126	3.88186
705254	457541	821816	210186	38.36	0.245129	0.064101	3.82411
705660	457827	821589	210158	38.4	0.24523	0.064389	3.80856
705605	457831	821404	210104	38.44	0.245407	0.064325	3.81511
705736	457841	821969	210195	38.48	0.245072	0.063812	3.84054
705634	457900	821803	210124	38.52	0.245632	0.063538	3.86589
705802	457977	821653	210145	38.56	0.245489	0.064107	3.82933
705692	457947	821608	210162	38.6	0.245673	0.064381	3.81594
705959	458152	821550	210143	38.64	0.245815	0.064341	3.82051
705862	458049	821816	210248	38.67	0.245636	0.064695	3.79682
705811	457973	821694	210261	38.71	0.245445	0.065119	3.76916
705899	458124	821204	210121	38.76	0.245864	0.064979	3.78375
705215	457699	821600	210232	38.79	0.245949	0.065072	3.77965
705529	457917	821977	210304	38.84	0.246012	0.064837	3.7943
706082	458276	821873	210256	38.87	0.246012	0.064632	3.80634
705661	458047	822507	210472	38.91	0.24621	0.065148	3.77927
705771	458230	822519	210511	38.96	0.246708	0.065492	3.76702
705861	458279	822094	210349	39	0.246666	0.064982	3.79594
705675	458086	821624	210218	39.03	0.246344	0.064879	3.79699
705874	458260	821853	210306	39.07	0.246544	0.065161	3.78364
705906	458300	821533	210242	39.11	0.24663	0.065332	3.77502
705412	458041	821735	210388	39.15	0.246905	0.066236	3.72768
705742	458271	820531	210115	39.19	0.246976	0.066574	3.70979
705760	458262	821496	210282	39.23	0.246883	0.065806	3.75167
705664	458231	821711	210303	39.27	0.247023	0.06548	3.77249
705939	458451	820439	210048	39.31	0.247208	0.066157	3.73668
705118	458311	820353	210100	39.35	0.248964	0.066867	3.72325
704739	458153	820265	210039	39.39	0.249359	0.066498	3.74985
705159	458409	821005	210176	39.43	0.249283	0.065995	3.77729
705660	458440	821747	210296	39.47	0.247968	0.065325	3.79593
705542	458365	821532	210282	39.51	0.247975	0.065718	3.77333
705209	458095	821576	210317	39.55	0.247736	0.065945	3.75667
705074	458116	821280	210261	39.59	0.248221	0.066135	3.75325
705313	458183	821504	210327	39.62	0.247827	0.066218	3.74259
705634	458531	820933	210158	39.67	0.248449	0.065999	3.76443
705222	458226	820895	210183	39.71	0.248283	0.066332	3.74302
705124	458259	820972	210244	39.75	0.248715	0.066728	3.72729
704519	457907	820469	210120	39.79	0.248899	0.066774	3.72746
704792	458128	820919	210189	39.82	0.249093	0.066331	3.75531
704685	458047	821063	210210	39.87	0.249042	0.066179	3.76318
704506	457944	821196	210264	39.9	0.249102	0.06637	3.75323
704503	457966	820684	210139	39.94	0.249209	0.066428	3.75154
704616	458046	820853	210153	39.98	0.249238	0.066148	3.7679
704554	457974	821220	210276	40.02	0.249096	0.066426	3.74998
704555	458029	820830	210192	40.06	0.249339	0.066578	3.74506
704283	457836	820974	210223	40.1	0.249267	0.066522	3.74714
704618	458080	820438	210094	40.14	0.249384	0.066601	3.74445
704726	458145	821007	210287	40.18	0.249361	0.067054	3.71879
704388	457988	820579	210190	40.22	0.249641	0.067175	3.71625
704067	457801	820523	210165	40.26	0.249738	0.067073	3.72336
704451	458159	820310	210120	40.3	0.250222	0.067165	3.72548
704473	458243	819993	210077	40.34	0.250533	0.067531	3.70987
703916	457871	820362	210169	40.38	0.25049	0.067507	3.71057
703730	457826	821125	210343	40.42	0.250829	0.067301	3.72696
703953	457964	820716	210219	40.46	0.250798	0.067117	3.73672
704037	458096	820787	210220	40.5	0.251143	0.066952	3.75108
703771	457941	820599	210195	40.54	0.251224	0.067174	3.73989
704361	458347	821162	210338	40.58	0.251323	0.067163	3.742
703734	457944	821155	210366	40.62	0.251345	0.067448	3.72649
703446	457929	820568	210236	40.66	0.252116	0.067644	3.72712
703289	457893	820778	210234	40.7	0.252411	0.067109	3.76124
703523	458097	820748	210249	40.74	0.252642	0.067326	3.75252
703809	458250	819782	210061	40.78	0.252494	0.067897	3.7188
703054	457927	820067	210112	40.82	0.253247	0.067685	3.74154	12	0.486
703280	458067	820319	210146	40.85	0.253215	0.067392	3.75733
703062	457930	820583	210262	40.9	0.253237	0.067856	3.73198
703417	458201	820352	210243	40.94	0.253415	0.068241	3.71351
702794	457878	820234	210217	40.97	0.253785	0.068282	3.71672
702705	457870	820179	210184	41.02	0.254008	0.068101	3.7299
702847	457974	820421	210238	41.05	0.25406	0.068024	3.73487
703191	458230	820211	210215	41.09	0.254202	0.068319	3.72079
702969	458101	819695	210092	41.13	0.254272	0.068408	3.71699
703177	458375	820472	210314	41.17	0.25489	0.068627	3.71414
702539	457982	820425	210344	41.21	0.254992	0.06903	3.69394
702904	458300	820967	210541	41.25	0.25535	0.069586	3.66957
702470	458056	820318	210422	41.29	0.255524	0.07004	3.64825
702441	458054	820563	210454	41.33	0.255599	0.069745	3.66478
702451	458221	820233	210360	41.37	0.256316	0.069655	3.67979
701902	457878	820323	210423	41.41	0.256384	0.070037	3.66066
701830	457906	819887	210312	41.45	0.256719	0.070045	3.66503
701974	458093	819547	210240	41.49	0.257134	0.070191	3.66333
701693	457954	819627	210284	41.53	0.257333	0.070416	3.65444
701616	457953	818719	210101	41.57	0.257553	0.070896	3.63284
701624	458168	819022	210242	41.61	0.25849	0.071502	3.61513
700953	457878	819041	210315	41.65	0.259152	0.072155	3.59159
700990	458198	818823	210305	41.69	0.260473	0.072596	3.58799
700807	458277	818164	210159	41.73	0.26136	0.072819	3.58918
700198	458096	817887	210184	41.77	0.262331	0.073741	3.55746
699799	458230	817711	210227	41.81	0.264096	0.074587	3.54076
698838	458080	817534	210237	41.85	0.266238	0.075119	3.54419
697882	457928	817064	210184	41.89	0.268359	0.07577	3.54175
697325	458068	816381	210131	41.92	0.270619	0.076948	3.51692
696552	458053	816482	210327	41.96	0.272821	0.078578	3.472
695393	457929	814795	210045	42	0.275674	0.080042	3.44412
694149	457950	814905	210224	42.05	0.279432	0.081487	3.42916
693136	458173	814893	210359	42.08	0.283416	0.082811	3.42246
691465	457988	813641	210202	42.13	0.287528	0.084405	3.40654
690334	458041	812720	210187	42.16	0.291115	0.086544	3.36378
688961	458077	812908	210460	42.2	0.295349	0.088694	3.32998
687295	458018	811666	210326	42.24	0.300039	0.090492	3.31564
685933	458220	811120	210356	42.28	0.305	0.092136	3.31033
683822	457936	809876	210223	42.32	0.310038	0.093955	3.29987
682278	457939	808813	210165	42.36	0.314677	0.096046	3.27632
681404	458278	807633	210109	42.4	0.318814	0.098452	3.23828
679400	457906	807172	210209	42.44	0.323179	0.100562	3.21374
677972	457897	806317	210145	42.48	0.327444	0.102084	3.20759
676725	458018	805516	210092	42.52	0.331751	0.103579	3.20289
675233	457829	804773	210121	42.56	0.335423	0.105717	3.17284
674778	458252	803990	210074	42.6	0.338691	0.107228	3.15861
673286	457943	803324	210058	42.64	0.34184	0.108745	3.14351
672606	458032	803187	210135	42.68	0.344306	0.109827	3.13497
672354	458322	802969	210174	42.72	0.346367	0.110749	3.12751
671859	458266	802623	210186	42.76	0.347624	0.111732	3.11122
671597	458320	802289	210151	42.8	0.348664	0.112236	3.10653
670940	458079	801803	210093	42.84	0.34959	0.112901	3.09644
671067	458300	801951	210209	42.88	0.35019	0.113641	3.08153
671152	458283	802082	210287	42.92	0.349855	0.11406	3.06729
671040	458022	801733	210200	42.96	0.34903	0.114103	3.05891
671196	458014	801518	210154	43	0.348519	0.114202	3.05177
671406	457965	801527	210144	43.04	0.34766	0.114084	3.04741
671869	457996	801702	210203	43.07	0.346388	0.11421	3.03291
672335	457978	801761	210200	43.12	0.344889	0.114033	3.02448
672794	457974	801583	210130	43.15	0.343475	0.113809	3.018
673336	458111	801929	210228	43.19	0.342439	0.113879	3.00705
673965	458266	802156	210277	43.23	0.341221	0.113778	2.999
674653	458271	802147	210240	43.27	0.339155	0.113446	2.98958
674389	457794	802472	210262	43.31	0.337825	0.11284	2.99383
675260	458100	802478	210211	43.36	0.336552	0.112336	2.99593
675590	458094	802472	210187	43.39	0.335525	0.112121	2.99252
675891	458003	802480	210172	43.43	0.334207	0.111957	2.98513
676207	457897	802639	210161	43.47	0.332777	0.111453	2.98582
676860	458094	802482	210099	43.51	0.331682	0.111252	2.98136
677258	458281	803049	210188	43.55	0.331315	0.110682	2.99339
677166	458080	803142	210177	43.59	0.330695	0.110343	2.99697
677863	458283	803055	210135	43.63	0.329497	0.110159	2.99111
677591	457968	803602	210245	43.67	0.328911	0.109841	2.99442
677779	457921	804061	210319	43.71	0.328133	0.1094	2.9994
677796	457774	803529	210126	43.75	0.327425	0.108883	3.00712
678504	458148	803868	210169	43.79	0.32696	0.108445	3.01497
678778	458096	804111	210196	43.83	0.325902	0.108095	3.01495
678941	458167	804188	210166	43.87	0.325727	0.107614	3.0268
679081	458101	805004	210288	43.91	0.325011	0.10674	3.04488
679795	458354	804943	210226	43.95	0.32399	0.106298	3.04793
679741	458142	805808	210435	43.99	0.323206	0.106136	3.0452
679731	458042	804841	210143	44.03	0.32279	0.105758	3.05216
680219	458146	804977	210131	44.07	0.321786	0.105302	3.05583
680735	458267	805276	210178	44.11	0.320774	0.105004	3.05487
681035	458314	805147	210115	44.14	0.320083	0.104723	3.05647
681330	458274	805461	210117	44.18	0.319018	0.103956	3.06877
681664	458246	805794	210101	44.23	0.31789	0.10297	3.08722	13	0.486
681893	458176	806237	210137	44.26	0.31689	0.102207	3.10047
682120	458037	806655	210171	44.3	0.315589	0.101489	3.1096
682796	458247	807444	210285	44.34	0.3145	0.100611	3.1259
683587	458447	806971	210097	44.39	0.313024	0.099989	3.13057
683664	458286	807304	210145	44.42	0.312074	0.099618	3.13271
684125	458257	807310	210105	44.46	0.310566	0.099219	3.13009
684714	458265	807767	210186	44.5	0.308841	0.098856	3.12416
685038	458278	808367	210268	44.54	0.307931	0.098145	3.1375
684979	457852	808481	210229	44.58	0.306204	0.097487	3.14097
685329	457910	808529	210175	44.62	0.305418	0.09685	3.15352
685448	457699	808676	210148	44.66	0.30412	0.096224	3.16053
685916	457790	809658	210331	44.7	0.30313	0.095533	3.17305
687200	458213	809842	210293	44.74	0.301193	0.09471	3.18014
686795	457726	810907	210489	44.78	0.300223	0.093939	3.19593
687219	457810	810871	210433	44.82	0.299336	0.093492	3.20171
687753	457831	810273	210243	44.86	0.297841	0.093159	3.19713
688655	458175	810324	210229	44.9	0.296696	0.092898	3.19379
688506	457844	810381	210200	44.94	0.29566	0.092478	3.19709
689135	458160	811006	210302	44.98	0.295203	0.091902	3.21216
689281	458003	810621	210140	45.02	0.294068	0.091306	3.22071
689330	457878	810927	210210	45.06	0.293364	0.091216	3.21615
689600	457880	811367	210299	45.1	0.292572	0.090976	3.21592
690272	458156	811419	210239	45.14	0.291812	0.090272	3.2326
690350	458074	811436	210205	45.18	0.291215	0.089903	3.23919
690570	458188	811286	210151	45.22	0.291072	0.089758	3.24284
690604	457984	812239	210338	45.26	0.29006	0.089185	3.25235
690915	458144	811841	210217	45.3	0.289853	0.089013	3.25631
690883	457999	812459	210317	45.34	0.2893	0.088438	3.27124
690960	457992	812636	210335	45.37	0.289041	0.088171	3.27819
691197	458115	813200	210450	45.41	0.288889	0.087874	3.28752
691019	457950	813906	210593	45.46	0.288679	0.087494	3.2994
691065	457916	813298	210459	45.5	0.288391	0.087718	3.28772
691207	457943	812345	210197	45.53	0.288091	0.08757	3.28983
691228	457958	812912	210308	45.57	0.288096	0.087228	3.3028
691377	458000	813065	210340	45.61	0.287842	0.087155	3.30264
691292	458011	812565	210199	45.65	0.288143	0.087043	3.31034
691392	458028	813118	210311	45.69	0.287923	0.086746	3.31916
692047	458504	812618	210170	45.73	0.288111	0.086634	3.32561
691084	457865	812856	210222	45.77	0.288107	0.086542	3.32909
691011	457901	812820	210226	45.81	0.288484	0.08667	3.32853
691084	457982	812725	210170	45.87	0.288629	0.086368	3.34184
691747	458519	812655	210135	45.91	0.289065	0.086206	3.35317
691177	458216	813516	210398	45.95	0.289399	0.086593	3.34206
690691	457966	812789	210197	45.99	0.289722	0.086469	3.3506
690775	458057	812797	210212	46.03	0.289879	0.086593	3.34762
690677	458015	812467	210157	46.07	0.289982	0.086884	3.33759
690568	458006	812659	210242	46.11	0.290265	0.087223	3.32786
690644	458189	812631	210202	46.15	0.290857	0.086908	3.34671
690395	458041	812832	210263	46.19	0.290934	0.086995	3.34427
690467	458138	812281	210119	46.22	0.291154	0.086981	3.34734
689890	457867	812266	210121	46.27	0.291654	0.087037	3.35091
690081	458141	813173	210371	46.31	0.292311	0.087184	3.35279
689991	458118	812262	210149	46.34	0.292475	0.087316	3.34963
689566	457921	812727	210324	46.39	0.292856	0.08784	3.33398
689825	458164	812249	210191	46.43	0.293173	0.087751	3.34098
689756	458208	812406	210252	46.46	0.293574	0.087946	3.33812
689375	458067	813243	210498	46.5	0.294075	0.088227	3.33315
689443	458174	811930	210192	46.54	0.294351	0.088552	3.32405
689611	458443	811845	210155	46.59	0.295054	0.088408	3.3374
689183	458225	811247	210048	46.62	0.295351	0.088867	3.32351
688770	458042	811315	210083	46.66	0.29576	0.089034	3.32188
688194	457766	811180	210081	46.7	0.296239	0.08935	3.31548
688753	458203	811800	210263	46.74	0.29653	0.089556	3.31112
688282	458015	811317	210142	46.78	0.29709	0.089595	3.31592
688335	458170	811309	210179	46.82	0.297624	0.08997	3.30805
688325	458216	811254	210202	46.86	0.297859	0.090327	3.29758
687839	457999	811248	210223	46.9	0.298335	0.090543	3.29496
687758	458006	811127	210223	46.94	0.298608	0.090844	3.28705
687612	458005	811039	210239	46.98	0.299038	0.091216	3.27835
687416	457932	810632	210172	47.02	0.299295	0.091585	3.26794
687742	458231	810413	210127	47.06	0.29966	0.091698	3.2679
687524	458177	810637	210172	47.1	0.300068	0.091573	3.27683
687295	458070	810975	210279	47.14	0.300272	0.091758	3.27242
687446	458228	810831	210265	47.18	0.300528	0.091982	3.26724
687518	458326	810939	210297	47.22	0.300751	0.09202	3.26831
687348	458256	811379	210445	47.26	0.300944	0.092345	3.25891
687255	458241	810956	210335	47.3	0.301154	0.092342	3.26128
687074	458143	810531	210266	47.34	0.301256	0.092738	3.24848
687009	458132	810416	210273	47.38	0.3014	0.093091	3.23771
686722	457954	810047	210171	47.42	0.30146	0.093031	3.24044
686675	457915	809881	210103	47.45	0.301426	0.092791	3.24842
686751	457924	809878	210118	47.5	0.301239	0.092943	3.24112
687001	458101	809922	210150	47.53	0.301285	0.09314	3.23475
686827	457970	810233	210216	47.58	0.301219	0.092999	3.23893
686886	457965	810120	210162	47.61	0.30102	0.092763	3.24506	14	0.483
686967	457962	809973	210131	47.65	0.300766	0.092831	3.23992
687362	458232	810436	210251	47.69	0.300796	0.09283	3.24028
687412	458212	810203	210203	47.73	0.300557	0.092949	3.23356
687299	458036	810561	210313	47.77	0.300108	0.093113	3.22303
687123	457830	810725	210329	47.81	0.299711	0.092859	3.22759
687207	457871	810387	210213	47.85	0.299644	0.092588	3.23633
687680	458143	810630	210244	47.89	0.299452	0.09228	3.24502
687634	458023	810710	210281	47.93	0.299053	0.092436	3.23523
688354	458380	810586	210266	47.97	0.298505	0.092601	3.22357
688048	458103	810775	210250	48.01	0.298178	0.091977	3.24186
688216	458191	810854	210231	48.05	0.298072	0.091599	3.2541
688134	458037	810308	210053	48.09	0.297628	0.091249	3.2617
688122	457896	810483	210075	48.13	0.297034	0.091025	3.2632
688872	458313	810843	210156	48.17	0.296667	0.090907	3.26341
689292	458506	810666	210089	48.21	0.296282	0.090704	3.26645
688909	458168	811012	210137	48.25	0.29591	0.090305	3.27679
689198	458251	811280	210176	48.29	0.295422	0.090013	3.282
689831	458431	811702	210269	48.33	0.294347	0.089856	3.27575
689646	458191	811520	210183	48.37	0.293825	0.089484	3.28355
689788	458235	812084	210321	48.41	0.2936	0.089406	3.28388
689943	458236	811893	210208	48.45	0.293145	0.088797	3.30128
690052	458159	811799	210146	48.48	0.292478	0.088436	3.30722
690360	458294	811838	210128	48.52	0.292167	0.088167	3.31381
690565	458255	812034	210142	48.57	0.291386	0.087814	3.3182
690634	458178	812306	210153	48.61	0.290838	0.087245	3.33358
691013	458303	812411	210153	48.65	0.290273	0.086984	3.33707
691377	458463	813228	210320	48.68	0.28991	0.086559	3.34926
691275	458263	813544	210368	48.72	0.289319	0.086236	3.35495
691622	458374	813951	210435	48.76	0.288788	0.08587	3.36308
691749	458334	814288	210506	48.8	0.288233	0.085716	3.36267
692119	458385	814530	210519	48.84	0.287367	0.085241	3.37122
692375	458373	814431	210466	48.88	0.286557	0.084979	3.3721
692344	458293	814720	210544	48.92	0.286291	0.08501	3.36772
692838	458367	814938	210592	48.96	0.285162	0.084931	3.35759
692864	458350	813654	210198	49	0.285009	0.084334	3.37952
693013	458324	814411	210325	49.04	0.284453	0.083677	3.39941
693258	458379	814308	210275	49.08	0.283976	0.083453	3.40282
693604	458548	814440	210247	49.12	0.283709	0.082858	3.42404
693431	458287	814714	210290	49.16	0.283054	0.082592	3.42713
693528	458209	814603	210248	49.2	0.28242	0.082464	3.42476
693842	458326	815227	210391	49.24	0.282016	0.082291	3.42705
693959	458154	815175	210339	49.28	0.280903	0.081922	3.42893
694431	458303	815001	210250	49.32	0.280177	0.081499	3.43781
694627	458410	814905	210238	49.36	0.280078	0.081621	3.43143
694525	458273	815065	210277	49.4	0.279766	0.081599	3.42854
694441	458105	815393	210308	49.44	0.279264	0.081086	3.44406
694830	458248	815294	210262	49.48	0.278756	0.080889	3.44614
695086	458256	815272	210247	49.52	0.278038	0.0808	3.44107
695507	458450	815365	210230	49.56	0.277666	0.080407	3.45325
695054	458060	816081	210377	49.59	0.277257	0.080047	3.46369
695182	458151	816045	210337	49.64	0.277287	0.079752	3.47685
695463	458311	815417	210154	49.68	0.277175	0.07955	3.48429
695634	458328	815720	210217	49.71	0.276747	0.079405	3.48526
696019	458573	815721	210205	49.76	0.276709	0.079288	3.48994
695912	458406	816183	210366	49.79	0.276278	0.079689	3.46693
695744	458215	815576	210233	49.83	0.275919	0.079914	3.45269
696071	458416	815937	210343	49.88	0.275855	0.080077	3.44489
695862	458317	815568	210230	49.91	0.276028	0.079905	3.45444
695901	458394	815825	210258	49.95	0.276257	0.079539	3.47324
695954	458362	815735	210199	49.99	0.275958	0.079195	3.48452
696000	458439	815833	210227	50.03	0.276167	0.079222	3.486
695899	458412	816217	210334	50.07	0.276343	0.079299	3.48483
695671	458343	815826	210245	50.11	0.276706	0.079412	3.48445
696138	458715	816016	210295	50.15	0.276992	0.079422	3.48762
695119	458145	815690	210234	50.19	0.277446	0.079642	3.48365
695231	458271	815401	210192	50.23	0.277679	0.079954	3.47299
695041	458163	815862	210310	50.27	0.277756	0.079946	3.4743
694563	457964	815828	210323	50.31	0.278274	0.080154	3.47173
694484	457915	815797	210319	50.35	0.278288	0.080193	3.47025
694719	458230	815489	210275	50.39	0.279003	0.080532	3.4645
694628	458289	815534	210306	50.43	0.279534	0.080718	3.46311
694254	458255	815133	210193	50.47	0.280485	0.080626	3.47884
694037	458208	815341	210273	50.51	0.280914	0.080879	3.47328
693843	458201	815614	210329	50.55	0.281455	0.080741	3.48592
693952	458443	815163	210281	50.59	0.282214	0.081395	3.4672
693272	458149	814914	210266	50.63	0.282907	0.081867	3.45568
692992	458212	815208	210370	50.67	0.284015	0.082137	3.45782
692785	458324	815174	210365	50.7	0.285127	0.082173	3.46983
692635	458392	814624	210273	50.75	0.285873	0.082652	3.45876
692230	458425	814393	210249	50.79	0.287217	0.082993	3.46072
691311	458170	814128	210290	50.82	0.288797	0.084042	3.43632
690922	458314	814477	210448	50.86	0.290592	0.084692	3.43114
689913	458181	813920	210365	50.9	0.292988	0.085276	3.43575
689662	458488	813691	210364	50.94	0.295103	0.085834	3.43807
688770	458437	813449	210394	50.99	0.297524	0.086721	3.43082
687403	458218	812124	210205	51.02	0.300611	0.088195	3.40847	15	0.486
686337	458388	812009	210279	51.06	0.304545	0.08919	3.41457
685108	458400	811658	210332	51.1	0.308266	0.090569	3.40364
683809	458431	810961	210331	51.14	0.312288	0.092292	3.38371
681977	458227	809771	210214	51.18	0.316866	0.09413	3.36627
680125	458316	808605	210157	51.22	0.322828	0.096488	3.34579
678108	458356	807450	210089	51.26	0.329083	0.098716	3.33362
675751	458368	806345	210096	51.3	0.336261	0.101544	3.31149
672845	458026	805754	210251	51.34	0.343552	0.104508	3.28732
670087	457942	804258	210177	51.38	0.351581	0.107544	3.26917
667454	458203	803234	210265	51.42	0.360802	0.110956	3.25176
663918	457910	801943	210326	51.46	0.370362	0.114783	3.22663
661774	458364	800062	210228	51.5	0.379008	0.118577	3.19631
658471	458173	798509	210242	51.54	0.388393	0.122627	3.16726
655084	458004	797587	210416	51.58	0.39819	0.126624	3.14468
652060	458335	794753	210087	51.62	0.409135	0.130644	3.13168
648720	458179	793028	210103	51.66	0.418947	0.135177	3.09924
645533	458069	791519	210193	51.7	0.428532	0.139879	3.06358
642931	458190	790167	210281	51.74	0.437337	0.144169	3.0335
640616	458474	788530	210264	51.78	0.445985	0.148186	3.00963
637372	458230	786617	210195	51.81	0.455283	0.15242	2.98702
635317	458336	785629	210345	51.86	0.462364	0.156392	2.95645
633227	458306	783961	210276	51.9	0.468973	0.160014	2.93082
631121	458052	782632	210257	51.93	0.474655	0.163252	2.9075
630010	458220	781327	210230	51.97	0.47901	0.166357	2.87941
628668	458353	780485	210275	52.01	0.483967	0.168961	2.86436
627947	458351	779687	210331	52.05	0.486306	0.17156	2.83461
627151	458231	778589	210286	52.09	0.488366	0.173969	2.80719
626525	458354	778131	210365	52.13	0.490958	0.175912	2.79092
626233	458311	776915	210160	52.17	0.49172	0.177099	2.77652
626684	458424	777208	210394	52.21	0.490751	0.178582	2.74804
627160	458602	776559	210343	52.25	0.489992	0.179778	2.72554
626993	458226	776173	210311	52.29	0.488859	0.180473	2.70876
627475	458266	775588	210206	52.33	0.487465	0.180986	2.69338
627498	457811	775576	210241	52.37	0.485357	0.181353	2.67631
628588	458111	776221	210445	52.41	0.483147	0.181632	2.66003
629114	457963	775627	210303	52.45	0.480774	0.181815	2.64431
630205	458189	775352	210234	52.49	0.478238	0.181868	2.62959
631043	458157	775608	210261	52.53	0.475376	0.181462	2.61971
632019	458207	775631	210242	52.57	0.472438	0.18122	2.60699
632902	458170	775461	210151	52.61	0.469416	0.180789	2.59648
633624	457945	776476	210363	52.65	0.466078	0.180185	2.58667
635043	458256	776075	210183	52.69	0.46289	0.179501	2.57877
636039	458284	775605	209974	52.73	0.459808	0.178716	2.57284
636035	457527	776612	210173	52.77	0.456439	0.17801	2.56411
637179	457723	777194	210227	52.81	0.453638	0.177018	2.56266
638402	457758	778313	210390	52.85	0.449871	0.17568	2.56073
639842	457923	778812	210366	52.88	0.445998	0.174159	2.56087
640860	457920	779134	210296	52.93	0.442732	0.172655	2.56426
641974	457833	779550	210251	52.97	0.43879	0.171147	2.56381
642968	457665	779677	210145	53.01	0.434873	0.169803	2.56105
644581	457821	780408	210210	53.04	0.430444	0.168537	2.554
645877	457749	781154	210263	53.09	0.426012	0.167119	2.54915
647500	458041	781660	210227	53.12	0.422182	0.165469	2.55142
648498	457852	782564	210245	53.16	0.418186	0.163312	2.56066
649527	457760	782373	209986	53.2	0.414531	0.161319	2.56963
651321	458039	783631	210160	53.24	0.410134	0.159751	2.56734
652786	458078	784524	210166	53.28	0.405711	0.157513	2.57574
654047	457999	785396	210149	53.32	0.401409	0.15511	2.5879
655038	457786	786120	210103	53.36	0.39736	0.152812	2.60032
656426	457969	787686	210265	53.4	0.393846	0.150354	2.61946
657626	457871	788179	210227	53.44	0.389672	0.148729	2.62001
659109	457943	789217	210296	53.48	0.385384	0.146738	2.62635
660028	457681	789706	210200	53.52	0.381362	0.144569	2.63793
661080	457744	790723	210257	53.56	0.378385	0.142521	2.65494
662806	458001	792009	210377	53.6	0.374199	0.140396	2.66531
664201	458175	792456	210296	53.64	0.370674	0.138482	2.67669
665629	458336	792516	210145	53.68	0.366999	0.136882	2.68113
666408	457991	793236	210161	53.72	0.363065	0.135205	2.68529
667703	458138	794409	210277	53.76	0.359749	0.133339	2.69801
669203	458473	795034	210199	53.8	0.356653	0.131006	2.72242
669153	457868	795672	210164	53.83	0.354104	0.129053	2.74386
670894	458485	796322	210162	53.88	0.351543	0.127388	2.75962
671535	458133	797300	210263	53.92	0.348017	0.125883	2.76462
672120	457949	797820	210186	53.96	0.345414	0.12383	2.78941
673172	458037	798729	210235	54	0.342607	0.122005	2.80814
673644	457965	798998	210128	54.04	0.340851	0.1203	2.83334
674907	458262	800197	210304	54.07	0.338345	0.118965	2.84406
675859	458130	799930	210140	54.12	0.334871	0.118066	2.83632
676277	457991	800902	210232	54.15	0.332985	0.1165	2.85824
677059	458000	801841	210354	54.19	0.330661	0.115308	2.86764
677948	458156	801421	210132	54.23	0.328673	0.114235	2.87716
678481	457981	802039	210138	54.27	0.326283	0.112739	2.89414
679508	458186	802724	210187	54.31	0.324104	0.111488	2.90706
680174	458302	802899	210119	54.35	0.322618	0.110397	2.92234
680409	458111	803722	210210	54.39	0.321058	0.109205	2.93997
681082	458157	804318	210205	54.43	0.319241	0.107663	2.9652	16	0.486
681869	458257	804375	210067	54.47	0.317324	0.106196	2.9881
682234	458062	805325	210196	54.51	0.315358	0.105054	3.00186
682924	458194	806467	210409	54.55	0.31388	0.10424	3.01114
683175	457995	807138	210476	54.59	0.312239	0.103205	3.02542
684018	458211	807554	210498	54.63	0.31068	0.102377	3.03467
684111	457904	807546	210456	54.67	0.309031	0.101995	3.02987
684393	457884	808043	210501	54.71	0.308098	0.101186	3.04488
685236	458099	807984	210430	54.75	0.30654	0.100653	3.04552
685278	457951	808368	210461	54.79	0.305753	0.099992	3.05778
685939	458234	808057	210281	54.83	0.305045	0.099043	3.07992
686421	458145	808624	210317	54.87	0.30321	0.097974	3.09479
686626	458130	808576	210229	54.91	0.302532	0.09725	3.11086
686674	457922	808514	210138	54.95	0.30146	0.096532	3.12289
687284	458082	809226	210289	54.98	0.300358	0.096206	3.12203
687134	457785	809960	210378	55.03	0.299477	0.095231	3.14474
687747	457966	810331	210404	55.06	0.298462	0.094557	3.15641
688263	458105	809613	210210	55.1	0.297548	0.094485	3.14916
688246	457841	810297	210351	55.15	0.296419	0.094134	3.1489
689691	458540	810955	210474	55.18	0.295249	0.093676	3.1518
689598	458329	810901	210388	55.22	0.294583	0.092987	3.16801
689968	458414	811169	210411	55.26	0.293865	0.092541	3.17551
690180	458499	811536	210451	55.3	0.293616	0.092013	3.19104
690619	458562	812143	210563	55.34	0.292596	0.091578	3.19505
690654	458445	812219	210505	55.38	0.29197	0.090834	3.21433
691003	458536	811806	210322	55.42	0.291343	0.090106	3.23333
691694	458916	811217	210115	55.46	0.290993	0.089584	3.24825
691408	458549	811495	210110	55.5	0.290202	0.088846	3.26636
691764	458562	812032	210207	55.54	0.289207	0.088443	3.26999
692105	458632	812142	210241	55.58	0.288511	0.088496	3.26017
692657	458827	812829	210387	55.62	0.287749	0.088191	3.26281
692392	458495	812477	210263	55.66	0.287051	0.087875	3.26657
692505	458379	812836	210320	55.7	0.286199	0.087531	3.26968
692996	458572	813368	210419	55.74	0.28561	0.087161	3.27681
693224	458638	813700	210458	55.78	0.285232	0.086712	3.28942
693110	458400	813669	210430	55.82	0.284506	0.086521	3.28831
693542	458742	814460	210568	55.86	0.284757	0.085884	3.31562
693923	458815	814227	210458	55.9	0.283959	0.085407	3.32478
693971	458735	814051	210440	55.94	0.283461	0.08567	3.30874
694070	458728	814485	210511	55.98	0.283138	0.085276	3.32025
694721	458981	813904	210279	56.02	0.282348	0.084492	3.34172
694027	458500	813738	210206	56.06	0.282247	0.084203	3.35199
694619	458680	814271	210309	56.09	0.281306	0.083871	3.35405
694513	458369	814886	210452	56.14	0.28023	0.083719	3.34728
694827	458512	814086	210238	56.18	0.279944	0.083648	3.34669
694907	458469	813871	210171	56.22	0.279516	0.083538	3.34598
694936	458419	814184	210193	56.25	0.279208	0.082974	3.36501
695210	458446	815064	210362	56.3	0.278522	0.082416	3.37944
695678	458569	815489	210458	56.33	0.277694	0.082285	3.37476
695694	458587	814087	210218	56.38	0.277727	0.083454	3.32791
696399	458872	814528	210212	56.41	0.276926	0.082305	3.36464
695936	458448	814629	210192	56.45	0.276395	0.081863	3.37631
696776	458823	815006	210259	56.49	0.2756	0.081573	3.37858
696918	458699	814971	210196	56.53	0.27463	0.081055	3.38818
696942	458582	814659	210149	56.57	0.274037	0.081376	3.36753
697344	458813	814304	210068	56.61	0.273888	0.081478	3.3615
697569	458776	815145	210268	56.65	0.273063	0.081315	3.35807
697083	458366	814896	210168	56.69	0.272659	0.080972	3.36732
697514	458558	815212	210233	56.73	0.272252	0.080814	3.36886
697955	458807	815528	210269	56.77	0.272069	0.080378	3.38487
697848	458716	816307	210473	56.81	0.271977	0.080408	3.38245
698270	458903	816866	210579	56.85	0.271574	0.080043	3.39284
697974	458584	816864	210566	56.89	0.271019	0.079924	3.39097
698021	458487	817029	210613	56.93	0.270448	0.079967	3.38202
698687	458896	816565	210459	56.97	0.270321	0.079637	3.39441
698621	458738	816814	210504	57.01	0.26981	0.079454	3.39582
698552	458671	817082	210612	57.05	0.269713	0.079826	3.37875
698663	458635	816827	210515	57.09	0.269227	0.079527	3.38537
698726	458640	816740	210479	57.13	0.269065	0.079397	3.38887
699054	458734	816301	210338	57.17	0.268524	0.07913	3.39347
698872	458574	815772	210188	57.21	0.268343	0.078998	3.39682
699034	458711	815872	210212	57.24	0.26848	0.078982	3.39928
698959	458668	816324	210288	57.28	0.268508	0.078594	3.4164
698782	458628	816442	210298	57.33	0.268848	0.078398	3.42925
698926	458676	816288	210245	57.36	0.26864	0.078271	3.4322
698824	458654	816438	210244	57.4	0.268841	0.077891	3.45152
698650	458440	816254	210172	57.44	0.268395	0.077654	3.45628
699038	458556	817315	210464	57.48	0.267777	0.077835	3.44033
699380	458651	816761	210317	57.52	0.2672	0.077793	3.43476
699009	458516	817395	210479	57.56	0.267683	0.077781	3.4415
699250	458571	817305	210444	57.6	0.267224	0.077668	3.4406
699540	458707	817553	210474	57.64	0.266982	0.077344	3.4519
699589	458767	817423	210407	57.68	0.267106	0.077022	3.46791
699481	458579	817477	210405	57.72	0.266583	0.07687	3.46798
699856	458739	817226	210318	57.76	0.266201	0.076655	3.47269
700206	458852	816789	210253	57.8	0.265681	0.07711	3.44546	17	0.481
700176	458621	816567	210196	57.84	0.264739	0.077112	3.43318
699859	458370	816216	210131	57.88	0.264545	0.077355	3.41988
700387	458750	816175	210132	57.92	0.264698	0.077466	3.41696
700318	458500	816449	210221	57.96	0.263784	0.077643	3.3974
700012	458343	816068	210114	58	0.263977	0.077558	3.40363
700180	458370	816214	210183	58.04	0.263607	0.077859	3.38571
700396	458419	816320	210196	58.08	0.263195	0.077722	3.38637
700349	458354	816539	210257	58.12	0.263042	0.077766	3.38248
700303	458315	816746	210310	58.15	0.263002	0.077763	3.3821
700687	458496	816582	210265	58.2	0.262688	0.077736	3.37922
700827	458589	816780	210295	58.23	0.262695	0.077535	3.38806
701242	458825	816532	210235	58.28	0.262536	0.077572	3.38441
701433	458934	816904	210343	58.32	0.262465	0.077689	3.37839
701265	458799	816895	210328	58.35	0.262353	0.077568	3.38224
700502	458335	817049	210370	58.4	0.26251	0.07759	3.38328
700811	458427	817043	210384	58.44	0.262018	0.077739	3.37048
701266	458682	817673	210567	58.48	0.261828	0.077938	3.35943
700683	458317	817971	210616	58.51	0.261901	0.077673	3.37186
700908	458405	818080	210665	58.56	0.261637	0.077873	3.35979
701216	458638	817265	210554	58.59	0.261778	0.07882	3.32122
700702	458375	817210	210499	58.63	0.262104	0.078429	3.34194
701119	458529	817584	210495	58.67	0.261574	0.077468	3.37654
700852	458440	816629	210494	58.71	0.261957	0.079814	3.28207
701024	458511	817226	210376	58.75	0.261771	0.077211	3.39033
701021	458564	817449	210396	58.79	0.262017	0.076853	3.40933
701136	458614	816954	210296	58.83	0.261904	0.077116	3.39626
701437	458780	817306	210410	58.87	0.261766	0.07734	3.38463
700857	458377	816116	210255	58.91	0.261661	0.078791	3.32094
701081	458460	816456	210228	58.95	0.261377	0.077693	3.36425
701307	458597	816869	210320	58.99	0.261329	0.077555	3.36959
700910	458297	816804	210331	59.03	0.261149	0.077821	3.35576
701159	458461	817135	210427	59.07	0.261154	0.077924	3.35139
701594	458724	816896	210345	59.11	0.261059	0.077728	3.35861
701832	458773	816657	210269	59.15	0.260583	0.07759	3.35848
701508	458563	817550	210478	59.19	0.260591	0.077389	3.36728
701701	458636	817543	210463	59.23	0.260354	0.077263	3.36972
701787	458736	817261	210384	59.27	0.260549	0.077202	3.37493
701513	458469	817250	210402	59.31	0.260157	0.077401	3.36116
701907	458705	816760	210257	59.35	0.260061	0.07722	3.36778
701676	458490	817261	210401	59.38	0.259776	0.077364	3.35782
701673	458482	816877	210343	59.43	0.259749	0.077756	3.34056
701675	458542	817176	210410	59.47	0.260011	0.07766	3.34805
701932	458596	816717	210302	59.51	0.259502	0.077758	3.33731
701895	458554	817852	210598	59.54	0.259423	0.077794	3.33475
701576	458450	817461	210506	59.59	0.259889	0.077877	3.33718
701653	458536	817926	210597	59.62	0.260048	0.077602	3.35106
702142	458875	818228	210620	59.66	0.260135	0.077078	3.37496
701537	458554	817887	210549	59.71	0.260467	0.077238	3.37224
702002	458723	817628	210463	59.74	0.259865	0.077053	3.37253
701900	458780	817861	210568	59.78	0.260416	0.077484	3.36089
701896	458955	817411	210472	59.82	0.261208	0.077675	3.36286
701476	458428	817273	210416	59.86	0.260082	0.077478	3.35683
701777	458715	817145	210401	59.9	0.260485	0.07765	3.35458
701843	458777	816528	210276	59.94	0.260569	0.077975	3.34169
701558	458506	816131	210218	59.98	0.260191	0.078399	3.31879
701790	458735	815962	210176	60.02	0.260536	0.078414	3.32257
701855	458787	816170	210283	60.06	0.260579	0.078926	3.30155
701309	458547	816440	210352	60.1	0.2611	0.078921	3.30839
701817	458898	816362	210287	60.14	0.261184	0.07849	3.3276
701360	458665	816194	210253	60.18	0.261478	0.078579	3.32757
701626	458895	816820	210412	60.22	0.261728	0.078558	3.33167
700892	458468	816587	210369	60.26	0.261965	0.078721	3.32777
701263	458654	816760	210394	60.3	0.261712	0.078533	3.3325
700951	458464	816599	210364	60.34	0.261775	0.078643	3.32864
701204	458529	815954	210242	60.38	0.261326	0.079067	3.30514
700904	458491	815815	210215	60.42	0.262032	0.079151	3.31053
701032	458529	815982	210253	60.46	0.261828	0.079103	3.30997
700943	458453	816188	210313	60.5	0.261749	0.079169	3.3062
700867	458484	815603	210214	60.54	0.262109	0.079665	3.29013
700965	458424	815878	210285	60.58	0.261555	0.079667	3.28313
701114	458531	815881	210289	60.62	0.261598	0.079698	3.28239
701012	458494	816035	210388	60.66	0.261731	0.080266	3.2608
701007	458297	815858	210333	60.69	0.260866	0.080176	3.25366
701209	458333	816257	210435	60.73	0.260437	0.080168	3.24865
701644	458725	815960	210332	60.77	0.260917	0.079914	3.26496
701514	458550	815395	210227	60.81	0.260516	0.080304	3.24411
701380	458504	815615	210330	60.85	0.260701	0.080748	3.22859
701417	458532	815734	210343	60.89	0.260718	0.080578	3.23559
701317	458407	815373	210300	60.93	0.260452	0.081058	3.21315
702145	459008	815199	210285	60.97	0.260719	0.081345	3.20511
701819	458755	815898	210469	61.01	0.260541	0.08138	3.20153
701169	458314	815458	210368	61.05	0.260469	0.0815	3.19594
701996	458866	815956	210485	61.09	0.26052	0.08139	3.20088
701659	458733	815552	210383	61.13	0.260909	0.081411	3.20483
701862	458851	815151	210296	61.17	0.260844	0.081569	3.19783
701420	458582	815105	210258	61.21	0.260933	0.081318	3.20878	18	0.486
701381	458557	815412	210367	61.25	0.260935	0.081604	3.19758
701259	458461	815275	210324	61.29	0.260862	0.081531	3.19957
701213	458427	815155	210326	61.33	0.260845	0.081846	3.187
701144	458528	815359	210364	61.37	0.261497	0.081706	3.20045
701224	458598	815117	210277	61.41	0.261576	0.081471	3.21067
701543	458766	815758	210425	61.45	0.261395	0.081305	3.21501
700886	458403	815129	210291	61.48	0.261692	0.081575	3.20798
701215	458585	814983	210272	61.53	0.261544	0.081754	3.19915
701315	458651	815420	210349	61.56	0.261547	0.081412	3.21264
700681	458357	815451	210400	61.61	0.262085	0.081824	3.20305
700698	458392	815616	210388	61.64	0.262192	0.081301	3.22496
700202	458147	815150	210307	61.69	0.262547	0.081677	3.21447
699848	457904	814952	210290	61.73	0.262496	0.082003	3.20104
699986	457920	814889	210252	61.77	0.262164	0.081795	3.20514
700378	458171	815176	210348	61.81	0.26214	0.082005	3.19662
700243	458217	815218	210370	61.84	0.26274	0.082112	3.19976
700676	458435	815529	210401	61.88	0.262448	0.081641	3.21468
700802	458516	814927	210274	61.92	0.262442	0.081912	3.20395
700549	458358	815168	210322	61.96	0.262475	0.081776	3.20969
701480	458875	815096	210339	62	0.262065	0.082117	3.19136
701086	458728	815294	210385	62.04	0.262559	0.082068	3.19928
700975	458603	815326	210431	62.08	0.262325	0.08243	3.18241
701060	458691	814745	210255	62.12	0.262469	0.08218	3.19384
701033	458653	814672	210267	62.16	0.262379	0.082476	3.18129
700813	458506	814543	210271	62.2	0.262365	0.082833	3.16739
700772	458420	814684	210275	62.24	0.262101	0.082523	3.17611
701252	458672	815418	210517	62.28	0.261824	0.083026	3.15353
700715	458464	815771	210617	62.32	0.262464	0.083111	3.158
701051	458652	815303	210483	62.36	0.262322	0.082985	3.16109
701081	458609	815281	210449	62.4	0.262042	0.082713	3.16808
701134	458648	814771	210344	62.44	0.262062	0.082969	3.15856
701014	458565	814377	210273	62.48	0.262042	0.083263	3.14715
701056	458726	814940	210385	62.52	0.262637	0.082944	3.16646
700705	458544	815073	210416	62.56	0.26285	0.082912	3.17024
701115	458711	815090	210433	62.6	0.262398	0.083032	3.16019
701293	458858	815368	210531	62.64	0.262534	0.083283	3.1523
700616	458431	815707	210622	62.68	0.262606	0.083317	3.1519
700889	458641	815212	210463	62.71	0.262746	0.083018	3.16492
700573	458479	815241	210514	62.76	0.262945	0.083435	3.15151
700610	458557	815019	210481	62.8	0.263185	0.083668	3.14561
700758	458656	815106	210497	62.83	0.263195	0.083606	3.14805
700635	458588	814881	210445	62.87	0.263251	0.083664	3.14652
700579	458572	814590	210347	62.91	0.263343	0.083445	3.15588
700539	458631	814540	210357	62.95	0.263723	0.083665	3.15214
700345	458575	814352	210265	62.99	0.26404	0.083248	3.17171
701006	459040	814623	210327	63.03	0.264183	0.083172	3.17635
700236	458681	814679	210365	63.07	0.264831	0.083398	3.17553
700363	458700	814732	210375	63.11	0.264545	0.083362	3.17344
700049	458623	814293	210259	63.15	0.265119	0.083337	3.18129
700285	458846	814149	210248	63.19	0.265424	0.083588	3.17539
700241	458637	814879	210416	63.23	0.26462	0.083391	3.17323
699700	458447	814772	210439	63.27	0.265354	0.083876	3.16363
699839	458498	814514	210324	63.31	0.265175	0.083413	3.17907
700416	458914	814970	210466	63.35	0.265344	0.083645	3.17226
700286	458858	814654	210404	63.39	0.265474	0.083833	3.16671
699481	458629	814088	210362	63.43	0.266807	0.084832	3.14513
699789	458445	814216	210254	63.47	0.265085	0.08348	3.17544
699779	458667	814440	210362	63.51	0.266105	0.08396	3.16941
700236	458792	814072	210283	63.55	0.265326	0.084114	3.15436
699892	458487	814009	210301	63.59	0.264971	0.084443	3.13788
700170	458795	813810	210236	63.63	0.265532	0.084312	3.14939
700161	458748	814150	210299	63.67	0.265349	0.084074	3.15613
699997	458659	813905	210297	63.71	0.265432	0.084662	3.1352
700082	458663	813713	210264	63.74	0.265201	0.084821	3.1266
700217	458780	814337	210470	63.79	0.265328	0.08525	3.11237
699605	458395	813913	210353	63.83	0.2654	0.085179	3.1158
699794	458566	813764	210317	63.87	0.26561	0.085203	3.11739
699310	458174	813064	210173	63.9	0.265276	0.085557	3.10059
699617	458505	814509	210492	63.95	0.265855	0.085035	3.12644
699888	458569	814255	210414	63.99	0.265349	0.084916	3.12483
700056	458759	814109	210436	64.02	0.265705	0.085488	3.10808
700031	458674	814001	210425	64.06	0.265399	0.08565	3.09863
699889	458632	813481	210334	64.1	0.265627	0.086067	3.08629
699705	458503	813952	210412	64.14	0.265589	0.085647	3.10096
700254	458893	813980	210426	64.18	0.265724	0.085712	3.10019
699828	458646	813431	210317	64.22	0.265868	0.086028	3.09049
699611	458398	813306	210352	64.26	0.265395	0.086673	3.06204
699573	458360	813286	210316	64.3	0.265337	0.086377	3.07183
699531	458375	813322	210323	64.34	0.265527	0.086355	3.07482
699893	458652	813748	210413	64.38	0.265704	0.086162	3.08377
699802	458544	813542	210351	64.42	0.265488	0.086078	3.08426
700153	458728	814217	210511	64.46	0.265283	0.085939	3.08687
700358	458895	813104	210318	64.5	0.265429	0.086848	3.05626
699495	458294	813141	210302	64.54	0.26527	0.086603	3.06308
699408	458339	813158	210317	64.58	0.265726	0.086704	3.06474
699908	458645	813023	210278	64.62	0.265629	0.086665	3.06501	19	0.486
700022	458728	812872	210263	64.66	0.265666	0.086896	3.0573
699606	458503	813127	210336	64.7	0.265879	0.086963	3.05737
699943	458664	813248	210292	64.74	0.265612	0.086242	3.07986
699584	458584	813666	210462	64.78	0.266304	0.086835	3.0668
699796	458613	812965	210276	64.82	0.265814	0.08679	3.06274
699428	458465	813805	210436	64.86	0.26623	0.086241	3.08704
699748	458642	812942	210266	64.9	0.266084	0.086751	3.06722
699745	458561	813337	210350	64.93	0.265731	0.086577	3.06931
699447	458640	813609	210361	64.98	0.266955	0.086008	3.10383
699368	458505	813413	210345	65.02	0.266584	0.086341	3.08758
699439	458526	813946	210451	65.05	0.26647	0.086036	3.0972
699718	458966	814095	210450	65.1	0.267616	0.085657	3.12427
699582	458653	813746	210352	65.14	0.266618	0.085583	3.11533
699038	458552	814518	210550	65.17	0.267759	0.085568	3.12921
698906	458550	814445	210565	65.21	0.268137	0.085892	3.12179
699383	458760	814225	210492	65.25	0.267678	0.085738	3.12206
698651	458352	814280	210463	65.29	0.268	0.085324	3.14098
699184	458651	814171	210455	65.33	0.267774	0.085517	3.13124
699149	458623	813756	210352	65.37	0.267751	0.085558	3.12947
699315	458793	813646	210294	65.41	0.268024	0.085274	3.14307
699335	458771	813831	210358	65.45	0.267867	0.08543	3.13553
699281	458710	813737	210374	65.49	0.267753	0.085816	3.12009
699548	458921	814137	210464	65.53	0.267913	0.085687	3.12663
699061	458700	813968	210435	65.57	0.268352	0.085828	3.12663
698663	458308	813994	210431	65.61	0.267768	0.085725	3.12356
698361	458229	814600	210576	65.65	0.2683	0.085614	3.13385
699121	458612	813783	210393	65.69	0.267784	0.085884	3.11798
698675	458319	814116	210521	65.73	0.267782	0.086285	3.10346
698567	458438	813979	210405	65.77	0.26863	0.085513	3.14138
698496	458283	814280	210530	65.81	0.268146	0.085965	3.11923
698848	458459	814730	210649	65.85	0.2679	0.085991	3.11546
698681	458363	814908	210678	65.89	0.267961	0.085828	3.12208
698860	458501	813853	210454	65.93	0.268053	0.086295	3.10625
699244	458753	813646	210345	65.96	0.268053	0.085763	3.1255
699022	458654	815200	210754	66	0.268261	0.085833	3.1254
699475	458883	813847	210474	66.05	0.267957	0.086501	3.09773
699976	459150	814129	210518	66.09	0.267682	0.086224	3.10449
699152	458650	814815	210674	66.13	0.267863	0.08602	3.11397
699059	458572	813457	210352	66.16	0.267787	0.086299	3.10303
699308	458866	813989	210448	66.21	0.26837	0.0859	3.12419
698684	458408	813619	210409	66.24	0.268153	0.086443	3.10207
699234	458633	813291	210314	66.28	0.267547	0.086346	3.09855
698795	458514	814079	210496	66.32	0.268301	0.086137	3.11481
699405	458803	813550	210330	66.36	0.267805	0.085857	3.11918
699379	458867	813736	210410	66.4	0.268166	0.086163	3.11231
698951	458557	813759	210396	66.44	0.268036	0.085972	3.11772
699029	458575	813707	210463	66.48	0.267888	0.086743	3.08831
698825	458467	814537	210625	66.52	0.268003	0.086239	3.1077
699030	458673	814038	210492	66.56	0.268322	0.086201	3.11277
699303	458823	813283	210329	66.6	0.268193	0.086509	3.10016
699337	458816	813238	210332	66.64	0.268062	0.08665	3.09363
699026	458625	814025	210483	66.68	0.26812	0.086147	3.11237
699329	458729	814934	210719	66.72	0.267697	0.086156	3.10713
699323	458786	814347	210624	66.76	0.267969	0.086699	3.09079
699555	458831	813908	210493	66.8	0.267491	0.086532	3.09124
699359	458897	814109	210521	66.84	0.268359	0.086302	3.10952
698982	458577	813607	210414	66.88	0.268035	0.086521	3.09792
699036	458490	813439	210372	66.92	0.267488	0.086535	3.09111
698897	458457	813760	210470	66.96	0.267748	0.086678	3.08899
698781	458567	813308	210417	67	0.268579	0.087291	3.07683
699170	458534	813772	210464	67.04	0.267293	0.086591	3.08684
699155	458587	813853	210467	67.07	0.267573	0.086419	3.09622
699763	459032	813451	210390	67.12	0.267779	0.086678	3.08937
699159	458754	813555	210399	67.16	0.268306	0.086506	3.10159
699322	458760	813399	210360	67.2	0.267856	0.086519	3.09592
699002	458648	813147	210280	67.23	0.268293	0.086377	3.10608
699271	458749	813030	210298	67.28	0.267956	0.086839	3.08565
699297	458648	813381	210446	67.31	0.26743	0.087387	3.06027
699472	458796	813385	210428	67.35	0.267578	0.087205	3.06837
699443	458756	814543	210679	67.39	0.267484	0.08674	3.08373
698913	458477	814615	210701	67.43	0.26779	0.086773	3.08611
699232	458644	814271	210636	67.47	0.267602	0.087002	3.07581
698648	458353	813974	210544	67.51	0.268013	0.086857	3.08568
699191	458750	814284	210637	67.55	0.268195	0.08698	3.08342
699056	458507	814080	210547	67.59	0.267506	0.086623	3.08816
698214	458767	813819	210485	67.63	0.271132	0.086676	3.12811
699121	458601	814068	210569	67.67	0.267735	0.086863	3.08225
699710	458999	813787	210482	67.71	0.267787	0.086726	3.08772
699164	458667	813022	210298	67.75	0.267904	0.086859	3.08434
698768	458471	813672	210424	67.79	0.268188	0.086456	3.10203
699022	458667	814252	210585	67.83	0.268319	0.086561	3.09977
699303	458757	813471	210402	67.87	0.267898	0.086743	3.08841
699008	458584	813609	210408	67.91	0.26799	0.086459	3.09964
699212	458778	814049	210564	67.95	0.268258	0.086863	3.0883
699610	459019	813299	210329	67.99	0.268168	0.08647	3.1013
699697	459021	813962	210468	68.03	0.267923	0.086159	3.10964	20	0.486
699425	458902	814098	210503	68.07	0.268188	0.086157	3.11277
699553	459011	814874	210724	68.1	0.268299	0.086352	3.10705
699389	458788	814367	210662	68.15	0.267785	0.087013	3.07752
699620	458965	813929	210534	68.19	0.267898	0.086873	3.08381
699579	458869	814317	210572	68.22	0.26759	0.086276	3.10157
699276	458682	814551	210682	68.26	0.267643	0.086749	3.08524
699586	458923	814575	210685	68.31	0.267811	0.086719	3.08827
700018	459255	813305	210429	68.34	0.268027	0.087413	3.06622
699893	459072	813471	210424	68.38	0.267577	0.086954	3.07724
699115	458670	813164	210354	68.42	0.26806	0.087044	3.0796
699548	458864	813298	210410	68.46	0.267659	0.087248	3.06778
699327	458769	813175	210353	68.5	0.267882	0.087007	3.07885
699321	458794	813307	210421	68.54	0.268011	0.087331	3.06889
699692	458993	813418	210424	68.58	0.267813	0.087085	3.0753
698863	458557	812952	210317	68.62	0.268294	0.087215	3.07624
699547	458859	813348	210373	68.66	0.267639	0.08677	3.08447
699841	459059	813963	210638	68.7	0.267671	0.087784	3.04921
699362	458778	813850	210546	68.74	0.267819	0.087183	3.07192
699579	458877	812661	210356	68.78	0.267626	0.08831	3.03052
699518	458977	813182	210439	68.82	0.26825	0.087814	3.05477
699395	458741	812666	210299	68.86	0.267558	0.087752	3.04903
699636	458821	812815	210432	68.9	0.26721	0.088656	3.01399
699401	458830	812566	210302	68.94	0.267937	0.088028	3.04376
699618	458919	812410	210322	68.98	0.267699	0.088607	3.0212
699778	459077	813211	210536	69.02	0.267936	0.088671	3.0217
699211	458842	813556	210486	69.06	0.268547	0.087337	3.07484
699546	458885	813365	210483	69.1	0.267758	0.087781	3.05028
700092	459284	812906	210378	69.14	0.26794	0.087913	3.04777
699517	458967	813207	210468	69.18	0.268209	0.088029	3.04681
699663	458984	813288	210519	69.21	0.267857	0.088317	3.03291
699433	458884	813083	210446	69.26	0.268084	0.088126	3.04205
699426	458922	813169	210473	69.29	0.268274	0.088171	3.04264
699076	458657	812436	210338	69.34	0.268116	0.088696	3.02287
699363	458912	812262	210291	69.38	0.268414	0.088677	3.02686
699117	458758	812867	210416	69.42	0.268447	0.088374	3.03762
699107	458774	813021	210440	69.45	0.268548	0.088222	3.04399
699295	458920	813215	210530	69.5	0.268649	0.088603	3.03204
699364	459050	813152	210460	69.53	0.269026	0.088089	3.05402
699034	458825	813272	210513	69.57	0.268989	0.088299	3.04633
699134	458825	813384	210507	69.61	0.268696	0.087964	3.05461
699125	458865	812850	210353	69.65	0.268901	0.087813	3.06221
699599	459144	812345	210304	69.69	0.268758	0.088596	3.03353
699072	458787	812807	210414	69.73	0.268708	0.088504	3.03612
699480	459105	812902	210487	69.77	0.268932	0.088967	3.02281
699379	458953	812608	210408	69.81	0.26855	0.08894	3.01945
698833	458759	812937	210483	69.85	0.269283	0.088842	3.03102
699157	458996	812880	210494	69.89	0.269391	0.089089	3.02384
699027	458920	812491	210349	69.93	0.269433	0.088665	3.03878
699373	459146	812490	210326	69.97	0.269428	0.088447	3.04621
698750	458888	812315	210253	70.01	0.270101	0.088181	3.06302
699147	459123	812814	210380	70.05	0.269986	0.088161	3.06243
698909	458940	813262	210507	70.09	0.269867	0.088266	3.05742
698750	458852	812764	210408	70.13	0.269941	0.088553	3.04835
699210	459049	812259	210388	70.17	0.269472	0.089614	3.00703
698905	458965	812598	210411	70.21	0.269991	0.088993	3.03383
699081	459143	812883	210423	70.25	0.270269	0.088402	3.05728
698878	458950	812478	210351	70.29	0.270003	0.088716	3.04344
698667	458963	812399	210356	70.33	0.270679	0.08896	3.04269
698794	458944	811985	210289	70.37	0.270222	0.089345	3.02446
699284	459265	812209	210286	70.41	0.270218	0.088761	3.04434
698823	459070	812101	210307	70.44	0.270699	0.08923	3.03371
698375	458703	812067	210248	70.49	0.270374	0.088749	3.04651
698660	458968	812346	210273	70.52	0.270721	0.088296	3.06606
698653	458882	812708	210405	70.56	0.270358	0.088663	3.04928
698337	458644	812053	210325	70.6	0.270223	0.089522	3.01851
698299	458647	812203	210427	70.64	0.270347	0.090127	2.99964
698214	458693	812176	210260	70.68	0.270802	0.088593	3.05668
698512	458892	813073	210474	70.72	0.270816	0.088419	3.06287
698862	459078	812110	210343	70.76	0.27062	0.089553	3.02191
698765	459005	811729	210245	70.8	0.270579	0.089559	3.02122
698623	458932	812063	210425	70.84	0.270669	0.090455	2.99231
698589	458939	812367	210416	70.88	0.2708	0.089614	3.02184
698241	458634	812387	210441	70.92	0.270459	0.089804	3.01165
698541	458853	812680	210478	70.96	0.270557	0.089432	3.02529
698904	459073	812188	210444	71	0.270475	0.090327	2.9944
698453	458837	811988	210397	71.04	0.270744	0.090373	2.99585
698513	458979	812254	210472	71.08	0.271201	0.090431	2.99898
698536	458989	812310	210429	71.12	0.271178	0.08988	3.0171
698228	458815	813273	210683	71.16	0.271305	0.089924	3.01705
698053	458702	812348	210446	71.2	0.271314	0.089949	3.01631
698346	458887	812414	210381	71.24	0.27128	0.089162	3.04253
698316	458935	811653	210306	71.28	0.271582	0.090333	3.00646
698558	459171	812567	210435	71.31	0.271925	0.0893	3.04506
698257	459037	812533	210478	71.36	0.272209	0.089796	3.03141
698463	459137	812244	210364	71.4	0.272052	0.089421	3.04235	21	0.48
698003	458793	812837	210541	71.43	0.271866	0.089646	3.03267
697842	458793	812557	210511	71.48	0.272338	0.090053	3.0242
697958	458923	812337	210337	71.52	0.272578	0.088932	3.06501
697925	458944	811066	210292	71.55	0.272768	0.091657	2.97597
698010	458951	812222	210248	71.59	0.27255	0.088364	3.08439
697878	458891	812064	210299	71.64	0.272669	0.089245	3.05528
698157	459046	812534	210429	71.67	0.272543	0.089325	3.05115
698216	459274	812414	210352	71.72	0.273386	0.088885	3.07574
697992	459083	812872	210443	71.75	0.273191	0.08862	3.08271
698275	459191	812204	210282	71.79	0.272843	0.088735	3.07481
697639	458851	812446	210409	71.83	0.273192	0.089351	3.0575
697763	458988	812412	210444	71.87	0.273439	0.089771	3.04596
697397	458831	812702	210429	71.91	0.273813	0.088908	3.07973
697995	459287	813232	210577	71.95	0.274091	0.089011	3.0793
697963	459143	813065	210464	71.99	0.273544	0.088343	3.09638
697696	458988	812815	210456	72.03	0.273636	0.088886	3.07849
697543	458961	812037	210319	72.07	0.273964	0.089504	3.06092
697783	459121	812457	210424	72.11	0.273973	0.089468	3.06226
697082	458791	812218	210420	72.15	0.274559	0.090022	3.04989
697665	459044	812552	210453	72.19	0.273976	0.08951	3.06085
697779	459204	812022	210361	72.23	0.274355	0.089944	3.0503
697557	459109	812587	210493	72.27	0.274583	0.089806	3.05751
697295	458913	812111	210278	72.31	0.274478	0.088927	3.08654
697418	459038	812083	210300	72.35	0.274674	0.089208	3.07904
697505	459101	811941	210314	72.39	0.2747	0.089694	3.06262
697492	459200	811868	210327	72.42	0.275179	0.09	3.05754
697266	459049	812225	210340	72.47	0.275169	0.089239	3.08352
697120	458943	812282	210404	72.51	0.275125	0.08971	3.06681
697370	459159	812012	210275	72.55	0.275354	0.089144	3.08886
697316	459147	811788	210287	72.58	0.275459	0.089815	3.06695
697104	458987	812258	210422	72.62	0.275368	0.089942	3.06161
697698	459380	811832	210327	72.66	0.275377	0.09009	3.0567
697484	459272	811999	210373	72.7	0.275523	0.090116	3.05744
697418	459234	811456	210293	72.74	0.275547	0.090697	3.0381
696757	458849	812734	210577	72.78	0.275772	0.090246	3.05579
697127	459090	813001	210678	72.82	0.27576	0.09055	3.04538
696969	459085	812908	210658	72.86	0.276201	0.090589	3.04894
696749	458950	812957	210668	72.9	0.276245	0.090564	3.05029
696850	458984	813052	210632	72.94	0.2761	0.089984	3.06834
696798	458973	812339	210502	72.98	0.276204	0.090508	3.05172
697013	459090	811719	210328	73.02	0.276094	0.09038	3.05483
696917	459025	811817	210365	73.06	0.276086	0.090491	3.05098
697277	459375	811433	210409	73.1	0.276589	0.091866	3.01079
696490	458827	811513	210417	73.14	0.276458	0.091744	3.01336
696914	459346	810545	210417	73.18	0.277526	0.09415	2.94771
696511	458929	810590	210209	73.22	0.276851	0.092044	3.0078
696418	458876	811296	210265	73.26	0.276888	0.090826	3.04853
696322	458887	811518	210316	73.3	0.277219	0.090764	3.05429
696697	459166	812004	210458	73.34	0.277361	0.090918	3.05069
696402	458982	811171	210261	73.38	0.277407	0.091099	3.04513
695933	458703	811783	210382	73.42	0.277542	0.090738	3.05871
696742	459177	811523	210288	73.46	0.277278	0.090483	3.06441
696364	458974	811892	210419	73.49	0.277483	0.090822	3.05524
696377	458974	811689	210408	73.53	0.277445	0.091221	3.04147
696403	459143	811238	210382	73.57	0.278122	0.092092	3.02005
696165	459018	811364	210401	73.62	0.278264	0.091961	3.0259
695933	458813	811331	210386	73.66	0.278032	0.091899	3.02541
696022	458888	811579	210489	73.69	0.278105	0.09227	3.01405
696226	459122	811459	210483	73.73	0.278548	0.09251	3.011
695513	458749	811823	210597	73.78	0.278982	0.092698	3.00959
695900	459014	811911	210538	73.82	0.279025	0.091914	3.03571
695733	458957	812021	210557	73.85	0.279262	0.091823	3.0413
695620	458889	812110	210603	73.89	0.279292	0.092043	3.03437
695565	458913	811250	210369	73.93	0.27956	0.091937	3.04077
695095	458641	812061	210562	73.97	0.27973	0.091772	3.04811
695460	458876	811881	210516	74.01	0.279704	0.091778	3.04761
695633	459003	811408	210405	74.05	0.279762	0.09189	3.04453
695879	459231	810805	210287	74.09	0.280054	0.092258	3.03557
695462	458934	812000	210532	74.13	0.279957	0.091636	3.0551
695839	459240	811363	210462	74.17	0.280212	0.092548	3.02776
695682	459136	811644	210515	74.21	0.28021	0.092357	3.03398
695704	459229	811154	210489	74.25	0.28056	0.093325	3.00625
695271	459009	810446	210492	74.29	0.280853	0.095114	2.9528
695438	459337	810985	210498	74.33	0.281824	0.093832	3.0035
695543	459359	809968	210206	74.37	0.281613	0.093563	3.00988
695293	459198	810834	210379	74.41	0.281631	0.093067	3.0261
695558	459357	810365	210269	74.45	0.28156	0.093179	3.0217
695114	459041	811100	210374	74.49	0.281458	0.092358	3.04746
694866	458920	810559	210284	74.53	0.281649	0.09284	3.03369
695026	459153	810603	210329	74.57	0.282216	0.093162	3.0293
694970	459072	810770	210341	74.61	0.28202	0.092862	3.03698
694758	458945	811773	210574	74.65	0.282078	0.092602	3.04615
695216	459255	812112	210689	74.69	0.282112	0.092861	3.03801
695186	459238	812015	210708	74.73	0.282124	0.093283	3.02439
695181	459342	810949	210477	74.76	0.282602	0.09372	3.01539
694754	459130	810139	210287	74.81	0.282915	0.093914	3.01249	22	0.487
694151	459145	809527	210349	74.84	0.284758	0.096031	2.96526
694961	459318	810341	210311	74.88	0.283143	0.093641	3.02369
694745	459199	810034	210284	74.92	0.283249	0.094146	3.0086
694574	459136	809910	210305	74.96	0.283472	0.094656	2.99475
694414	459064	809813	210268	75	0.283622	0.094543	2.99993
694840	459311	810656	210439	75.04	0.283468	0.094084	3.01291
694296	459056	809997	210331	75.08	0.283934	0.094689	2.9986
694776	459390	809761	210303	75.12	0.284008	0.095008	2.98931
694566	459284	810003	210343	75.16	0.284155	0.094789	2.99776
694489	459311	810627	210522	75.2	0.284502	0.094951	2.99629
694331	459212	810105	210350	75.24	0.284526	0.094602	3.0076
694074	459057	810498	210475	75.28	0.284593	0.094822	3.00134
694079	459152	810179	210468	75.32	0.285002	0.095549	2.98279
694067	459221	809643	210341	75.36	0.285344	0.095666	2.98272
694034	459251	809779	210326	75.4	0.285575	0.095184	3.00026
693730	459058	809685	210305	75.44	0.285612	0.095216	2.99961
693919	459207	810183	210438	75.48	0.285718	0.095251	2.99963
693645	459086	809734	210360	75.52	0.285987	0.095621	2.99083
693314	458944	809910	210411	75.56	0.286331	0.095672	2.99284
693530	459094	809310	210295	75.6	0.286362	0.096054	2.98126
693152	458935	809507	210376	75.64	0.286769	0.09634	2.97664
693603	459232	809632	210418	75.68	0.286762	0.096431	2.97375
693664	459367	809461	210391	75.72	0.287183	0.096598	2.97297
693308	459131	809043	210275	75.76	0.287182	0.096528	2.97513
693488	459294	810142	210543	75.79	0.287377	0.096359	2.98237
693446	459297	809949	210523	75.84	0.287515	0.096647	2.97488
692697	458844	810248	210622	75.87	0.287707	0.096851	2.97061
692822	459001	810227	210645	75.92	0.288038	0.097123	2.96568
693565	459572	810039	210587	75.95	0.288388	0.097036	2.97197
693000	459267	809721	210513	76	0.288697	0.097119	2.97261
692947	459242	809023	210317	76.03	0.288742	0.09698	2.97734
692856	459252	809256	210373	76.07	0.289056	0.096936	2.98192
692496	459029	808777	210235	76.12	0.289125	0.096807	2.98662
692900	459351	809487	210386	76.15	0.289367	0.096485	2.99907
692797	459326	809633	210426	76.19	0.28956	0.096505	3.00046
692395	459138	809378	210371	76.23	0.28991	0.096613	3.00073
692442	459184	809441	210357	76.27	0.289976	0.096322	3.01048
692666	459377	809787	210421	76.31	0.290174	0.096074	3.02032
692190	459061	809562	210360	76.35	0.290172	0.09605	3.02107
692566	459361	809762	210421	76.39	0.290398	0.096136	3.0207
692258	459162	809689	210407	76.43	0.290421	0.096184	3.01945
691844	458915	809342	210308	76.47	0.290545	0.096099	3.02339
691939	458973	809538	210360	76.51	0.290522	0.096109	3.02283
691780	458953	809929	210475	76.55	0.290903	0.096238	3.02276
692266	459337	809617	210401	76.59	0.291177	0.096305	3.02348
692044	459216	809853	210504	76.63	0.291295	0.096704	3.01222
691956	459176	808831	210268	76.67	0.291377	0.096989	3.00423
691491	458920	808780	210248	76.71	0.291611	0.096924	3.00866
691789	459184	808993	210312	76.75	0.291906	0.097007	3.00913
691632	459072	809002	210349	76.79	0.291871	0.097339	2.99851
691551	459065	808802	210317	76.83	0.29208	0.097531	2.99475
691669	459161	809155	210395	76.86	0.292159	0.097398	2.99962
691889	459330	808672	210261	76.91	0.292261	0.097318	3.00316
691676	459234	808616	210288	76.94	0.292463	0.097716	2.99299
691899	459405	808663	210327	76.98	0.292565	0.097973	2.98619
691352	459104	808463	210305	77.02	0.292843	0.098261	2.98027
691472	459253	808247	210279	77.06	0.293151	0.09855	2.97465
691122	459046	808322	210299	77.1	0.293265	0.098555	2.97566
691258	459182	808017	210246	77.14	0.293468	0.098807	2.97011
691299	459235	807830	210191	77.18	0.293583	0.098746	2.9731
691634	459484	808496	210363	77.22	0.293701	0.098734	2.97467
691147	459146	808364	210362	77.26	0.293637	0.099054	2.96442
691533	459491	808400	210404	77.3	0.294031	0.099366	2.95906
691650	459563	808298	210408	77.34	0.294005	0.099659	2.95012
691029	459199	808858	210571	77.38	0.294222	0.099824	2.94741
690762	459093	808789	210553	77.42	0.29454	0.099823	2.95061
690786	459128	808091	210416	77.46	0.294625	0.100252	2.93885
690937	459291	808026	210402	77.5	0.294904	0.10028	2.94082
691070	459432	807674	210348	77.54	0.295139	0.100641	2.9326
[truncated: 187 more rows]

## Sheet: Sheet3
FlowCell Text Data File: tc80S_Tif6.2.csv
Software Version: 1.45A
Date: 2019-11-22
Time: 17:05:27
User: Jen
Experiment name: Tif6controls
*** CENTRIFUGE SETTINGS ***
Rotor Manufacturer: Beckman
Rotor Model: SW40Ti
Speed: 40 rpm
Gradient: Sucrose 10.0% to 50.0% v/v
Time: 3:00
w2t: x 10^0
Number of Tubes: 2
Sample Volume: 12 ml
Temperature: 4.0 deg C
*** FRACTIONATION SETTINGS ***
Volume displaced/mm: 0.143 ml/mm
Tubing length: 290 mm
Total Dead Volume (= last fraction): 0.299 ml
Scan Speed: 0.30 mm/sec
Total Distance: 85.0 mm
Upper Limit to Slow-down Distance: 37.50 mm
Start mode: Meniscus sensing
Fail-safe Distance (M): 8 mm
Number of fractions: 25
Distance/fraction: 3.40 mm
Volume/fraction: 0.485 ml
Data Samples/mm: 25.25
*** SCANNING SETTINGS ***
Scanning mode: DUAL UV OD
Channel A (LED1) Wavelength: 260 nm
Channel B (LED2) Wavelength: 280 nm
Sensitivity: 0
Integration time: 132 ms
LED1 (260 nm) On Time: 68 ms
PD2 (280 nm) On Time: 48 ms
Sample A Zero: 788862
Source A Zero: 460101.7
Sample B Zero: 835709.8
Source B Zero: 210752.7
Data Columns:
SampleA	SourceA	SampleB	SourceB	Position	AbsA	AbsB	ratioA/B	Fraction Number	Fraction Volume (ml)
576478	460435	597273	210742	0	0.643253	0.676954	0.950217
426341	460517	446933	210936	0.04	1.26092	1.26327	0.998147
569680	460511	609938	210784	0.06	0.667863	0.635062	1.05165
553332	460470	592016	210808	0.11	0.727256	0.695404	1.0458
561330	460166	588554	210702	0.15	0.696542	0.706212	0.986307
573571	460062	602925	210683	0.18	0.651939	0.657406	0.991685
569723	460226	606761	210878	0.22	0.666442	0.646487	1.03087
528353	460014	286052	210925	0.26	0.819746	2.16259	0.379057
445511	460114	437100	211120	0.3	1.16914	1.30986	0.892567
521853	460342	516534	210888	0.34	0.846533	0.971083	0.871741
529070	460227	525876	210912	0.38	0.817918	0.935184	0.874607
535158	460167	551743	210741	0.42	0.794242	0.836766	0.949181
521770	460227	549984	210777	0.46	0.846347	0.843546	1.00332
513284	460019	504089	210683	0.5	0.878973	1.01828	0.863194
534511	460191	537220	210773	0.54	0.796824	0.890837	0.894466
541350	460061	566584	210923	0.58	0.770232	0.785005	0.98118
498704	460132	494116	210752	0.62	0.938438	1.05922	0.885973
535076	460235	546275	210677	0.66	0.794857	0.856228	0.928324
557039	460094	576626	210708	0.7	0.711923	0.747539	0.952356
538763	460435	563045	210683	0.74	0.781696	0.79534	0.982845
552131	460018	576964	210733	0.78	0.729693	0.746597	0.977359
570805	460276	600098	210668	0.82	0.662782	0.666735	0.994071
302535	460085	293778	210688	0.86	1.96091	2.10661	0.930835
521722	460244	549125	210812	0.9	0.846611	0.847031	0.999503
481574	460183	470134	210719	0.94	1.01018	1.15918	0.871461
546370	460338	549621	210806	0.98	0.752577	0.845154	0.890461
572469	460728	586357	210776	1.01	0.658834	0.714458	0.922145
557218	460460	592166	210769	1.06	0.712892	0.694521	1.02645
573652	460237	606881	210889	1.09	0.652428	0.646193	1.00965
512675	460296	498940	210751	1.14	0.882634	1.03962	0.848993
313874	460239	323448	210775	1.17	1.8863	1.91351	0.985781
445171	460321	434742	210782	1.21	1.17162	1.31754	0.889252
520648	460153	524117	210698	1.25	0.850422	0.939891	0.90481
558435	460357	568905	210668	1.29	0.707971	0.774327	0.914305
583203	460341	616439	210898	1.33	0.619104	0.614782	1.00703
569791	460139	606695	210871	1.37	0.665811	0.646639	1.02965
546569	460471	596522	210834	1.41	0.752423	0.68037	1.1059
275788	460130	261531	210675	1.45	2.1505	2.34084	0.918687
431985	460387	429255	210638	1.49	1.23344	1.34176	0.919268
481852	460159	467686	210630	1.53	1.00889	1.16885	0.863148
543980	460481	550354	210784	1.57	0.762183	0.842257	0.904928
570468	460230	586648	210801	1.61	0.663785	0.713697	0.930066
586642	460464	626101	210799	1.65	0.607621	0.582489	1.04315
546255	460295	587149	210707	1.69	0.752817	0.711077	1.0587
399791	460143	439048	210797	1.73	1.39082	1.29781	1.07167
463354	460391	466775	210939	1.77	1.09002	1.17574	0.927096
522673	460409	530215	210723	1.81	0.843618	0.916814	0.920162
543373	460342	564393	210758	1.85	0.763849	0.791238	0.965385
576312	460282	606762	210788	1.89	0.643163	0.645623	0.996189
574858	460230	610574	210653	1.93	0.6481	0.631708	1.02595
519531	460633	497442	210686	1.97	0.85695	1.04506	0.819999
276948	460040	286234	210622	2.01	2.14152	2.15841	0.992171
438743	460160	423606	210785	2.04	1.20067	1.36987	0.876483
514455	460223	518008	210795	2.09	0.875218	0.96445	0.907479
551518	460111	563296	210850	2.13	0.732379	0.796039	0.92003
582093	460077	613835	210794	2.17	0.621829	0.622321	0.99921
565718	460194	607953	210872	2.2	0.680734	0.642474	1.05955
505292	460116	578663	210997	2.25	0.911514	0.743193	1.22648
268603	460280	255019	210922	2.28	2.20518	2.39403	0.921118
455494	460414	488878	210891	2.33	1.12513	1.08203	1.03984
475721	459977	493428	210682	2.36	1.03429	1.06136	0.974496
509748	460163	518979	210944	2.41	0.893758	0.962099	0.928966
551028	460274	565819	210731	2.44	0.734923	0.785893	0.935143
571510	460269	593909	210682	2.48	0.660225	0.687764	0.959958
571342	460245	616614	210689	2.52	0.66072	0.612212	1.07923
533655	460548	583852	210676	2.56	0.80169	0.722131	1.11017
427268	460274	430547	210660	2.6	1.2554	1.33591	0.939732
336297	460155	350357	210645	2.64	1.74474	1.75119	0.996317
470870	460449	494201	210807	2.68	1.05736	1.0594	0.998075
509843	460548	516310	210855	2.72	0.895088	0.971641	0.921212
554035	460103	563253	210716	2.76	0.723027	0.794911	0.909569
592961	460131	613897	210748	2.8	0.584219	0.621677	0.939747
588963	460157	629413	210610	2.84	0.598177	0.570046	1.04935
494728	460461	579709	210723	2.88	0.956278	0.736934	1.29764
245946	459996	252580	210640	2.92	2.38423	2.4107	0.989019
322836	460346	318999	210634	2.96	1.82918	1.94008	0.942835
476873	460538	448344	210648	3	1.03183	1.25416	0.822729
541623	460434	546793	210671	3.04	0.770858	0.854261	0.902369
585146	460294	608256	210722	3.08	0.61209	0.640035	0.956338
514544	460453	541108	210777	3.12	0.875886	0.876341	0.999481
297061	460381	354078	210777	3.16	1.99958	1.73116	1.15505
302932	460515	306837	210709	3.2	1.96013	2.01915	0.970773
509545	460253	523604	210900	3.24	0.894973	0.943796	0.94827
516324	460080	524301	210755	3.28	0.867162	0.939728	0.922779
546886	460124	564963	210942	3.31	0.749694	0.790962	0.947826
536431	460161	569148	210825	3.36	0.789354	0.774968	1.01856
535703	460116	561716	210689	3.39	0.791932	0.800161	0.989717
555847	460437	581618	210728	3.43	0.717831	0.730355	0.982851	1	0.479
569364	460120	599221	210644	3.47	0.66726	0.669453	0.996724
549869	460131	587183	210701	3.51	0.738595	0.710903	1.03895
544240	460125	571804	210762	3.55	0.759622	0.764981	0.992995
553968	460472	584844	210832	3.59	0.724915	0.720201	1.00655
558916	460155	591126	210789	3.63	0.705311	0.698255	1.01011
565908	460383	597628	210872	3.67	0.680887	0.676999	1.00574
571839	460337	606499	211020	3.71	0.65935	0.648714	1.01639
564616	460028	601340	210691	3.75	0.683985	0.662788	1.03198
568766	460307	604405	210847	3.79	0.670242	0.654032	1.02478
577751	460325	610888	210774	3.83	0.638251	0.63183	1.01016
582316	460446	617936	210791	3.87	0.622685	0.608871	1.02269
570287	460442	610032	210818	3.91	0.665377	0.635077	1.04771
567427	460476	608379	210756	3.95	0.675815	0.639953	1.05604
572048	460430	611199	210748	3.99	0.659015	0.630555	1.04513
575071	460364	613576	210809	4.03	0.647938	0.623315	1.0395
586580	460364	621608	210841	4.07	0.607393	0.597407	1.01672
582669	460327	620976	210797	4.11	0.620917	0.599036	1.03653
578260	460433	615797	210721	4.15	0.636929	0.61519	1.03534
581167	460403	618468	210895	4.19	0.626536	0.60813	1.03026
584950	460298	621162	210869	4.22	0.612793	0.599121	1.02282
596409	460687	629733	210840	4.26	0.574827	0.571222	1.00631
588219	460856	623920	210921	4.31	0.603869	0.590688	1.02232
572614	460368	606921	210763	4.35	0.656716	0.644856	1.01839
579065	460562	613655	210693	4.39	0.634656	0.621946	1.02044
582474	460527	617315	210923	4.43	0.62249	0.612159	1.01688
584445	460386	618676	210694	4.46	0.614952	0.60553	1.01556
591926	460411	625165	210753	4.5	0.589038	0.585064	1.00679
596211	460659	628293	210721	4.54	0.575382	0.574698	1.00119
547918	460298	541862	210775	4.58	0.74661	0.873515	0.85472
527658	460632	501452	210680	4.62	0.825186	1.02882	0.802069
552771	460256	553686	210831	4.66	0.728381	0.830541	0.876996
562787	460352	575692	210624	4.7	0.692065	0.750002	0.92275
569269	460634	589439	210562	4.74	0.669886	0.701844	0.954466
585029	460559	613120	210573	4.78	0.613677	0.622555	0.985738
592456	460475	626731	210680	4.82	0.587492	0.579323	1.0141
571861	460432	611114	210751	4.86	0.659693	0.630864	1.0457
577993	460610	615678	210745	4.9	0.638661	0.615809	1.03711
580281	460110	618401	210901	4.94	0.628355	0.608406	1.03279
584766	460238	622007	210903	4.98	0.61317	0.596706	1.02759
583269	460181	624130	210925	5.02	0.618162	0.590048	1.04765
581824	460372	620693	210876	5.06	0.624086	0.60071	1.03891
583952	460364	622046	210854	5.1	0.616581	0.596111	1.03434
587439	460119	624900	210954	5.14	0.60331	0.58784	1.02632
595334	460191	630720	210856	5.18	0.576314	0.568218	1.01425
586912	460106	624350	210794	5.22	0.605088	0.588086	1.02891
494584	460224	470677	210979	5.25	0.955821	1.15934	0.824452
516151	460246	509505	210910	5.29	0.868586	0.99891	0.869534
545322	459936	552829	210779	5.33	0.754718	0.833166	0.905844
558416	460233	575138	210780	5.38	0.707489	0.753435	0.939018
567095	460334	590003	210806	5.42	0.676382	0.70225	0.963163
586409	460373	616281	210877	5.46	0.60803	0.615098	0.988508
568407	459948	608324	210942	5.49	0.669937	0.641913	1.04366
573178	459958	611310	210754	5.54	0.652879	0.630246	1.03591
576633	460159	614339	210856	5.57	0.641476	0.621259	1.03254
586289	460058	621858	210799	5.61	0.607048	0.596195	1.0182
593589	460053	628780	210862	5.65	0.581706	0.574485	1.01257
574671	460274	614672	210993	5.7	0.648961	0.621476	1.04423
552990	459917	559454	210999	5.73	0.726063	0.811257	0.894984
568277	460010	588760	210892	5.77	0.670681	0.707323	0.948195
573662	459841	600629	210863	5.81	0.650631	0.666817	0.975727
577681	460167	607460	210760	5.85	0.637797	0.643038	0.991849
587210	460158	620441	210737	5.89	0.604281	0.6002	1.0068
578812	460284	616472	210835	5.93	0.634315	0.614072	1.03296
581659	460194	618683	210795	5.97	0.623875	0.606474	1.02869
583968	459927	620959	210787	6.01	0.614581	0.598996	1.02602
594731	460169	629256	210782	6.05	0.578289	0.572195	1.01065
592790	460083	628985	210884	6.09	0.584596	0.574038	1.01839
565321	460351	604114	210987	6.13	0.682868	0.656341	1.04042
561957	460231	577768	211072	6.17	0.694547	0.74703	0.929744
572195	460157	596931	211042	6.21	0.657276	0.680976	0.965198
577072	460240	605094	210776	6.25	0.640279	0.651057	0.983446
580370	460356	611347	210889	6.29	0.629135	0.631415	0.996388
590371	460179	622938	210848	6.33	0.593389	0.593165	1.00038
579435	460297	619807	211087	6.37	0.632171	0.605605	1.04387
582325	459992	620121	210820	6.41	0.620635	0.602033	1.0309
585212	460513	621804	210845	6.45	0.612833	0.596809	1.02685
591395	460262	626402	210824	6.48	0.590212	0.581759	1.01453
594775	460299	629816	210887	6.53	0.578716	0.571405	1.01279
585400	460446	622535	210884	6.57	0.611878	0.594814	1.02869
510385	460586	469669	210825	6.6	0.893083	1.16219	0.768448
529336	460520	522986	210916	6.64	0.818192	0.946329	0.864596
553568	460301	561987	211085	6.68	0.725633	0.802973	0.903682
563732	460120	581638	210913	6.72	0.6876	0.732055	0.939274
573520	460519	596108	210834	6.76	0.654152	0.681769	0.959493
591771	460623	621597	210748	6.8	0.590516	0.596553	0.98988	2	0.481
588291	460187	624028	210865	6.84	0.600646	0.589804	1.01838
570263	460408	607275	210758	6.88	0.665312	0.643633	1.03368
576554	460276	614665	210808	6.92	0.642277	0.619731	1.03638
580112	460282	617425	210793	6.96	0.629715	0.610557	1.03138
583578	460239	619987	210656	7	0.617336	0.6009	1.02735
586770	460246	623623	210739	7.04	0.606206	0.589908	1.02763
582694	460408	621070	210801	7.08	0.621189	0.598769	1.03744
584685	460351	622348	210743	7.12	0.613956	0.594071	1.03347
590336	459982	626554	210726	7.16	0.592635	0.580333	1.0212
594631	460064	629760	210677	7.2	0.578167	0.569577	1.01508
585774	460108	622681	210744	7.24	0.609068	0.593003	1.02709
581305	460261	619024	210901	7.28	0.625419	0.606376	1.0314
585222	460548	621727	210913	7.32	0.612953	0.597709	1.0255
587158	460052	623422	210781	7.36	0.603991	0.590959	1.02205
596793	460223	631279	210859	7.4	0.571448	0.566461	1.0088
598047	460091	633056	210928	7.43	0.566566	0.561455	1.0091
561588	460285	578736	210887	7.48	0.696131	0.741888	0.938323
277570	460355	284920	210814	7.51	2.13833	2.16953	0.985619
578796	460114	610342	210831	7.56	0.633615	0.634177	0.999115
512160	460095	518737	210663	7.59	0.883797	0.960353	0.920283
517391	460138	514396	210808	7.64	0.863196	0.978678	0.882002
535808	460294	546337	210723	7.67	0.792323	0.85644	0.925135
546118	460168	569328	210770	7.71	0.752765	0.773805	0.97281
561553	460190	589040	210879	7.76	0.695836	0.706241	0.985267
580896	460232	614941	210769	7.79	0.62673	0.618453	1.01338
577748	460206	614909	210786	7.83	0.637733	0.618721	1.03073
535768	460031	551234	210919	7.87	0.791306	0.840328	0.941663
547638	460559	550883	210876	7.91	0.748816	0.841201	0.890175
559104	460388	576774	210709	7.95	0.705659	0.747031	0.944618
564747	460355	588307	210770	7.99	0.684964	0.707708	0.967862
570325	460501	598043	210909	8.03	0.665503	0.675954	0.984539
585762	460561	618604	210912	8.07	0.611124	0.60785	1.00539
584839	460090	622526	210802	8.11	0.612257	0.594059	1.03063
552150	460036	579378	210667	8.15	0.729702	0.73755	0.98936
559283	460176	580882	210558	8.19	0.704061	0.731281	0.962778
567481	460367	596160	210621	8.23	0.675136	0.679556	0.993496
572017	460504	603660	210715	8.27	0.659455	0.655256	1.00641
577758	460040	612222	210932	8.31	0.636959	0.628943	1.01275
586745	460043	625641	210661	8.35	0.60539	0.58265	1.03903
573197	460250	614051	210689	8.39	0.65411	0.620607	1.05398
577432	460400	616699	210641	8.43	0.639714	0.611475	1.04618
579652	460130	618739	210703	8.47	0.630663	0.605411	1.04171
588973	460331	625642	210700	8.51	0.598916	0.58302	1.02727
584724	460446	623053	210621	8.54	0.614242	0.590622	1.03999
578306	460500	617615	210723	8.59	0.637064	0.609268	1.04562
581077	460170	619781	210683	8.63	0.625817	0.601828	1.03986
584847	460637	622113	210663	8.66	0.61466	0.594067	1.03466
595101	460479	630313	210660	8.71	0.578395	0.567645	1.01894
582033	460415	620956	210606	8.74	0.623542	0.597274	1.04398
579365	460272	618113	210599	8.78	0.632307	0.606457	1.04263
582589	460093	621015	210830	8.82	0.620157	0.599225	1.03493
585771	460453	623087	210834	8.86	0.610612	0.59255	1.03048
594907	460283	630840	210923	8.9	0.578191	0.568475	1.01709
596089	460092	632601	210869	8.94	0.57328	0.56234	1.01946
568122	460394	607294	210811	8.98	0.672946	0.644077	1.04482
511336	460117	463823	210976	9.02	0.887189	1.18888	0.74624
551925	460136	546737	210801	9.06	0.730981	0.855711	0.854239
563567	460236	574532	210894	9.1	0.688715	0.75665	0.910216
569310	460228	587978	210590	9.14	0.667934	0.707114	0.944592
579371	460543	605164	210628	9.18	0.633491	0.649408	0.975489
591367	460053	625656	210758	9.22	0.58938	0.58353	1.01003
585886	460060	624068	210906	9.26	0.608464	0.590067	1.03118
364664	460460	334855	210762	9.3	1.5804	1.84353	0.85727
481469	460197	443919	210913	9.34	1.01069	1.27668	0.791653
518195	460249	506292	210753	9.38	0.860512	1.01016	0.851858
540981	460335	544506	210611	9.42	0.772845	0.862135	0.896432
557069	460108	571659	210592	9.46	0.711875	0.763866	0.931937
582161	460353	607878	210797	9.5	0.622817	0.642005	0.970111
578192	460380	610446	210689	9.54	0.636934	0.632475	1.00705
554050	460351	590874	210620	9.58	0.724074	0.697498	1.0381
334801	460221	478292	210598	9.62	1.75416	1.12335	1.56154
313117	460252	620726	210669	9.66	1.8913	0.598624	3.15942
308075	459950	618173	210674	9.69	1.92318	0.606979	3.16844
303982	460298	611868	210639	9.74	1.95209	0.627307	3.11186
303659	460209	610409	210837	9.78	1.95387	0.634013	3.08175
302145	459877	607972	210739	9.82	1.96262	0.641139	3.06115
299568	460291	605443	210503	9.85	1.98199	0.647282	3.06201
295975	460130	602981	210522	9.89	2.00596	0.655677	3.05937
293235	460043	600162	210651	9.94	2.0246	0.666357	3.03832
290993	460258	597258	210806	9.98	2.04126	0.677617	3.01242
289140	460040	594443	210841	10.01	2.05337	0.687474	2.98683
287678	460345	592370	210881	10.05	2.06509	0.694897	2.9718
285030	460196	590409	210911	10.09	2.08335	0.701868	2.9683
282912	459937	588923	210929	10.13	2.09746	0.707119	2.96621
280104	460058	580079	210926	10.17	2.11841	0.737589	2.87208
279828	460253	587975	210977	10.21	2.12129	0.710825	2.98427	3	0.486
277704	460110	585782	210706	10.25	2.13625	0.715766	2.98456
275956	459954	583776	210748	10.29	2.14847	0.723082	2.97127
274396	459720	581869	210682	10.33	2.15903	0.729046	2.96145
273371	459992	580649	210674	10.37	2.1679	0.7332	2.95677
272469	460094	579763	210712	10.41	2.17512	0.736641	2.95275
271416	459913	577707	210555	10.45	2.18223	0.742299	2.93983
270850	459789	576649	210639	10.49	2.18595	0.746798	2.9271
270284	460090	575141	210630	10.53	2.19157	0.75199	2.91437
270197	460027	575278	210655	10.57	2.19195	0.751749	2.9158
269206	459831	573896	210631	10.61	2.1986	0.756367	2.90679
268883	460126	572865	210542	10.65	2.20237	0.75914	2.90114
268669	459943	572619	210584	10.69	2.20318	0.760407	2.89737
268486	460042	571285	210543	10.73	2.20502	0.764716	2.88345
267834	459930	570834	210706	10.77	2.20949	0.767868	2.87744
267623	460012	570807	210800	10.81	2.21147	0.768862	2.87629
267549	460311	569772	210671	10.85	2.21337	0.771286	2.86971
267419	460480	568837	210652	10.88	2.21511	0.774415	2.86037
266403	460287	567835	210627	10.92	2.22204	0.777729	2.85709
267267	460103	569133	210746	10.96	2.2146	0.774266	2.86026
267850	460274	569802	210800	11	2.2109	0.772414	2.86233
268294	460102	569083	210723	11.05	2.20675	0.774223	2.85027
268774	460009	569240	210700	11.08	2.20268	0.773447	2.84787
269539	460261	569308	210655	11.12	2.19798	0.772775	2.84427
270298	460364	569021	210586	11.16	2.19268	0.773131	2.83611
271216	460377	569527	210540	11.2	2.18581	0.7709	2.8354
271990	460283	570832	210696	11.24	2.17956	0.767779	2.83878
273081	460174	571525	210622	11.28	2.17088	0.764626	2.83914
274128	459824	572371	210659	11.32	2.16149	0.761998	2.83661
275139	459569	572822	210529	11.36	2.15283	0.759167	2.83578
276415	459572	573538	210620	11.4	2.14337	0.75752	2.82946
277848	459700	574088	210593	11.44	2.13336	0.755329	2.82442
279615	459828	575132	210664	11.48	2.12096	0.752347	2.81913
281627	459710	575534	210556	11.52	2.10577	0.749905	2.80805
282969	459882	576573	210562	11.56	2.0968	0.746327	2.8095
284604	459534	578596	210851	11.6	2.08347	0.742032	2.80779
286760	459818	579246	210616	11.64	2.06929	0.737521	2.80574
288345	459574	580528	210709	11.68	2.05693	0.733955	2.80253
290718	459874	582013	210797	11.72	2.04149	0.729647	2.79792
292734	459894	583231	210774	11.76	2.02744	0.725213	2.79565
294970	459712	583978	210563	11.8	2.01106	0.720614	2.79076
297428	459542	585772	210725	11.84	1.99332	0.715982	2.78404
299590	459617	586923	210571	11.87	1.97884	0.710552	2.78493
301855	459457	588683	210727	11.92	1.96271	0.706009	2.78001
304638	459396	590003	210655	11.96	1.94367	0.700806	2.77347
307467	459597	591494	210545	11.99	1.92565	0.694666	2.77205
310221	459601	592631	210392	12.03	1.90742	0.68933	2.76706
312901	459701	594686	210519	12.07	1.89026	0.683569	2.76529
315705	459576	597133	210703	12.11	1.87145	0.677053	2.76412
318653	459724	598849	210641	12.15	1.85309	0.670676	2.76302
321690	459844	601189	210802	12.19	1.83422	0.664356	2.7609
325218	459964	602786	210751	12.23	1.81244	0.658521	2.75229
328176	459645	604990	210833	12.27	1.79249	0.651948	2.74944
331283	459793	606980	210771	12.31	1.77387	0.644737	2.75131
334521	459868	609270	210810	12.35	1.7543	0.637519	2.75176
337628	459486	611104	210672	12.39	1.73368	0.630141	2.75126
341385	459767	613149	210659	12.43	1.71229	0.623283	2.74722
344778	459809	615407	210705	12.47	1.69224	0.616314	2.74575
347935	459787	618333	210899	12.51	1.6735	0.608608	2.74971
351339	459710	620330	210789	12.55	1.65323	0.601058	2.75054
355550	459557	622580	210763	12.59	1.62817	0.593511	2.74329
359639	459835	624800	210701	12.63	1.60601	0.585744	2.74184
363373	459728	626769	210655	12.67	1.5844	0.578962	2.73663
367039	459847	629333	210708	12.71	1.56439	0.57124	2.73859
370947	459598	632656	210888	12.75	1.54161	0.562347	2.7414
375357	459737	634457	210679	12.79	1.51805	0.554618	2.73711
379244	459528	636773	210603	12.83	1.49604	0.546547	2.73726
383610	459701	639452	210766	12.87	1.47339	0.539644	2.7303
387726	459687	641588	210715	12.91	1.45149	0.532435	2.72614
392044	459597	644435	210807	12.95	1.42843	0.52439	2.72398
396178	459620	647114	210738	12.98	1.40707	0.515369	2.73022
400253	459581	649236	210701	13.03	1.38596	0.508416	2.72603
405364	459514	651323	210630	13.07	1.3597	0.501268	2.71252
410101	459696	654006	210629	13.11	1.33674	0.492972	2.71158
414018	459732	656659	210623	13.14	1.31745	0.484755	2.71775
419136	459700	659222	210639	13.18	1.29217	0.477056	2.70862
423657	459781	661666	210660	13.22	1.27057	0.469798	2.70451
427488	459346	663908	210569	13.26	1.25022	0.462109	2.70546
431920	459390	666846	210633	13.3	1.22931	0.453822	2.70879
436541	459720	670109	210822	13.34	1.209	0.445791	2.71204
440920	459472	673017	210876	13.38	1.18748	0.437579	2.71374
446634	459650	675856	210947	13.42	1.16192	0.429773	2.70357
451725	459793	678026	210833	13.46	1.13937	0.422222	2.69851
455549	459664	680544	210792	13.5	1.12155	0.414359	2.70671
459710	459400	682565	210596	13.54	1.10177	0.406507	2.71033
464888	459650	686007	210802	13.58	1.07996	0.398339	2.71117
469811	459614	688086	210678	13.62	1.05825	0.391054	2.70615	4	0.486
475054	459577	690341	210758	13.66	1.03538	0.385224	2.68772
479683	459572	693778	210899	13.7	1.01551	0.376562	2.6968
484183	459719	696390	210819	13.74	0.997062	0.368223	2.70777
489371	459816	699177	210838	13.78	0.975687	0.360354	2.70758
495235	459739	701546	210790	13.82	0.950972	0.353077	2.69338
499397	459575	703418	210767	13.86	0.933118	0.347486	2.68534
503442	459653	705549	210636	13.9	0.916959	0.340136	2.69586
508516	459595	708404	210670	13.94	0.896182	0.332322	2.69673
513287	459843	710765	210693	13.98	0.878178	0.325835	2.69516
517827	459376	713927	210951	14.02	0.858081	0.319355	2.68692
522828	459738	716048	210832	14.06	0.840027	0.312238	2.69034
527021	459808	718139	210781	14.09	0.823994	0.305873	2.69391
531903	459576	720455	210773	14.13	0.804095	0.299307	2.68652
535884	459627	721971	210700	14.18	0.789065	0.294372	2.68051
539817	459215	725348	210742	14.21	0.772268	0.285368	2.70622
544426	459507	727660	210728	14.25	0.756173	0.278819	2.71205
549781	459762	730343	210751	14.3	0.737281	0.271621	2.71437
554212	459537	732746	210702	14.33	0.719855	0.264531	2.72124
558407	459630	734927	210609	14.37	0.70484	0.257651	2.73563
561888	459266	737920	210809	14.41	0.690503	0.251372	2.74693
566730	459464	739247	210599	14.45	0.673828	0.245742	2.74201
571677	459761	742251	210801	14.49	0.657368	0.239501	2.74474
575159	459845	745104	210955	14.53	0.645317	0.23324	2.76675
580062	459714	746869	210817	14.57	0.627365	0.227152	2.76187
584393	459589	750143	210968	14.61	0.611588	0.219779	2.78274
588356	459679	752659	210952	14.65	0.59816	0.212877	2.80989
592455	459381	753759	210651	14.69	0.582628	0.207055	2.81388
596531	459770	756113	210707	14.73	0.570331	0.201306	2.83316
599917	459689	757631	210575	14.77	0.55839	0.196	2.84892
603873	459650	759679	210603	14.81	0.544768	0.190827	2.85477
608033	459536	761560	210554	14.85	0.530213	0.185374	2.86024
612503	459601	763565	210719	14.89	0.515515	0.181653	2.83791
616268	459779	765093	210572	14.93	0.503769	0.176217	2.8588
619533	459513	767913	210640	14.97	0.491773	0.169452	2.90214
622602	459273	769775	210531	15.01	0.480593	0.163527	2.93892
627285	459774	772090	210617	15.05	0.467492	0.158298	2.95324
631624	459639	773897	210692	15.09	0.452786	0.154304	2.93438
634603	459655	775188	210620	15.13	0.44323	0.150255	2.94984
636337	459408	777718	210720	15.17	0.436547	0.144644	3.01807
640036	459743	780122	210776	15.21	0.426179	0.138959	3.06694
644569	459743	781161	210652	15.25	0.411739	0.13509	3.04787
648311	459840	782343	210607	15.28	0.400326	0.131612	3.04171
651437	459576	783767	210517	15.32	0.389309	0.127085	3.06337
654218	459816	786393	210626	15.37	0.381661	0.121387	3.14418
657120	459629	788647	210716	15.4	0.371772	0.116479	3.19176
660782	459668	789743	210611	15.44	0.360575	0.112675	3.20014
664181	459739	790900	210632	15.48	0.350393	0.109925	3.18756
667899	459904	791757	210441	15.52	0.339705	0.105914	3.20738
670171	459786	794002	210534	15.56	0.332232	0.101097	3.28627
673406	459881	796391	210647	15.6	0.322802	0.096123	3.35821
675870	459725	797745	210656	15.64	0.314634	0.092785	3.39099
678836	459764	799153	210782	15.68	0.305848	0.090436	3.38192
682323	459688	799409	210524	15.72	0.295027	0.087322	3.37861
684738	459824	801044	210591	15.76	0.288403	0.083845	3.43971
687196	459907	803076	210741	15.8	0.28144	0.080174	3.51038
690237	459778	804450	210744	15.84	0.271832	0.076757	3.54146
692213	459786	806154	210975	15.88	0.266018	0.0747	3.56115
695646	459899	805864	210590	15.92	0.256398	0.071744	3.57381
697506	459515	807693	210753	15.96	0.249226	0.068734	3.62596
700307	460004	809125	210696	16	0.243202	0.064618	3.76368
702628	459755	810952	210825	16.04	0.235324	0.061306	3.83853
705084	459761	811728	210758	16.08	0.228211	0.058737	3.88528
707279	459768	812048	210579	16.12	0.221882	0.05623	3.94596
709316	459915	813333	210743	16.16	0.216652	0.054612	3.96708
711072	459556	814911	210836	16.2	0.209995	0.051595	4.07008
713557	459929	815754	210842	16.23	0.204517	0.049568	4.12597
715527	459597	816451	210791	16.28	0.197398	0.047359	4.16811
717670	459707	817310	210748	16.31	0.191769	0.044828	4.27785
718280	459484	818424	210788	16.36	0.189038	0.042466	4.45156
720834	459659	818989	210681	16.39	0.182554	0.040051	4.55804
723147	459971	820094	210715	16.43	0.177388	0.037659	4.71041
725271	459931	821237	210799	16.47	0.171209	0.035655	4.80186
727300	459929	822537	210847	16.51	0.165484	0.032926	5.02601
728745	459699	822763	210591	16.56	0.160399	0.029923	5.36039
730955	460126	824754	210781	16.59	0.156103	0.026869	5.80977
732041	459726	825263	210675	16.63	0.151286	0.024612	6.14693
734786	459891	825871	210564	16.67	0.144362	0.022065	6.54259
735817	459915	827640	210940	16.71	0.1416	0.021348	6.63287
737123	459805	827695	210730	16.75	0.137482	0.019207	7.15804
739059	459925	828601	210690	16.79	0.132649	0.016619	7.9818
740375	460077	828355	210531	16.83	0.129685	0.015696	8.26243
741747	460040	829618	210716	16.87	0.125732	0.014395	8.73428
743012	459921	829993	210586	16.91	0.121717	0.012241	9.94375
744120	459834	831230	210676	16.95	0.11828	0.0101	11.711
745650	459818	831571	210591	16.99	0.114007	0.00846	13.4761
746693	459982	832308	210556	17.03	0.111876	0.006339	17.6481	5	0.486
747741	460020	833037	210577	17.07	0.109175	0.004776	22.8608
748743	459672	833534	210582	17.11	0.104887	0.003621	28.9636
750472	459950	834464	210647	17.15	0.101405	0.001996	50.8098
751671	459831	834771	210517	17.19	0.097609	1e-05	9705.99
753769	460259	836312	210686	17.23	0.093809	-0.00209	-44.887
753151	459601	836607	210595	17.27	0.09256	-0.003672	-25.2103
754184	459787	837488	210687	17.31	0.090584	-0.004913	-18.4389
755855	459852	837684	210576	17.34	0.086345	-0.006446	-13.394
755759	459616	838405	210662	17.39	0.085554	-0.007358	-11.628
757594	459877	838967	210688	17.42	0.081754	-0.008459	-9.66416
759091	460081	840096	210694	17.47	0.078622	-0.011113	-7.075
759533	459692	840615	210739	17.5	0.0757	-0.011927	-6.34695
761492	459843	840922	210585	17.55	0.071102	-0.014136	-5.02966
762403	460002	843039	210944	17.59	0.069363	-0.015771	-4.39809
763001	459890	843615	210988	17.63	0.06726	-0.016727	-4.02096
763556	459916	843937	210970	17.66	0.065888	-0.017669	-3.72912
764792	459964	843192	210595	17.7	0.062792	-0.019474	-3.22435
765616	459863	843507	210618	17.74	0.06014	-0.020007	-3.0059
765720	459659	844100	210699	17.78	0.058954	-0.020649	-2.85509
767027	459759	844960	210671	17.82	0.055909	-0.022969	-2.43412
767882	460017	844780	210586	17.86	0.054778	-0.023353	-2.34564
768615	459771	845505	210659	17.9	0.051731	-0.024383	-2.12156
770470	459941	846091	210597	17.94	0.047555	-0.026373	-1.80316
770939	459881	846480	210710	17.98	0.046043	-0.026219	-1.75613
771134	459801	847340	210750	18.02	0.04517	-0.027883	-1.61999
771829	459866	847520	210658	18.06	0.043616	-0.029191	-1.49415
772868	459901	848067	210740	18.1	0.041019	-0.029707	-1.38078
773770	459992	848303	210782	18.14	0.039037	-0.029866	-1.30707
774917	460051	849160	210822	18.18	0.036269	-0.031519	-1.1507
774578	459653	849604	210796	18.22	0.035393	-0.032821	-1.07836
775135	459650	849402	210683	18.26	0.033909	-0.033423	-1.01455
776383	459688	849668	210623	18.3	0.030786	-0.034628	-0.889066
777398	459806	849725	210567	18.34	0.028638	-0.035299	-0.811307
778195	459714	850503	210667	18.38	0.026132	-0.036187	-0.722153
778200	459421	851258	210748	18.42	0.024815	-0.0372	-0.667055
779892	459798	851462	210672	18.45	0.022049	-0.03841	-0.574041
779747	459535	851513	210617	18.49	0.021259	-0.039057	-0.544299
780254	459516	851989	210690	18.53	0.019844	-0.039485	-0.502575
781561	459728	852720	210720	18.58	0.017363	-0.040927	-0.424256
782161	459992	853344	210868	18.61	0.016968	-0.040986	-0.413992
782313	459596	853800	210928	18.65	0.014808	-0.041489	-0.356913
783466	459841	854531	210959	18.7	0.012885	-0.042918	-0.300226
783856	459899	853308	210621	18.73	0.012125	-0.043263	-0.280258
784574	459642	853307	210507	18.77	0.009108	-0.044352	-0.205353
784991	459748	854675	210743	18.81	0.008492	-0.045323	-0.187378
785799	459875	854896	210690	18.85	0.006953	-0.046351	-0.149999
786343	460015	855696	210864	18.89	0.006159	-0.046572	-0.132255
786518	459866	856146	210920	18.93	0.005041	-0.047097	-0.10704
786927	459762	856097	210865	18.97	0.003515	-0.047507	-0.073983
787217	459805	855579	210735	19.01	0.002952	-0.04753	-0.062112
787931	459889	856259	210809	19.05	0.001471	-0.048424	-0.030377
788352	459880	856348	210736	19.09	0.000338	-0.049331	-0.006851
788420	459575	856009	210650	19.13	-0.001196	-0.049356	0.024232
789371	459938	856467	210637	19.17	-0.002047	-0.050558	0.040488
789479	459856	857278	210711	19.21	-0.002692	-0.051758	0.052007
789689	459852	857121	210655	19.25	-0.003254	-0.051925	0.062663
790152	460045	857571	210795	19.29	-0.003594	-0.051644	0.069602
790550	459825	858408	210856	19.33	-0.005604	-0.053027	0.105674
791467	460253	858858	210875	19.37	-0.006072	-0.053901	0.11265
791334	459871	859408	210942	19.41	-0.007427	-0.054551	0.136147
792211	460079	859334	210850	19.45	-0.008768	-0.055257	0.158679
792186	459914	859777	210851	19.49	-0.009438	-0.056286	0.167669
792977	460022	859396	210697	19.53	-0.010999	-0.056866	0.193423
792709	459927	859902	210784	19.56	-0.01073	-0.05722	0.187523
793137	459913	860278	210791	19.61	-0.011897	-0.058034	0.204996
793759	460012	860579	210810	19.65	-0.01306	-0.058558	0.223035
793606	459963	859959	210639	19.69	-0.012884	-0.058741	0.219336
794084	459899	860542	210730	19.73	-0.014401	-0.059236	0.243106
794555	460129	860581	210664	19.76	-0.014591	-0.059959	0.243349
794724	460120	861078	210776	19.81	-0.015066	-0.060051	0.250887
795022	459936	861384	210821	19.84	-0.016652	-0.060337	0.275976
794920	459885	861976	210964	19.88	-0.016616	-0.060355	0.275303
795770	460338	861117	210671	19.92	-0.016788	-0.061147	0.274555
795794	460160	861741	210798	19.96	-0.017641	-0.061392	0.287353
796138	460194	861807	210785	20	-0.018374	-0.061671	0.297942
795786	460057	862066	210818	20.04	-0.018079	-0.061961	0.291775
796287	460273	862006	210727	20.08	-0.018406	-0.062691	0.293599
796023	460200	862267	210740	20.12	-0.018052	-0.063177	0.285739
795773	460025	862750	210863	20.16	-0.018188	-0.063129	0.2881
796316	460161	862874	210822	20.2	-0.018978	-0.063811	0.297416
796135	460041	862351	210672	20.24	-0.019047	-0.064024	0.297499
796533	459969	863455	210865	20.28	-0.02039	-0.064757	0.314869
796567	459921	863357	210802	20.32	-0.020691	-0.06513	0.317683
797160	459994	863341	210754	20.36	-0.021889	-0.065552	0.333913
797653	460206	863646	210791	20.4	-0.022211	-0.06591	0.336988	6	0.48
797990	460411	863813	210831	20.44	-0.022164	-0.065917	0.336238
797965	460176	863430	210687	20.48	-0.023144	-0.0664	0.348558
798274	460287	863697	210772	20.52	-0.023443	-0.066211	0.354069
797912	459929	864481	210907	20.56	-0.024107	-0.066749	0.361161
798207	459923	863407	210610	20.6	-0.02489	-0.067084	0.371031
798324	460039	864175	210775	20.64	-0.024674	-0.067297	0.366642
798995	460389	864026	210700	20.68	-0.024837	-0.067667	0.367047
799043	460192	864600	210809	20.71	-0.025836	-0.067963	0.380141
799436	460189	864651	210798	20.75	-0.026855	-0.068187	0.393843
799168	459916	864450	210695	20.79	-0.027383	-0.068704	0.398569
799733	460088	864311	210633	20.83	-0.028064	-0.068973	0.406888
799858	460169	864752	210721	20.87	-0.028024	-0.069159	0.405208
800029	460131	864872	210765	20.91	-0.02863	-0.069018	0.414822
799896	459916	864520	210662	20.96	-0.029246	-0.069183	0.42274
800377	460173	864582	210660	20.99	-0.029333	-0.069346	0.422996
800240	460000	864946	210676	21.03	-0.029752	-0.070042	0.42478
800239	459920	865017	210652	21.07	-0.030106	-0.070437	0.427414
800518	460058	865121	210706	21.11	-0.030205	-0.070162	0.430502
800611	460090	865003	210627	21.15	-0.0303	-0.070643	0.428921
800828	460211	864993	210604	21.19	-0.030317	-0.07084	0.427962
801091	460079	865786	210760	21.23	-0.031576	-0.071195	0.443512
800834	459939	866122	210821	21.27	-0.031542	-0.071393	0.441804
801479	460032	866209	210822	21.31	-0.032775	-0.071586	0.457846
802033	460319	865267	210607	21.35	-0.032913	-0.07145	0.460648
801566	459937	865352	210626	21.39	-0.03342	-0.071466	0.467638
802283	460192	865350	210539	21.43	-0.034115	-0.072294	0.471899
801765	459989	865595	210640	21.47	-0.033697	-0.071898	0.468675
802154	460116	866202	210730	21.51	-0.034124	-0.07245	0.471007
801861	459940	865985	210687	21.55	-0.03416	-0.072356	0.472105
802101	459974	866200	210739	21.59	-0.034621	-0.072359	0.478458
802691	460181	866035	210654	21.63	-0.035205	-0.072788	0.483659
801810	459700	865831	210589	21.67	-0.035098	-0.072935	0.481214
802258	459823	866289	210655	21.7	-0.035693	-0.07337	0.486482
802693	459946	866432	210690	21.74	-0.036255	-0.073368	0.494155
802754	459928	866633	210699	21.79	-0.03649	-0.073749	0.494793
803122	460113	867430	210870	21.83	-0.036605	-0.073967	0.494891
803203	460151	866490	210657	21.86	-0.036643	-0.073818	0.496392
803512	460231	866529	210635	21.91	-0.037074	-0.074119	0.500194
803716	460254	866913	210747	21.94	-0.037491	-0.073941	0.507043
804699	460606	867207	210813	21.98	-0.038428	-0.073993	0.519344
803978	460189	867464	210831	22.02	-0.038447	-0.074418	0.516634
804132	460233	867354	210782	22.06	-0.038643	-0.074631	0.51779
804295	460267	867176	210734	22.1	-0.038907	-0.074677	0.521005
805006	460573	867744	210873	22.14	-0.039355	-0.074667	0.527071
804688	460339	868243	210953	22.18	-0.039586	-0.075062	0.527385
805079	460514	867632	210750	22.22	-0.039803	-0.075583	0.526607
805126	460493	867707	210731	22.26	-0.040015	-0.075939	0.52694
805304	460569	867733	210737	22.3	-0.04013	-0.075942	0.528429
805641	460664	867456	210666	22.34	-0.040564	-0.075978	0.533894
806146	460682	867630	210641	22.38	-0.041766	-0.076621	0.545101
805397	460674	867546	210772	22.42	-0.0399	-0.075173	0.530775
805822	460607	867801	210699	22.46	-0.041277	-0.076464	0.539825
805519	460342	867615	210629	22.5	-0.041685	-0.076701	0.543472
805321	460269	867004	210528	22.54	-0.041506	-0.076248	0.544361
806115	460628	867554	210577	22.58	-0.041928	-0.077057	0.544109
805371	460275	868360	210759	22.62	-0.041607	-0.077188	0.539035
805660	460502	868246	210694	22.66	-0.041332	-0.077545	0.533009
805541	460358	867999	210648	22.7	-0.04167	-0.077411	0.53829
805275	460260	868898	210851	22.73	-0.04143	-0.077556	0.534187
805690	460540	868830	210830	22.77	-0.041239	-0.077599	0.53144
806011	460563	868328	210704	22.82	-0.041952	-0.07764	0.540347
806205	460561	868880	210808	22.86	-0.042454	-0.077926	0.544795
805934	460369	868656	210745	22.89	-0.042619	-0.078009	0.546336
805955	460395	868444	210624	22.94	-0.042557	-0.078674	0.540922
805844	460397	869143	210785	22.98	-0.042266	-0.078756	0.536671
806054	460652	868316	210628	23.02	-0.041666	-0.078339	0.531871
805525	460335	868569	210638	23.05	-0.041731	-0.07883	0.529382
805689	460391	868765	210691	23.09	-0.041899	-0.078778	0.531862
805962	460451	868710	210629	23.14	-0.042326	-0.079244	0.534119
805828	460229	868890	210657	23.17	-0.042972	-0.079393	0.541256
806574	460473	868747	210622	23.21	-0.043781	-0.079396	0.551421
806030	460219	869706	210837	23.25	-0.043529	-0.079564	0.5471
806138	460273	869491	210787	23.29	-0.043563	-0.079543	0.547668
806457	460409	869195	210706	23.33	-0.043768	-0.079632	0.549635
806307	460378	869762	210852	23.37	-0.043526	-0.07955	0.547147
807046	460740	869837	210834	23.41	-0.043792	-0.079896	0.54811
806714	460535	870668	211025	23.45	-0.043861	-0.079996	0.548287
806278	460330	870452	210971	23.49	-0.043665	-0.080011	0.54574
806566	460470	869581	210734	23.53	-0.043774	-0.080259	0.545408
807275	460736	869005	210667	23.57	-0.04439	-0.079564	0.557914
807491	460756	869159	210690	23.61	-0.044849	-0.079701	0.562708
807209	460598	869088	210645	23.65	-0.044836	-0.079967	0.560676
806950	460367	869562	210737	23.69	-0.045206	-0.080186	0.563757
806710	460252	869874	210833	23.73	-0.045108	-0.079991	0.563913
806916	460432	869620	210781	23.77	-0.04483	-0.0799	0.561083
806996	460532	869815	210812	23.81	-0.044589	-0.080055	0.556977	7	0.486
806693	460335	869428	210715	23.85	-0.044696	-0.080086	0.5581
806710	460339	869093	210584	23.89	-0.044721	-0.080563	0.555112
806994	460500	869551	210668	23.93	-0.044726	-0.080821	0.553398
807324	460588	869425	210634	23.97	-0.045172	-0.080854	0.558682
807290	460531	869058	210556	24	-0.045339	-0.08075	0.561473
807512	460627	869839	210715	24.04	-0.045475	-0.081039	0.56115
807304	460571	869546	210606	24.08	-0.045196	-0.081403	0.555222
807743	460719	869172	210547	24.12	-0.045651	-0.0811	0.562902
807768	460588	869072	210524	24.16	-0.046297	-0.081088	0.57094
807860	460589	870231	210830	24.21	-0.046525	-0.080847	0.575472
807282	460158	869256	210641	24.24	-0.046976	-0.080395	0.584317
807852	460375	869925	210747	24.28	-0.047456	-0.080932	0.586368
808074	460518	869491	210681	24.32	-0.047383	-0.080557	0.588185
807988	460411	870104	210815	24.36	-0.04764	-0.080696	0.590365
808305	460563	870195	210818	24.4	-0.047767	-0.080878	0.590609
808448	460683	870169	210836	24.44	-0.047596	-0.080646	0.590189
807510	459965	870380	210861	24.48	-0.048412	-0.080896	0.598455
807790	460226	870425	210861	24.52	-0.047961	-0.081	0.592113
807796	460182	869708	210663	24.56	-0.048172	-0.081233	0.593013
808082	460310	870165	210763	24.6	-0.048327	-0.081335	0.594176
807889	460223	869660	210656	24.64	-0.048225	-0.081188	0.593993
807618	459954	870091	210783	24.68	-0.048735	-0.080972	0.601874
808106	460221	869837	210754	24.72	-0.048784	-0.080661	0.604798
808017	460086	869741	210739	24.76	-0.049159	-0.080582	0.610044
808165	460224	869649	210676	24.8	-0.04892	-0.080971	0.60416
808399	460266	869334	210633	24.84	-0.049325	-0.080653	0.611577
808386	460261	870249	210806	24.88	-0.049315	-0.081118	0.607936
808436	460284	871060	211003	24.92	-0.049339	-0.081113	0.608274
808197	460202	870525	210880	24.95	-0.049099	-0.08105	0.605781
807949	460015	870724	210890	25	-0.049302	-0.081415	0.605565
808476	460221	870475	210799	25.03	-0.04972	-0.081709	0.608508
808594	460369	870874	210886	25.07	-0.049361	-0.0818	0.603431
808252	460121	871122	210942	25.11	-0.049598	-0.081839	0.606041
808041	459949	871485	210991	25.15	-0.049829	-0.082211	0.606109
808497	460293	870340	210705	25.2	-0.049453	-0.082295	0.600928
808356	460120	870548	210780	25.23	-0.049866	-0.082059	0.607678
808689	460306	871373	210941	25.27	-0.049881	-0.082429	0.60514
808287	460072	870515	210779	25.31	-0.049904	-0.081992	0.608647
808684	460309	870754	210813	25.36	-0.049855	-0.082221	0.606361
807784	459843	870335	210716	25.39	-0.049649	-0.082178	0.604169
808387	460097	870692	210792	25.43	-0.050046	-0.082278	0.60826
807840	459771	870597	210746	25.47	-0.050112	-0.082498	0.60743
807689	459755	870537	210755	25.51	-0.0498	-0.082273	0.605308
807817	459764	870759	210778	25.55	-0.050085	-0.082567	0.606594
807991	459864	871118	210854	25.59	-0.05008	-0.082671	0.605778
807965	459855	871361	210904	25.63	-0.050054	-0.082755	0.604849
808184	459950	870935	210856	25.67	-0.050186	-0.082228	0.610328
808322	460020	870218	210674	25.71	-0.050224	-0.082309	0.610193
808137	459929	870818	210767	25.75	-0.050161	-0.082809	0.605743
808702	460197	870266	210667	25.79	-0.050399	-0.082487	0.610991
808394	460116	870322	210660	25.83	-0.04998	-0.082684	0.604467
808033	459843	870278	210652	25.87	-0.05028	-0.082658	0.608287
808707	460231	871403	210917	25.91	-0.05026	-0.082728	0.607536
808589	460114	871510	210894	25.95	-0.050482	-0.083195	0.606787
808447	460151	871748	210972	25.99	-0.049958	-0.083001	0.601901
808250	460008	872078	210993	26.03	-0.050095	-0.083563	0.599494
808609	460156	871463	210875	26.06	-0.050346	-0.083268	0.604621
808710	460171	872064	211013	26.1	-0.050535	-0.083339	0.606372
809141	460467	871864	210958	26.15	-0.050309	-0.083402	0.603209
809123	460397	872013	211026	26.18	-0.050575	-0.083097	0.60862
808263	459988	871695	210954	26.23	-0.050217	-0.08305	0.604664
809126	460385	872082	211028	26.27	-0.050636	-0.083238	0.608326
808459	460055	872129	211032	26.31	-0.050415	-0.083308	0.605168
808277	460039	870601	210704	26.35	-0.050026	-0.082909	0.603384
808486	460168	870734	210715	26.39	-0.049981	-0.083111	0.601375
808567	460246	870417	210658	26.42	-0.049839	-0.082923	0.601033
808550	460121	871081	210821	26.46	-0.050352	-0.082901	0.607378
808652	460188	871768	210967	26.5	-0.050312	-0.083095	0.605483
808680	460246	870984	210798	26.54	-0.050125	-0.082896	0.604675
808287	460013	870928	210789	26.58	-0.050167	-0.082853	0.605494
808239	459940	870575	210691	26.62	-0.05037	-0.082973	0.607066
808091	459905	870656	210709	26.66	-0.050151	-0.082988	0.604315
808993	460348	870616	210697	26.7	-0.050464	-0.083011	0.60792
808471	460042	870717	210783	26.74	-0.050504	-0.082422	0.612745
808010	459819	870481	210717	26.78	-0.050329	-0.082507	0.609995
808535	460072	871053	210848	26.82	-0.050532	-0.082578	0.611932
808379	459934	870706	210747	26.86	-0.050751	-0.082741	0.613376
808485	459919	870472	210684	26.9	-0.051086	-0.082801	0.616971
808885	460125	870634	210764	26.94	-0.051182	-0.082411	0.621055
808420	459898	870090	210644	26.98	-0.051015	-0.082299	0.619871
808784	460077	870377	210669	27.02	-0.05114	-0.082725	0.618192
808949	460130	871727	210978	27.06	-0.051322	-0.082895	0.619118
809282	460309	871398	210910	27.1	-0.051368	-0.082784	0.620508
808912	460148	870740	210747	27.14	-0.051148	-0.082819	0.617585
808946	460185	870611	210721	27.18	-0.051069	-0.082769	0.617009
808928	460149	870565	210707	27.21	-0.051184	-0.082797	0.618188	8	0.486
808789	460094	870785	210704	27.26	-0.051077	-0.083335	0.612913
808474	460000	869957	210562	27.29	-0.050698	-0.082776	0.612471
808789	460184	870870	210760	27.34	-0.050677	-0.082996	0.610594
808699	460153	870330	210648	27.37	-0.050587	-0.082817	0.610827
808362	459888	870797	210741	27.41	-0.050913	-0.083009	0.613343
808450	459964	870814	210699	27.45	-0.050797	-0.08345	0.608718
808639	460102	870459	210640	27.49	-0.050662	-0.083192	0.608973
808197	459792	870960	210729	27.53	-0.050922	-0.083501	0.609842
808813	460275	871291	210842	27.57	-0.050333	-0.083186	0.605065
808426	460069	870874	210763	27.61	-0.05027	-0.082976	0.60583
808392	460105	872184	211047	27.65	-0.050023	-0.083292	0.60058
808549	460184	870977	210783	27.69	-0.05007	-0.083024	0.603076
808486	460180	871918	210990	27.73	-0.049928	-0.083222	0.599939
808230	460065	871397	210832	27.77	-0.049791	-0.083527	0.596111
807890	459903	871469	210853	27.81	-0.049651	-0.083493	0.594675
808263	460089	871873	210932	27.85	-0.049768	-0.083672	0.594802
808291	460313	871522	210867	27.89	-0.048843	-0.083481	0.585077
807793	460063	871603	210849	27.93	-0.048694	-0.083841	0.580787
807930	460062	871827	210938	27.97	-0.049045	-0.083508	0.587309
807817	460128	871053	210766	28.01	-0.048465	-0.083362	0.581383
807658	459887	870779	210662	28.05	-0.049134	-0.083723	0.586872
807340	459841	872098	210961	28.09	-0.048533	-0.083915	0.578365
807873	460092	871340	210786	28.13	-0.048767	-0.083835	0.581706
808503	460573	871198	210746	28.17	-0.048224	-0.083889	0.574859
807426	460104	870419	210560	28.2	-0.047581	-0.083865	0.567354
807744	460153	871105	210781	28.24	-0.048169	-0.083339	0.577992
807584	460130	870643	210675	28.29	-0.047866	-0.083283	0.574737
807706	460255	870956	210695	28.33	-0.047619	-0.083817	0.568138
807677	460184	870805	210686	28.36	-0.047862	-0.083553	0.572828
807609	460214	870843	210741	28.4	-0.047556	-0.083115	0.57217
807660	460289	870822	210768	28.45	-0.047352	-0.082808	0.571824
807820	460371	871093	210814	28.48	-0.047393	-0.082996	0.571025
807609	460349	870164	210610	28.52	-0.046956	-0.082796	0.567125
807118	460111	870396	210699	28.56	-0.04677	-0.082482	0.567028
806657	459944	870108	210616	28.6	-0.046343	-0.082609	0.560996
807259	460238	870031	210624	28.64	-0.046562	-0.082354	0.565392
807439	460393	870247	210705	28.68	-0.04633	-0.08208	0.564447
806346	459958	870624	210820	28.72	-0.045492	-0.081853	0.55578
806331	460281	870777	210911	28.78	-0.044018	-0.081337	0.541176
806794	460323	870699	210874	28.82	-0.045006	-0.08151	0.552147
806710	460368	870303	210775	28.86	-0.044592	-0.08154	0.546881
806692	460520	870424	210848	28.9	-0.043871	-0.081122	0.540808
806206	460281	869570	210664	28.94	-0.0437	-0.080903	0.540158
806177	460309	869700	210624	28.98	-0.043502	-0.081587	0.533201
805451	460013	870430	210833	29.02	-0.042975	-0.081279	0.528734
805718	460306	870480	210932	29.06	-0.04235	-0.080449	0.526427
805619	460274	869886	210822	29.1	-0.042241	-0.080124	0.527197
805204	460082	869697	210744	29.14	-0.042041	-0.080432	0.522685
805370	460314	869553	210741	29.18	-0.041431	-0.080127	0.517065
805691	460578	869455	210779	29.22	-0.041073	-0.079537	0.516406
805361	460639	869296	210754	29.26	-0.039964	-0.079407	0.50328
804844	460332	869161	210737	29.3	-0.040014	-0.079257	0.504869
804580	460280	868605	210601	29.33	-0.039574	-0.079268	0.499244
804862	460584	868761	210635	29.38	-0.03894	-0.079305	0.49102
804586	460583	868151	210556	29.41	-0.038243	-0.078645	0.486272
804044	460385	868334	210665	29.46	-0.037744	-0.078027	0.48373
803959	460353	868176	210616	29.49	-0.03767	-0.078129	0.48215
803817	460276	868795	210747	29.53	-0.037651	-0.078312	0.480776
803981	460550	868639	210741	29.57	-0.03685	-0.078007	0.472395
803731	460425	867719	210561	29.61	-0.036769	-0.077594	0.47387
803193	460255	867910	210657	29.65	-0.036155	-0.077119	0.468822
803421	460411	867837	210623	29.69	-0.036042	-0.077274	0.466418
803317	460350	868197	210675	29.73	-0.036048	-0.077613	0.464465
803105	460297	867724	210608	29.77	-0.035744	-0.077156	0.463272
802871	460243	868586	210819	29.81	-0.035388	-0.077139	0.458756
802743	460261	868134	210763	29.85	-0.034982	-0.076625	0.45653
802281	460093	868448	210817	29.89	-0.034551	-0.076837	0.449659
802617	460271	867870	210630	29.93	-0.034616	-0.077284	0.447904
802619	460247	868105	210713	29.97	-0.034728	-0.077036	0.4508
802597	460339	867932	210703	30.01	-0.034263	-0.07673	0.446537
801999	459962	867435	210597	30.05	-0.034414	-0.076589	0.44933
802574	460265	867482	210608	30.09	-0.034533	-0.076593	0.450861
803018	460514	867270	210499	30.13	-0.034558	-0.077144	0.447966
802952	460359	868022	210700	30.17	-0.035079	-0.076967	0.455759
802859	460337	868236	210765	30.21	-0.034939	-0.076843	0.454688
803437	460566	867958	210707	30.25	-0.035394	-0.076752	0.461152
803205	460368	868106	210718	30.29	-0.035683	-0.07699	0.463477
803327	460303	868332	210764	30.33	-0.036283	-0.077075	0.470748
803600	460409	867982	210663	30.37	-0.036507	-0.077228	0.472714
803172	460116	868124	210673	30.41	-0.036719	-0.077462	0.474028
803474	460201	868117	210662	30.45	-0.037111	-0.077551	0.47853
803366	460087	868423	210727	30.48	-0.037343	-0.07764	0.48097
803557	460115	868408	210720	30.53	-0.037704	-0.077672	0.485431
804258	460429	868859	210798	30.56	-0.038093	-0.077973	0.48854
804218	460334	868599	210725	30.61	-0.038413	-0.078068	0.492051	9	0.483
804556	460484	868391	210635	30.64	-0.038606	-0.078446	0.49214
804600	460390	869069	210812	30.68	-0.039136	-0.078326	0.499655
804470	460237	869629	210938	30.72	-0.039485	-0.07842	0.503513
804948	460488	869606	210898	30.76	-0.039585	-0.078749	0.502677
804965	460468	868653	210620	30.8	-0.039717	-0.079197	0.501497
805747	460742	868815	210689	30.84	-0.040487	-0.078913	0.513057
805865	460758	869220	210757	30.88	-0.040716	-0.079202	0.514071
805447	460437	868849	210622	30.92	-0.04108	-0.079633	0.515865
806181	460738	869599	210740	30.96	-0.041607	-0.080243	0.518504
806187	460694	869562	210744	31	-0.041817	-0.080119	0.521936
805956	460453	869767	210771	31.04	-0.042301	-0.080336	0.526555
806002	460391	869874	210779	31.08	-0.042694	-0.080508	0.530307
806527	460661	869907	210802	31.12	-0.042826	-0.080364	0.532905
806091	460302	869808	210786	31.16	-0.043315	-0.080288	0.5395
806540	460482	869599	210658	31.2	-0.043655	-0.081028	0.538762
806855	460475	869816	210718	31.24	-0.044485	-0.080957	0.549488
806763	460346	870017	210784	31.28	-0.044825	-0.080791	0.554822
807830	460922	870794	210936	31.32	-0.04497	-0.081137	0.55425
807580	460748	870013	210705	31.36	-0.04511	-0.081537	0.553239
807624	460722	870065	210757	31.4	-0.045337	-0.081161	0.558605
807523	460575	869657	210660	31.43	-0.045734	-0.081143	0.563618
807446	460437	870306	210801	31.48	-0.046152	-0.081298	0.567686
807760	460550	869976	210693	31.52	-0.046445	-0.081567	0.569415
807650	460493	870211	210720	31.56	-0.04642	-0.081853	0.567114
807520	460353	870693	210845	31.59	-0.046713	-0.081773	0.571244
807676	460379	869806	210609	31.64	-0.046992	-0.081976	0.573241
808397	460733	870694	210820	31.67	-0.047245	-0.082015	0.576058
807943	460405	870380	210732	31.72	-0.047553	-0.082129	0.579002
808372	460703	869928	210668	31.75	-0.047315	-0.081695	0.579173
807899	460395	870095	210694	31.8	-0.047486	-0.081833	0.580282
808517	460721	870274	210712	31.84	-0.047602	-0.082075	0.579984
808554	460693	870498	210731	31.87	-0.04782	-0.082412	0.580258
808487	460668	869921	210565	31.91	-0.047762	-0.082664	0.577782
808333	460542	870115	210623	31.95	-0.047932	-0.082558	0.58058
808328	460545	870364	210696	31.99	-0.047906	-0.082437	0.581122
808416	460568	870941	210831	32.03	-0.048026	-0.082481	0.582268
808881	460861	871181	210878	32.07	-0.047902	-0.082587	0.580011
808266	460501	871672	210997	32.11	-0.047944	-0.082586	0.580537
808588	460607	871122	210893	32.15	-0.048288	-0.082307	0.586681
808644	460715	871154	210867	32.19	-0.04795	-0.08263	0.580301
808423	460533	871363	210917	32.23	-0.048199	-0.082636	0.583277
808660	460722	871482	210958	32.27	-0.04796	-0.082519	0.581194
808650	460688	871431	210909	32.31	-0.048085	-0.082869	0.580255
808362	460457	871519	210910	32.35	-0.048383	-0.083063	0.58248
808911	460753	870922	210754	32.39	-0.048457	-0.083174	0.582601
808787	460667	870182	210576	32.43	-0.048525	-0.083163	0.583493
808450	460449	870612	210730	32.47	-0.048641	-0.082686	0.588265
808834	460713	870261	210668	32.51	-0.04844	-0.082466	0.587393
808701	460591	870116	210595	32.55	-0.048645	-0.082829	0.5873
808905	460690	870466	210652	32.58	-0.048722	-0.083094	0.586345
808758	460560	870268	210577	32.63	-0.048927	-0.083353	0.586988
808350	460385	870601	210662	32.67	-0.048672	-0.083311	0.584227
808568	460617	870791	210725	32.71	-0.048193	-0.083148	0.57961
808887	460768	870466	210689	32.74	-0.04833	-0.08274	0.584117
808660	460684	870669	210680	32.79	-0.048128	-0.083296	0.577801
808720	460743	871144	210757	32.82	-0.048018	-0.083659	0.573978
808707	460779	870700	210637	32.87	-0.047825	-0.083779	0.570852
808011	460452	871369	210831	32.9	-0.047516	-0.083472	0.569252
808489	460677	871070	210767	32.94	-0.047727	-0.083392	0.57232
808060	460495	871984	210991	32.98	-0.047449	-0.083365	0.569179
808119	460633	871338	210787	33.02	-0.046986	-0.083821	0.56055
807990	460584	871201	210731	33.06	-0.046877	-0.084039	0.557795
808244	460662	871885	210910	33.1	-0.047173	-0.08391	0.562191
808203	460615	871988	211006	33.14	-0.047278	-0.083231	0.56804
807931	460462	871089	210761	33.18	-0.047269	-0.083493	0.566146
808046	460584	870552	210599	33.22	-0.047018	-0.0838	0.561079
808187	460751	870625	210591	33.26	-0.046634	-0.084046	0.554862
808056	460720	870987	210703	33.3	-0.04644	-0.083812	0.554095
807347	460295	871471	210838	33.34	-0.046532	-0.083641	0.556333
807800	460492	870409	210587	33.38	-0.046804	-0.083584	0.559968
807572	460490	870472	210577	33.42	-0.046236	-0.083825	0.551569
807846	460650	870897	210692	33.46	-0.046219	-0.083709	0.552138
807550	460531	871437	210797	33.5	-0.045998	-0.083954	0.547891
807780	460622	871207	210784	33.54	-0.046176	-0.083546	0.5527
807323	460421	870852	210685	33.58	-0.045911	-0.083672	0.548706
807841	460732	870692	210659	33.62	-0.045842	-0.08355	0.548677
808117	460871	870759	210676	33.66	-0.045924	-0.083542	0.549705
807991	460749	870398	210625	33.7	-0.046146	-0.083195	0.554679
807703	460596	870681	210740	33.74	-0.046096	-0.08275	0.557059
807594	460557	871430	210918	33.78	-0.045994	-0.082781	0.555605
808028	460796	871632	210882	33.82	-0.046031	-0.083592	0.550664
807457	460514	871499	210835	33.86	-0.045837	-0.083734	0.547418
807401	460616	871821	210924	33.9	-0.045242	-0.083628	0.540997
806974	460144	871290	210834	33.93	-0.046258	-0.08326	0.555581
807802	460683	870684	210695	33.97	-0.045961	-0.083187	0.552499
807398	460526	870960	210772	34.01	-0.045635	-0.083089	0.549223	10	0.486
807370	460593	870983	210773	34.05	-0.045266	-0.083133	0.544501
807869	460851	870424	210621	34.09	-0.045384	-0.083293	0.544876
807690	460712	870746	210708	34.13	-0.045548	-0.083206	0.547414
807610	460769	871201	210809	34.17	-0.045092	-0.083293	0.54137
807019	460500	871418	210849	34.21	-0.044789	-0.083413	0.536961
807241	460526	871292	210801	34.25	-0.045237	-0.08358	0.541237
807128	460541	870544	210658	34.29	-0.044884	-0.083217	0.539357
807196	460580	871044	210762	34.33	-0.044883	-0.083379	0.538295
807578	460817	871029	210774	34.37	-0.044798	-0.08323	0.538247
807128	460611	870473	210630	34.41	-0.044573	-0.08332	0.534955
806614	460308	870463	210601	34.45	-0.044616	-0.083575	0.533841
806863	460525	871086	210763	34.49	-0.044283	-0.083467	0.530543
806760	460450	870858	210735	34.53	-0.044355	-0.083207	0.533065
806342	460289	870636	210663	34.57	-0.04401	-0.083382	0.527812
806712	460418	870655	210751	34.61	-0.044375	-0.082584	0.537334
806847	460426	870855	210809	34.65	-0.044682	-0.082493	0.541651
806982	460635	870182	210681	34.69	-0.044096	-0.082159	0.536717
806900	460590	870701	210768	34.73	-0.044088	-0.082528	0.534216
806329	460248	870890	210803	34.77	-0.044159	-0.082631	0.534416
806400	460342	872105	211074	34.81	-0.043922	-0.082852	0.530125
806485	460350	871486	210944	34.85	-0.044102	-0.082662	0.533518
806290	460303	871386	210922	34.89	-0.043816	-0.082641	0.530194
806738	460602	871535	210939	34.92	-0.043624	-0.082823	0.526709
806964	460734	871240	210897	34.96	-0.043611	-0.082542	0.528342
806824	460628	870335	210686	35.01	-0.043726	-0.082465	0.530241
807211	460738	870108	210638	35.04	-0.044219	-0.082399	0.536648
807218	460834	870239	210690	35.08	-0.04381	-0.082204	0.532945
806722	460603	870669	210810	35.12	-0.043579	-0.082053	0.531108
806603	460575	870132	210698	35.16	-0.043401	-0.08188	0.530059
806750	460648	870556	210816	35.2	-0.04345	-0.081734	0.531604
806737	460721	871126	210900	35.24	-0.043093	-0.08225	0.523924
806274	460486	870691	210775	35.28	-0.042962	-0.082438	0.521142
806894	460947	870584	210725	35.32	-0.042487	-0.082669	0.513948
805918	460390	870428	210754	35.36	-0.042485	-0.08203	0.517919
806066	460483	870625	210811	35.4	-0.042447	-0.081941	0.518023
806094	460557	870485	210787	35.44	-0.04219	-0.081846	0.515473
805771	460432	870921	210861	35.48	-0.041925	-0.082148	0.510358
805918	460571	870383	210752	35.52	-0.041681	-0.081945	0.508642
805862	460531	870058	210723	35.56	-0.041716	-0.08147	0.512047
806250	460743	870196	210796	35.6	-0.041759	-0.081091	0.514969
806584	460963	870495	210877	35.64	-0.04163	-0.081009	0.513894
805856	460669	870818	210908	35.68	-0.041088	-0.081461	0.50439
806257	460844	870571	210849	35.72	-0.041329	-0.081453	0.507395
805565	460438	870393	210806	35.76	-0.041375	-0.081452	0.507972
806256	460853	869871	210708	35.8	-0.041286	-0.08118	0.508578
806264	460853	869838	210698	35.84	-0.041307	-0.081199	0.508707
805752	460577	870461	210837	35.88	-0.041233	-0.081313	0.507085
805517	460386	871583	211095	35.92	-0.041484	-0.081444	0.509359
806202	460862	871170	210992	35.96	-0.041109	-0.081473	0.504577
805960	460766	870038	210750	36	-0.040921	-0.081165	0.504173
806146	460837	870130	210783	36.03	-0.041078	-0.081062	0.506746
805891	460790	870079	210759	36.07	-0.040639	-0.081174	0.500647
805909	460790	870123	210781	36.12	-0.040685	-0.081065	0.50188
805659	460668	870353	210832	36.15	-0.040592	-0.08111	0.500455
805994	460931	870550	210876	36.19	-0.040275	-0.081146	0.496326
805420	460525	869905	210728	36.23	-0.04062	-0.081067	0.501069
805728	460759	869923	210758	36.27	-0.040363	-0.080822	0.499408
806208	461026	870153	210834	36.31	-0.040396	-0.080628	0.501022
805731	460772	870240	210846	36.35	-0.040313	-0.080715	0.49945
805497	460690	870119	210797	36.39	-0.040083	-0.080903	0.495443
805283	460590	870295	210847	36.43	-0.039983	-0.080833	0.494644
805888	460882	869993	210769	36.47	-0.040223	-0.080879	0.497327
805468	460650	870303	210830	36.51	-0.040187	-0.081014	0.49605
805719	460807	869925	210727	36.55	-0.040127	-0.081123	0.494646
805580	460791	870131	210820	36.59	-0.039845	-0.080711	0.493678
805955	460976	869579	210713	36.63	-0.039976	-0.080455	0.496875
805783	460981	869401	210667	36.67	-0.039517	-0.080483	0.491003
805126	460621	869318	210655	36.71	-0.039447	-0.080405	0.490601
805121	460680	870675	210986	36.75	-0.039172	-0.080384	0.487309
805216	460812	870695	210985	36.79	-0.038827	-0.08044	0.482685
805741	461077	870659	210992	36.83	-0.038985	-0.08029	0.485547
804611	460482	870582	210961	36.87	-0.038755	-0.080408	0.481982
804913	460747	869959	210836	36.91	-0.038346	-0.08016	0.478368
804707	460689	869880	210835	36.95	-0.03808	-0.079986	0.476078
804688	460716	869242	210673	36.98	-0.037911	-0.080057	0.473558
805444	461250	869265	210681	37.03	-0.037463	-0.080033	0.468087
805167	461097	869170	210672	37.06	-0.037438	-0.079899	0.468561
805212	461165	869965	210901	37.1	-0.03725	-0.079552	0.46825
805285	461282	869990	210877	37.14	-0.036917	-0.079839	0.462387
804656	460939	869060	210644	37.19	-0.03684	-0.079912	0.461006
804348	460884	869480	210800	37.22	-0.036301	-0.079394	0.457224
804978	461233	869611	210827	37.26	-0.036354	-0.079439	0.457632
804540	460945	869038	210678	37.3	-0.036518	-0.079536	0.459144
804932	461186	869383	210770	37.34	-0.036445	-0.079456	0.458689
804152	460713	869648	210832	37.38	-0.036561	-0.079477	0.460024
804439	460927	869404	210812	37.42	-0.036341	-0.079103	0.459419	11	0.486
804128	460783	869503	210839	37.46	-0.036189	-0.079074	0.457665
804246	460913	868863	210700	37.5	-0.035913	-0.078919	0.455054
803799	460781	869302	210827	37.54	-0.035361	-0.078723	0.449184
803733	460692	868968	210743	37.58	-0.035588	-0.078752	0.451906
804289	461121	870209	211025	37.62	-0.035099	-0.078933	0.444667
803924	460945	869433	210825	37.66	-0.034951	-0.079046	0.442163
803737	460868	869314	210843	37.7	-0.034817	-0.078598	0.442976
804082	461150	868801	210728	37.74	-0.034443	-0.078508	0.438727
804294	461330	868828	210741	37.78	-0.034184	-0.078446	0.435769
803729	461053	868407	210690	37.82	-0.033975	-0.077957	0.435823
803395	460953	867441	210529	37.86	-0.033569	-0.077254	0.434523
802903	460804	868374	210739	37.9	-0.032977	-0.077412	0.425994
802697	460695	868801	210818	37.94	-0.032936	-0.077647	0.424174
803320	461202	868600	210764	37.98	-0.032273	-0.077697	0.415367
802993	461066	868613	210790	38.02	-0.032043	-0.077478	0.413575
803046	461203	868618	210831	38.06	-0.03157	-0.077098	0.409482
802536	461002	868767	210879	38.1	-0.031162	-0.076985	0.404785
802036	460840	867983	210702	38.14	-0.030606	-0.076858	0.398221
802221	461083	868054	210740	38.18	-0.03	-0.076659	0.391338
802077	461170	868081	210785	38.21	-0.029246	-0.076291	0.383349
801630	461166	867240	210582	38.26	-0.028123	-0.07628	0.368687
801191	461120	867831	210768	38.3	-0.027207	-0.075873	0.35858
800296	460877	867209	210643	38.33	-0.025998	-0.075624	0.343783
800096	461129	867044	210667	38.37	-0.024368	-0.075011	0.324865
799836	461456	866562	210599	38.41	-0.022253	-0.074541	0.298534
799256	461637	866168	210591	38.45	-0.019966	-0.073701	0.27091
798368	461667	866032	210641	38.49	-0.017559	-0.072906	0.240842
797204	461528	865768	210663	38.53	-0.01519	-0.072081	0.210729
795873	461443	865801	210780	38.57	-0.012147	-0.071038	0.170997
794380	461319	864946	210664	38.61	-0.008855	-0.070156	0.126222
793142	461345	864564	210676	38.65	-0.005549	-0.069151	0.080241
792096	461571	863982	210649	38.69	-0.001846	-0.068052	0.027133
790419	461380	863316	210615	38.73	0.001643	-0.066823	-0.02459
788853	461418	862503	210558	38.77	0.00587	-0.06547	-0.089653
786974	461195	862197	210659	38.81	0.00976	-0.063788	-0.153006
785039	461022	861926	210753	38.85	0.014029	-0.062255	-0.225354
783086	460859	861717	210888	38.89	0.018402	-0.060476	-0.304296
781888	460874	860654	210762	38.93	0.021602	-0.059192	-0.364941
780521	460916	859469	210668	38.97	0.025369	-0.057314	-0.442622
779708	461167	859480	210827	39.01	0.028615	-0.055819	-0.512633
778794	461242	858393	210746	39.05	0.031348	-0.054043	-0.580046
777736	461324	857485	210654	39.09	0.034493	-0.05279	-0.653395
776235	460836	857207	210726	39.13	0.03628	-0.051448	-0.705181
775758	461052	856782	210763	39.17	0.038497	-0.050094	-0.768481
775509	461231	856147	210742	39.21	0.039948	-0.048801	-0.818587
774794	461127	855086	210598	39.25	0.041374	-0.047679	-0.867751
774304	460962	854742	210592	39.29	0.041936	-0.046925	-0.893667
774415	461125	854551	210628	39.33	0.042366	-0.04613	-0.918391
774504	461295	854202	210631	39.37	0.042885	-0.045278	-0.947137
774137	461066	854267	210721	39.41	0.042839	-0.044571	-0.961139
774172	461107	853943	210717	39.45	0.042928	-0.043844	-0.979101
773956	460786	854262	210827	39.48	0.042074	-0.043545	-0.966217
773697	460629	853446	210679	39.53	0.042062	-0.043034	-0.977396
774559	460979	853460	210730	39.56	0.041337	-0.04258	-0.970826
775201	461194	853780	210819	39.6	0.040596	-0.042484	-0.955563
774996	460900	853785	210837	39.64	0.039833	-0.042324	-0.94114
775892	461163	854220	210926	39.68	0.038636	-0.0425	-0.909078
775916	460991	854129	210916	39.72	0.037809	-0.042381	-0.892131
775909	460855	854499	211027	39.76	0.037224	-0.042193	-0.882225
775970	460639	854346	210979	39.8	0.036104	-0.042291	-0.853704
776954	460972	854011	210863	39.84	0.034989	-0.042609	-0.821178
777323	461088	853489	210732	39.88	0.034533	-0.042629	-0.810075
777837	461157	853187	210645	39.92	0.033486	-0.042748	-0.783343
777966	461036	852664	210524	39.96	0.03261	-0.04267	-0.764236
778516	461244	852549	210507	40	0.032087	-0.042561	-0.753903
778783	461228	853508	210716	40.04	0.031314	-0.042827	-0.731184
778850	461165	853413	210685	40.08	0.030859	-0.042899	-0.719335
779050	461145	853246	210641	40.12	0.030245	-0.042926	-0.704585
779540	461271	853133	210606	40.16	0.029517	-0.042994	-0.686548
779998	461427	854153	210816	40.2	0.029007	-0.043393	-0.668475
779469	460896	854053	210750	40.24	0.028039	-0.043788	-0.640341
780634	461462	853904	210679	40.27	0.027495	-0.044116	-0.623241
780554	461166	854075	210698	40.32	0.026392	-0.044338	-0.595241
780836	461115	853964	210658	40.36	0.025426	-0.044458	-0.571911
780865	460985	854203	210675	40.4	0.024773	-0.04486	-0.552239
781455	461096	854445	210706	40.43	0.02372	-0.045134	-0.525556
781737	461104	854833	210802	40.47	0.023018	-0.045131	-0.510021
782131	461148	854199	210625	40.51	0.022182	-0.045329	-0.489359
782538	461235	854815	210731	40.55	0.021504	-0.045768	-0.469842
782939	461229	854685	210662	40.59	0.020429	-0.046121	-0.442935
782936	461031	855553	210832	40.63	0.019558	-0.046541	-0.420229
783410	461026	855741	210819	40.67	0.018297	-0.047108	-0.388411
784355	461300	856179	210829	40.71	0.017046	-0.048044	-0.354808
784575	461211	855550	210642	40.75	0.016078	-0.048351	-0.33252
785264	461280	856179	210748	40.79	0.014588	-0.048819	-0.298817
785857	461453	856892	210884	40.83	0.013811	-0.049196	-0.280723	12	0.486
786050	461279	856948	210845	40.87	0.012536	-0.049701	-0.252238
786141	461084	857456	210930	40.91	0.011434	-0.050083	-0.228309
786847	461227	858201	211041	40.95	0.010232	-0.050773	-0.201528
787487	461423	858585	211082	40.99	0.009438	-0.051283	-0.184036
787782	461457	858190	210934	41.03	0.008822	-0.051769	-0.170416
788132	461341	857743	210777	41.07	0.007399	-0.05222	-0.14169
788303	461207	858371	210891	41.11	0.006361	-0.052605	-0.120915
788664	461243	858378	210832	41.15	0.005584	-0.053186	-0.104985
789047	461315	857170	210512	41.19	0.00491	-0.053409	-0.091926
789284	461278	857733	210578	41.23	0.004131	-0.0541	-0.076359
788906	460918	858233	210680	41.27	0.003514	-0.054299	-0.06471
789470	461102	858833	210784	41.31	0.002868	-0.054713	-0.052421
789833	461180	858600	210677	41.35	0.002274	-0.055189	-0.041196
790426	461389	859313	210812	41.38	0.001665	-0.055571	-0.029962
790121	461106	859252	210768	41.43	0.001199	-0.055849	-0.021474
790051	460938	859429	210789	41.47	0.000635	-0.056063	-0.011326
790360	461101	859829	210879	41.5	0.000558	-0.056141	-0.009944
790149	460895	860532	211019	41.54	0.00019	-0.05645	-0.003371
790767	461221	860759	211036	41.59	3.7e-05	-0.05682	-0.000657
790700	461131	860155	210874	41.63	-0.000189	-0.056953	0.003312
790676	461164	859583	210708	41.66	2e-05	-0.057199	-0.000348
790542	461046	859404	210664	41.7	-0.000157	-0.0572	0.002743
790771	461188	859997	210783	41.74	-0.000119	-0.057452	0.002079
790261	460891	859884	210740	41.78	-0.000117	-0.057599	0.00204
790669	461123	860004	210764	41.82	-0.000144	-0.05765	0.002496
790427	460988	861413	211095	41.86	-0.000117	-0.057787	0.002019
790347	461018	860877	210969	41.9	0.000224	-0.057736	-0.003873
790684	461227	861084	211015	41.94	0.000279	-0.057781	-0.004824
790196	460999	860883	210962	41.98	0.00053	-0.057817	-0.009171
789923	460917	860629	210905	42.02	0.000873	-0.057767	-0.015117
789828	460922	861402	211091	42.06	0.001142	-0.057799	-0.01975
790315	461356	861261	211044	42.1	0.001806	-0.057918	-0.031182
789620	460984	860625	210887	42.14	0.001956	-0.057929	-0.033759
789904	461254	860427	210836	42.18	0.002418	-0.057953	-0.041722
789288	460992	860843	210965	42.22	0.002852	-0.057694	-0.049427
788978	460901	860678	210943	42.26	0.003251	-0.057518	-0.05653
788871	461017	860392	210902	42.3	0.004044	-0.05724	-0.070648
789353	461408	860580	210960	42.34	0.004529	-0.057126	-0.079276
789540	461620	860341	210888	42.38	0.004984	-0.057255	-0.087049
788955	461383	859284	210649	42.42	0.00545	-0.057062	-0.095506
788612	461338	859210	210640	42.45	0.00614	-0.056975	-0.107766
788246	461243	859744	210795	42.5	0.006668	-0.056744	-0.117517
787883	461155	859601	210779	42.54	0.00722	-0.056562	-0.127656
788404	461557	859423	210740	42.57	0.007651	-0.056518	-0.13537
787684	461272	859720	210842	42.61	0.008256	-0.056239	-0.14681
787817	461482	859373	210796	42.65	0.008842	-0.055865	-0.158279
787382	461390	858733	210656	42.69	0.009564	-0.055702	-0.171705
787352	461484	859368	210839	42.73	0.010059	-0.055442	-0.181436
787157	461502	858665	210685	42.78	0.010646	-0.055265	-0.192631
786634	461257	858930	210758	42.82	0.010919	-0.055189	-0.197851
786307	461118	859034	210806	42.85	0.011153	-0.054974	-0.202882
786217	461213	858570	210718	42.89	0.011809	-0.054727	-0.215781
786184	461280	858520	210743	42.93	0.012192	-0.05437	-0.224242
786136	461326	858740	210829	42.97	0.012521	-0.054064	-0.231595
785929	461302	858439	210755	43.01	0.012953	-0.054065	-0.239589
785825	461306	858583	210779	43.05	0.013242	-0.054174	-0.244434
785816	461364	858180	210682	43.09	0.013523	-0.054155	-0.249701
785426	461183	858101	210703	43.13	0.013735	-0.053769	-0.255454
786116	461645	858231	210740	43.17	0.013987	-0.05372	-0.260376
785849	461501	858822	210918	43.21	0.014044	-0.053406	-0.26297
785109	461154	857907	210709	43.25	0.014433	-0.053256	-0.271009
785597	461441	857885	210725	43.29	0.014434	-0.053051	-0.272085
785327	461315	857850	210744	43.33	0.014579	-0.052787	-0.276184
786223	461815	858192	210841	43.37	0.014462	-0.052663	-0.27462
785397	461278	858189	210818	43.41	0.014232	-0.052876	-0.269168
785678	461492	858366	210873	43.45	0.01445	-0.052766	-0.273844
785618	461432	858427	210912	43.49	0.01434	-0.052536	-0.272951
785316	461245	857762	210732	43.52	0.014297	-0.052695	-0.271318
785834	461482	857982	210772	43.57	0.013999	-0.052829	-0.264985
785715	461296	857812	210711	43.61	0.013484	-0.053013	-0.254351
785671	461252	858205	210810	43.65	0.013403	-0.05299	-0.252943
786332	461608	858442	210889	43.68	0.013261	-0.052791	-0.251203
786238	461450	857313	210675	43.72	0.012805	-0.052185	-0.245386
786426	461374	858006	210785	43.77	0.011979	-0.052761	-0.227046
786227	461142	857957	210759	43.81	0.011468	-0.052895	-0.216806
786581	461243	858334	210831	43.84	0.010995	-0.053092	-0.207093
786579	461184	858750	210906	43.88	0.010738	-0.053352	-0.201276
787192	461424	858555	210852	43.92	0.010209	-0.05341	-0.191143
787118	461187	858780	210865	43.96	0.00935	-0.053814	-0.173749
786954	460964	859473	211002	44	0.008787	-0.054131	-0.162327
787978	461403	858699	210756	44.04	0.008074	-0.054666	-0.147694
787996	461321	859596	210964	44.08	0.007663	-0.054782	-0.13989
788788	461618	859791	211028	44.12	0.006925	-0.054628	-0.126764
788559	461279	859354	210886	44.16	0.006016	-0.05496	-0.109458
788993	461373	859722	210948	44.2	0.005307	-0.05523	-0.096087	13	0.481
789191	461346	860138	211031	44.24	0.004674	-0.055413	-0.084344
789099	461193	858850	210710	44.28	0.004234	-0.05546	-0.076336
789210	461099	858522	210586	44.32	0.003529	-0.055877	-0.063152
790164	461483	859294	210733	44.36	0.00276	-0.056282	-0.049041
790088	461357	859759	210811	44.4	0.002398	-0.056627	-0.042352
790659	461502	859648	210733	44.44	0.001563	-0.057112	-0.027367
790518	461359	859859	210768	44.48	0.001294	-0.057272	-0.022591
790739	461255	859760	210705	44.51	0.000261	-0.057643	-0.004521
791120	461280	859909	210711	44.56	-0.000614	-0.057935	0.010601
791308	461174	860591	210834	44.6	-0.001571	-0.058356	0.026913
791179	460986	860629	210799	44.64	-0.002071	-0.05878	0.035237
792259	461404	861168	210896	44.68	-0.003008	-0.059115	0.050883
792120	461202	860421	210686	44.71	-0.003545	-0.059374	0.059705
792325	461189	860530	210691	44.76	-0.004132	-0.059581	0.069351
793262	461513	860556	210690	44.79	-0.005113	-0.059651	0.08572
792787	461112	860733	210693	44.83	-0.005666	-0.060037	0.094381
793171	461294	861209	210793	44.87	-0.00585	-0.060195	0.09718
793460	461321	861627	210871	44.92	-0.006475	-0.060428	0.10716
793788	461400	861812	210896	44.95	-0.006971	-0.060621	0.114987
793504	461106	861761	210808	44.99	-0.007543	-0.061343	0.122958
793825	461249	862077	210857	45.03	-0.007736	-0.061614	0.125553
794430	461522	861612	210696	45.07	-0.008084	-0.062066	0.130247
794573	461463	861894	210749	45.11	-0.008714	-0.062219	0.140051
794112	461073	862374	210820	45.15	-0.009256	-0.062662	0.147718
794582	461213	861972	210697	45.19	-0.009846	-0.062898	0.156534
794952	461365	862225	210742	45.23	-0.010124	-0.063059	0.160548
795353	461637	862197	210730	45.27	-0.00995	-0.063109	0.157665
795020	461396	862886	210878	45.31	-0.010162	-0.063304	0.160522
794725	461193	862613	210816	45.35	-0.010303	-0.063259	0.162866
795128	461523	862824	210841	45.39	-0.009876	-0.063513	0.155504
794626	461288	862632	210792	45.43	-0.009626	-0.063532	0.151518
795162	461758	862420	210724	45.47	-0.008922	-0.063687	0.140096
794354	461321	862306	210709	45.51	-0.008779	-0.063564	0.138119
794101	461309	862865	210833	45.55	-0.008181	-0.063685	0.128459
793936	461388	862283	210692	45.59	-0.007405	-0.063673	0.116302
793708	461417	863152	210901	45.63	-0.006689	-0.063705	0.105001
793497	461500	862805	210868	45.67	-0.005777	-0.06321	0.091394
792920	461416	862279	210759	45.7	-0.004661	-0.063023	0.073959
792482	461389	862663	210871	45.75	-0.00365	-0.06285	0.058079
792273	461539	862152	210792	45.78	-0.002445	-0.062411	0.039184
791154	461148	862131	210822	45.82	-0.001288	-0.062075	0.020744
790694	461222	861609	210762	45.87	0.000231	-0.061428	-0.003755
790782	461581	861169	210659	45.9	0.001595	-0.061383	-0.025983
789985	461395	861129	210712	45.95	0.002834	-0.060783	-0.046617
789562	461487	860850	210781	45.98	0.004337	-0.05947	-0.072934
789288	461806	860954	210817	46.02	0.006461	-0.059369	-0.108835
788125	461282	861015	210854	46.06	0.007156	-0.059158	-0.120956
787887	461429	861227	210963	46.1	0.008425	-0.058612	-0.143749
786955	461201	860588	210886	46.14	0.009836	-0.057852	-0.170019
787029	461599	859648	210701	46.18	0.011409	-0.057418	-0.198692
786720	461773	859617	210747	46.22	0.012983	-0.056906	-0.228153
785502	461319	859104	210692	46.26	0.014141	-0.056229	-0.251487
784723	461279	859281	210804	46.3	0.015994	-0.055573	-0.287795
784609	461589	859025	210820	46.34	0.017665	-0.054819	-0.322249
783420	461386	858918	210871	46.38	0.019868	-0.05408	-0.367386
782812	461553	857892	210694	46.42	0.022197	-0.053364	-0.415964
781631	461300	857875	210770	46.46	0.024165	-0.052597	-0.459432
780904	461616	857501	210782	46.5	0.02747	-0.051603	-0.532328
779836	461556	856979	210775	46.54	0.030004	-0.050443	-0.594815
777934	461236	856208	210702	46.58	0.033582	-0.049327	-0.680797
776650	461471	855149	210573	46.62	0.038004	-0.048067	-0.790646
775461	461703	855433	210804	46.66	0.042167	-0.046526	-0.906309
773592	461702	854396	210674	46.7	0.0471	-0.045325	-1.03917
771867	461688	853794	210723	46.74	0.051606	-0.043435	-1.18811
768695	461328	852939	210725	46.78	0.058435	-0.041397	-1.4116
765931	461314	852003	210710	46.82	0.065744	-0.039327	-1.67172
764131	461661	850682	210621	46.85	0.072096	-0.037051	-1.94587
761133	461414	849447	210563	46.89	0.079045	-0.034678	-2.27941
758397	461414	848999	210741	46.94	0.086413	-0.031911	-2.70792
755575	461693	847288	210621	46.97	0.095278	-0.028993	-3.28622
751461	461233	846722	210813	47.02	0.104409	-0.02581	-4.04536
748624	461391	845407	210835	47.05	0.11285	-0.022467	-5.023
745953	461467	844210	210847	47.1	0.1205	-0.019496	-6.18076
743271	461420	841969	210657	47.13	0.127661	-0.015955	-8.00111
740150	461355	840532	210663	47.17	0.135983	-0.012455	-10.9179
737394	461402	839812	210867	47.21	0.143824	-0.008777	-16.3868
735428	461557	838287	210815	47.25	0.149974	-0.005611	-26.7309
732925	461446	836875	210811	47.29	0.156458	-0.002251	-69.511
729990	461104	835653	210846	47.33	0.163151	0.001029	158.536
728369	461285	834120	210809	47.37	0.168502	0.004376	38.5027
726649	461237	832600	210741	47.41	0.173127	0.007402	23.3878
725246	461453	831854	210845	47.45	0.178039	0.010204	17.4485
723948	461223	830545	210786	47.49	0.180684	0.012814	14.1008
722880	461373	830256	210947	47.53	0.184371	0.015054	12.2471
722242	461373	829034	210893	47.57	0.186177	0.017507	10.6344
721990	461492	828120	210850	47.61	0.187419	0.019319	9.70106	14	0.486
721435	461525	826724	210713	47.65	0.189139	0.02141	8.83412
721479	461694	826348	210796	47.69	0.189763	0.023121	8.20748
721396	461625	825756	210781	47.73	0.189693	0.024422	7.76734
721564	461517	825412	210781	47.77	0.188737	0.025262	7.4713
721885	461601	824899	210800	47.81	0.1882	0.026696	7.04962
722150	461478	824843	210870	47.85	0.186903	0.027502	6.79587
722256	461245	824090	210751	47.89	0.18557	0.028206	6.57918
723068	461397	823922	210739	47.93	0.183945	0.028502	6.45381
723433	461254	823973	210785	47.97	0.182278	0.028817	6.32538
724464	461535	823955	210814	48	0.18061	0.029138	6.19839
724868	461257	823232	210622	48.04	0.178237	0.029071	6.13106
725135	461021	823698	210755	48.08	0.176436	0.029203	6.04174
726685	461400	823632	210705	48.13	0.173748	0.028886	6.01495
727307	461341	823431	210649	48.16	0.171736	0.028842	5.95432
728851	461742	822797	210441	48.2	0.169175	0.028404	5.95611
729715	461570	823477	210565	48.24	0.165988	0.027926	5.94391
730412	461406	824684	210820	48.28	0.163308	0.027413	5.9573
731332	461309	825005	210829	48.32	0.160302	0.026715	6.00051
732531	461305	824823	210730	48.36	0.156933	0.026213	5.98688
733560	461179	825216	210727	48.4	0.153501	0.025224	6.08556
734856	461363	825688	210753	48.44	0.150706	0.02432	6.19678
736330	461492	826099	210765	48.48	0.147178	0.023432	6.28113
737689	461530	826751	210855	48.52	0.143573	0.022702	6.32425
738797	461373	827174	210820	48.56	0.139806	0.021336	6.55246
740223	461379	827609	210793	48.6	0.135887	0.020019	6.78806
741993	461868	828599	210943	48.64	0.133168	0.019043	6.99312
742871	461534	829440	211017	48.68	0.129268	0.017705	7.30125
744396	461470	829294	210807	48.72	0.124788	0.016053	7.77358
745689	461589	829683	210754	48.76	0.121765	0.014601	8.3396
747293	461697	830746	210816	48.8	0.117847	0.012613	9.34337
748470	461698	831783	210959	48.84	0.114632	0.011465	9.99819
750122	461579	832749	211006	48.88	0.109593	0.009575	11.446
751980	461707	832891	210830	48.91	0.105098	0.007549	13.9219
752649	461546	833209	210748	48.96	0.102565	0.005996	17.1066
754045	461573	834311	210879	49	0.098893	0.004584	21.5733
755811	461770	834917	210855	49.03	0.09498	0.002891	32.8519
756871	461641	835452	210815	49.07	0.091541	0.001218	75.1808
757453	461276	836146	210795	49.12	0.08835	-0.000647	-136.497
758396	461149	836509	210721	49.16	0.08524	-0.00223	-38.2274
759589	461245	837825	210825	49.19	0.08245	-0.004404	-18.7227
761882	461840	838742	210874	49.23	0.078921	-0.00614	-12.8531
762537	461438	839535	210878	49.27	0.075381	-0.008007	-9.41462
764085	461563	840266	210864	49.31	0.071785	-0.009895	-7.25482
765535	461719	840972	210854	49.35	0.068597	-0.011683	-5.87144
766493	461655	842199	211012	49.39	0.065755	-0.013112	-5.01481
767959	461803	843102	211070	49.43	0.062501	-0.014718	-4.24653
768951	461708	844523	211267	49.47	0.059439	-0.016232	-3.6618
770026	461777	843875	210930	49.51	0.056886	-0.017903	-3.17752
770194	461412	844050	210819	49.55	0.054822	-0.019382	-2.82855
771068	461570	844757	210845	49.59	0.053202	-0.020821	-2.55524
772193	461645	845162	210809	49.63	0.050551	-0.022131	-2.28418
773579	461752	845643	210761	49.67	0.047356	-0.023737	-1.99505
773789	461402	846299	210766	49.71	0.045249	-0.025252	-1.79191
774944	461714	846989	210764	49.75	0.04358	-0.026914	-1.61926
774948	461356	847806	210826	49.79	0.041983	-0.028264	-1.48537
776390	461551	849122	211051	49.83	0.039044	-0.02924	-1.33526
777269	461489	849620	211007	49.87	0.036453	-0.030843	-1.18192
777694	461395	849389	210814	49.91	0.034918	-0.032139	-1.08648
778619	461677	849693	210776	49.95	0.033736	-0.033223	-1.01543
779059	461534	850548	210887	49.99	0.031946	-0.034189	-0.934391
780060	461602	851259	210957	50.03	0.02962	-0.035205	-0.841377
780675	461585	851956	211012	50.07	0.027933	-0.036329	-0.768879
780840	461328	852594	211057	50.11	0.026361	-0.037408	-0.704678
781726	461622	853020	211069	50.14	0.025344	-0.0383	-0.661714
782068	461424	853027	210961	50.19	0.023571	-0.039348	-0.599034
782689	461455	852681	210778	50.23	0.022084	-0.04028	-0.548274
783509	461611	853443	210819	50.26	0.020634	-0.041688	-0.494947
784231	461583	854168	210904	50.3	0.018625	-0.042587	-0.437331
784661	461678	854590	210913	50.35	0.017924	-0.043497	-0.412082
785589	461830	854825	210869	50.38	0.016179	-0.044472	-0.363813
786072	461718	854868	210810	50.42	0.014425	-0.045137	-0.319593
786431	461820	854891	210746	50.46	0.013943	-0.045803	-0.304415
787259	461687	855607	210845	50.5	0.011201	-0.046544	-0.240648
787072	461610	856107	210923	50.54	0.011346	-0.046976	-0.241517
787344	461498	856018	210842	50.58	0.010142	-0.047541	-0.213333
788739	461983	856321	210841	50.62	0.008669	-0.048264	-0.179621
788830	461751	856363	210781	50.66	0.007405	-0.048936	-0.151326
788856	461507	856843	210809	50.7	0.006256	-0.049798	-0.125636
789125	461566	856650	210664	50.74	0.00582	-0.050731	-0.11473
790108	461897	857014	210679	50.78	0.00474	-0.051443	-0.092139
791084	462149	857313	210709	50.82	0.00333	-0.05186	-0.064212
790801	461821	857783	210732	50.86	0.002609	-0.052744	-0.049472
791780	462190	858377	210821	50.9	0.001712	-0.053288	-0.032129
791911	462077	858270	210759	50.94	0.000873	-0.05363	-0.016284
791910	462015	858600	210798	50.98	0.000601	-0.054032	-0.011129
792078	461976	858725	210820	51.02	-5e-06	-0.054115	0.0001	15	0.486
792510	461916	858725	210740	51.06	-0.001387	-0.05488	0.02527
793011	462110	859602	210875	51.1	-0.001821	-0.055647	0.03272
793186	462116	859768	210869	51.14	-0.002246	-0.056093	0.040034
792861	461828	860142	210947	51.18	-0.002683	-0.056224	0.047714
793526	461984	860758	211036	51.21	-0.003707	-0.056817	0.065246
794039	462054	860958	211018	51.26	-0.004719	-0.057457	0.082138
793471	461885	861189	211045	51.3	-0.004004	-0.05774	0.069341
793672	461828	860763	210887	51.33	-0.004775	-0.058252	0.081963
794258	462049	860201	210759	51.37	-0.005306	-0.05816	0.091228
794263	461932	860396	210728	51.42	-0.005837	-0.058913	0.099076
794551	461929	860575	210822	51.45	-0.006592	-0.058434	0.112811
794239	461854	862342	211147	51.49	-0.006121	-0.059463	0.102931
794731	461902	860979	210760	51.53	-0.007175	-0.059972	0.119639
795514	462085	861221	210798	51.57	-0.008379	-0.060176	0.13925
795222	461938	861380	210755	51.61	-0.008279	-0.060959	0.135818
795270	461830	861474	210737	51.65	-0.008881	-0.061351	0.144761
795242	461857	862067	210858	51.69	-0.00869	-0.061581	0.141108
795371	461731	861876	210779	51.73	-0.00958	-0.06189	0.154787
796007	461851	862327	210866	51.77	-0.010683	-0.062112	0.172003
796203	462087	862054	210782	51.81	-0.010142	-0.062277	0.162852
795999	461703	862617	210878	51.85	-0.011319	-0.062675	0.180593
797275	462317	861930	210697	51.89	-0.011877	-0.0628	0.189121
796595	462013	862404	210796	51.93	-0.011477	-0.062961	0.182283
795899	461466	862673	210796	51.97	-0.012112	-0.06359	0.190474
796769	461888	863096	210879	52.01	-0.012477	-0.063785	0.195617
796476	461702	862906	210812	52.05	-0.012549	-0.063981	0.196134
796886	461683	862925	210773	52.09	-0.013686	-0.064399	0.212522
797119	461685	862843	210703	52.13	-0.014275	-0.064877	0.220039
797015	461624	863854	210914	52.17	-0.014279	-0.06522	0.218934
797327	461693	863772	210875	52.21	-0.014774	-0.065401	0.225896
797692	461821	863185	210733	52.25	-0.015143	-0.065388	0.231586
797374	461490	863527	210766	52.29	-0.015794	-0.065871	0.239775
798244	461866	864041	210919	52.33	-0.016359	-0.065608	0.249346
797982	461707	864371	210965	52.36	-0.016392	-0.065938	0.248596
798365	461900	863291	210708	52.41	-0.016519	-0.065875	0.250757
798468	462005	863288	210697	52.45	-0.016318	-0.065973	0.247335
798604	461945	863517	210712	52.48	-0.016932	-0.066364	0.255133
798729	461918	863947	210766	52.53	-0.017372	-0.066851	0.259854
798565	461893	864026	210758	52.58	-0.017062	-0.067112	0.254233
798141	461658	863926	210745	52.63	-0.017017	-0.067003	0.253969
798714	461705	864208	210755	52.66	-0.018277	-0.067565	0.270506
799246	461822	864707	210885	52.7	-0.019121	-0.067486	0.28333
799037	461655	864339	210764	52.74	-0.019326	-0.067785	0.285104
799360	461646	864181	210747	52.78	-0.020193	-0.067579	0.2988
799665	461939	864078	210743	52.82	-0.019675	-0.067377	0.292012
799882	461767	864727	210876	52.86	-0.020992	-0.067619	0.310448
800162	461809	864624	210835	52.9	-0.021522	-0.06777	0.317573
799989	461657	864255	210783	52.94	-0.021753	-0.067407	0.322713
801015	461885	865295	210928	52.98	-0.023365	-0.068445	0.341375
800460	461630	865223	210911	53.02	-0.023077	-0.06844	0.337189
801156	461888	865480	210944	53.06	-0.023712	-0.068723	0.345041
801014	461880	866179	211081	53.1	-0.023385	-0.069042	0.338708
800626	461528	865843	211016	53.14	-0.023954	-0.068881	0.347756
801127	461645	865516	210918	53.18	-0.024715	-0.069055	0.3579
801694	462009	865512	210908	53.22	-0.02455	-0.069142	0.355066
801983	462035	865756	210943	53.26	-0.025172	-0.069375	0.362841
802487	462265	865822	210953	53.3	-0.025439	-0.069434	0.366385
802156	461981	865406	210880	53.34	-0.025853	-0.069162	0.373797
802858	462269	864758	210754	53.38	-0.026367	-0.068857	0.382928
802300	461906	865040	210787	53.41	-0.026552	-0.069199	0.383708
802564	461928	865330	210847	53.45	-0.027128	-0.069301	0.391451
803161	462216	865607	210898	53.5	-0.027374	-0.069459	0.394107
802848	461993	865329	210800	53.54	-0.027564	-0.069748	0.395194
802779	461919	864916	210689	53.57	-0.027716	-0.069847	0.396806
802761	461857	864851	210653	53.62	-0.027945	-0.07004	0.398979
802918	461924	864986	210646	53.65	-0.028048	-0.070422	0.398285
803125	461988	865039	210642	53.69	-0.028292	-0.070584	0.400828
802905	461838	865038	210653	53.73	-0.028396	-0.070476	0.402914
803147	461923	865010	210679	53.77	-0.028636	-0.070162	0.408139
802650	461564	865635	210790	53.81	-0.02896	-0.070556	0.410455
802776	461705	865486	210752	53.85	-0.028656	-0.070573	0.406055
803218	461835	865348	210740	53.89	-0.029207	-0.070366	0.415067
803328	461733	865578	210785	53.93	-0.029939	-0.070471	0.424836
803019	461551	865614	210765	53.97	-0.029958	-0.070746	0.423459
803311	461626	866050	210857	54.01	-0.03037	-0.070882	0.428455
804078	462015	866169	210899	54.05	-0.030599	-0.070757	0.432448
803319	461565	866267	210963	54.09	-0.03066	-0.070374	0.43568
804043	461942	866092	210922	54.13	-0.030833	-0.070358	0.43823
803910	461906	865888	210825	54.17	-0.030654	-0.070811	0.432903
803995	461897	865871	210859	54.21	-0.03091	-0.070446	0.43878
804167	462028	865382	210772	54.25	-0.030768	-0.070139	0.438667
804097	462008	865992	210920	54.29	-0.030678	-0.070145	0.437356
803984	461957	865507	210843	54.32	-0.030616	-0.069751	0.438938
804273	461976	866021	210959	54.36	-0.031268	-0.069839	0.447709
804082	461837	865565	210846	54.41	-0.031397	-0.069858	0.449448	16	0.484
804835	462230	866048	210982	54.45	-0.031572	-0.069682	0.453088
804292	461873	865960	210879	54.49	-0.031772	-0.070462	0.450914
805081	462269	865828	210870	54.52	-0.032025	-0.070241	0.455932
804684	462134	865569	210789	54.56	-0.031613	-0.070412	0.448977
804408	461958	865652	210785	54.6	-0.031691	-0.070644	0.448602
804662	462192	865769	210831	54.65	-0.031301	-0.070476	0.444131
804839	462241	865679	210773	54.69	-0.031534	-0.070821	0.445259
804656	462111	866944	211080	54.72	-0.031644	-0.070831	0.446755
804715	462189	866548	210991	54.76	-0.031449	-0.07076	0.444443
804908	462393	865793	210826	54.8	-0.031036	-0.07058	0.439736
804408	462020	865706	210766	54.84	-0.031416	-0.070951	0.442788
805199	462360	866097	210904	54.88	-0.031922	-0.070542	0.452527
804993	462284	865716	210787	54.92	-0.031735	-0.070773	0.448401
805093	462295	866092	210851	54.96	-0.03194	-0.071037	0.449632
804474	462085	865862	210766	55	-0.031296	-0.071314	0.438851
804012	462024	866516	210910	55.04	-0.030391	-0.071459	0.425291
804544	462116	866987	211046	55.08	-0.031337	-0.071255	0.439785
804562	462166	866386	210884	55.12	-0.031161	-0.071405	0.436402
804991	462271	866403	210923	55.16	-0.031787	-0.071072	0.447254
804301	461936	866861	211025	55.2	-0.031516	-0.071163	0.442872
804457	461974	866443	210881	55.24	-0.031745	-0.071567	0.443567
804854	462221	866243	210859	55.28	-0.03166	-0.071312	0.443973
804754	462104	866189	210853	55.32	-0.031924	-0.071243	0.4481
805440	462354	865493	210715	55.36	-0.032561	-0.070943	0.458975
805240	462245	865679	210736	55.4	-0.032535	-0.071175	0.457116
805128	462102	865734	210726	55.44	-0.032884	-0.071399	0.460564
805314	462136	865940	210765	55.48	-0.033206	-0.071505	0.464383
805943	462393	865750	210734	55.51	-0.033666	-0.071359	0.471777
806311	462590	866064	210833	55.56	-0.033728	-0.071144	0.474087
805669	462234	866242	210854	55.59	-0.033674	-0.071357	0.471904
805854	462322	866741	210988	55.64	-0.033754	-0.071237	0.473824
805757	462245	866921	211014	55.67	-0.033849	-0.071408	0.474019
805915	462240	866033	210816	55.72	-0.034272	-0.071234	0.481116
806192	462492	866158	210839	55.75	-0.03386	-0.071305	0.474858
806015	462348	865801	210732	55.8	-0.034048	-0.071497	0.476209
805618	462096	866291	210770	55.84	-0.034155	-0.072274	0.472577
805770	462229	866539	210852	55.87	-0.033952	-0.072067	0.471121
805391	461934	866400	210838	55.91	-0.034296	-0.071878	0.477144
805013	461801	866147	210753	55.95	-0.033925	-0.072102	0.47051
805546	462106	865844	210844	55.99	-0.033928	-0.070526	0.481068
805738	462125	866014	210749	56.03	-0.034332	-0.071831	0.477952
805720	462090	866703	210915	56.07	-0.034441	-0.071847	0.479366
806077	462313	866403	210860	56.11	-0.03436	-0.071674	0.47939
805494	462009	867322	211074	56.15	-0.034225	-0.071767	0.476899
805903	462196	867410	211072	56.19	-0.034436	-0.07199	0.478345
806391	462403	866900	211005	56.23	-0.034759	-0.071445	0.48651
806092	462225	866654	210913	56.27	-0.034788	-0.071752	0.484833
806120	462225	867153	211034	56.31	-0.034859	-0.071756	0.485795
805762	462169	867127	211005	56.35	-0.034198	-0.071972	0.475149
805794	462140	866485	210816	56.39	-0.034407	-0.072286	0.47599
805426	461983	866546	210797	56.43	-0.034168	-0.072609	0.470571
805369	462009	866582	210787	56.47	-0.033908	-0.072789	0.46584
805316	462061	866789	210848	56.51	-0.033543	-0.072687	0.461472
806028	462406	866826	210860	56.55	-0.033824	-0.072658	0.465523
805796	462354	867546	210959	56.59	-0.033465	-0.073386	0.456018
805290	462014	866711	210844	56.63	-0.033685	-0.072544	0.464341
806059	462373	867667	211001	56.66	-0.034049	-0.073265	0.464731
805408	462213	867722	211037	56.71	-0.033104	-0.073049	0.45317
805441	462183	867801	211036	56.74	-0.03332	-0.073242	0.454933
805362	461987	868131	211027	56.79	-0.033988	-0.074095	0.458705
805397	461994	867833	211086	56.83	-0.034045	-0.072839	0.467406
805851	462219	867835	211043	56.86	-0.034202	-0.073255	0.466897
805590	462049	866238	210672	56.91	-0.034292	-0.073088	0.469188
805598	461833	866541	210818	56.94	-0.035269	-0.072397	0.487165
806093	461991	867872	211107	56.98	-0.035826	-0.072729	0.492596
805914	461954	868207	211227	57.02	-0.035536	-0.072362	0.491083
805833	461912	867724	211111	57.06	-0.035516	-0.072347	0.49091
806187	462051	866638	210865	57.1	-0.035799	-0.072173	0.496016
805895	461902	866458	210901	57.14	-0.035718	-0.07141	0.500176
805965	461775	866430	210906	57.18	-0.036458	-0.071298	0.511352
806043	461884	866274	210866	57.22	-0.036173	-0.071317	0.507218
806284	461914	866415	210914	57.26	-0.036652	-0.071186	0.514875
806576	462029	866478	210900	57.3	-0.036884	-0.071467	0.516095
806548	462126	866688	210992	57.34	-0.036383	-0.071076	0.511889
806377	461943	866902	211013	57.38	-0.03676	-0.071373	0.515035
806315	461888	866473	210901	57.42	-0.036846	-0.071445	0.515721
806169	461732	866587	210974	57.46	-0.037167	-0.071013	0.523376
806024	461678	866999	211032	57.5	-0.037038	-0.071417	0.518613
806200	461916	866781	211042	57.54	-0.03643	-0.070815	0.514442
806671	462134	866347	210904	57.58	-0.03666	-0.071124	0.515435
806692	462141	866533	210940	57.62	-0.036682	-0.071212	0.515106
806607	462080	866048	210879	57.66	-0.036736	-0.070667	0.519853
806735	462104	866239	210922	57.7	-0.036955	-0.0707	0.522696
806686	462033	866074	210871	57.74	-0.037145	-0.070804	0.524617
806746	462086	865622	210795	57.78	-0.037062	-0.070478	0.52587
806491	461846	865860	210787	57.82	-0.037478	-0.071109	0.527059	17	0.486
806495	461980	865879	210791	57.85	-0.036895	-0.071115	0.518811
806215	461818	866206	210958	57.89	-0.036902	-0.070279	0.525078
806520	462013	865759	210814	57.94	-0.036812	-0.070615	0.521308
805934	461703	865892	210828	57.97	-0.036698	-0.070791	0.518405
806361	461819	865804	210841	58.01	-0.037268	-0.070462	0.528913
806909	462205	866357	210945	58.05	-0.036949	-0.070755	0.522208
806824	462232	865565	210782	58.09	-0.036614	-0.07047	0.519568
807263	462360	866001	210910	58.13	-0.03716	-0.070261	0.528888
806756	462068	865575	210842	58.17	-0.037167	-0.069919	0.531576
807176	462228	866312	210955	58.21	-0.037524	-0.070555	0.531841
807059	462217	866359	210897	58.25	-0.037276	-0.071218	0.523405
807180	462276	865886	210838	58.29	-0.037322	-0.070682	0.528025
807104	462226	866287	210931	58.33	-0.03735	-0.070726	0.528099
806914	462144	865839	210822	58.37	-0.037232	-0.070725	0.526426
806521	461944	866127	210789	58.41	-0.03712	-0.071711	0.51764
806921	462211	866164	210801	58.45	-0.036953	-0.071682	0.515506
807084	462350	866369	210856	58.49	-0.036751	-0.071634	0.513039
806111	461955	866938	210960	58.53	-0.036031	-0.071963	0.500693
806314	461928	866918	210916	58.57	-0.036666	-0.072337	0.50688
806512	462077	867981	211165	58.61	-0.036509	-0.072429	0.504063
806721	462186	866567	210835	58.65	-0.036556	-0.072295	0.505654
805944	461785	867323	210985	58.69	-0.036361	-0.072619	0.500702
806376	462170	867141	210927	58.73	-0.035752	-0.07275	0.491432
806497	462099	866746	210755	58.77	-0.036373	-0.073476	0.495034
806181	462001	866736	210817	58.81	-0.036005	-0.07286	0.494171
806657	462230	866544	210779	58.85	-0.036199	-0.072777	0.497398
806390	462070	866648	210807	58.88	-0.03623	-0.072751	0.498001
806157	461995	866816	210868	58.92	-0.035971	-0.072559	0.495751
806392	462181	866561	210744	58.97	-0.035744	-0.073151	0.488628
805755	461882	866438	210748	59	-0.035451	-0.072827	0.486784
806038	462007	866358	210767	59.04	-0.035616	-0.072459	0.49153
806277	462187	866865	210894	59.08	-0.035425	-0.072424	0.489138
806061	462036	866637	210862	59.12	-0.035546	-0.0722	0.492325
806306	462201	866456	210726	59.16	-0.035437	-0.073079	0.484913
805885	462034	866534	210813	59.2	-0.035108	-0.072428	0.484723
806090	462111	867222	210992	59.24	-0.035287	-0.072317	0.487949
805903	462053	867017	210993	59.28	-0.035069	-0.071831	0.488217
805872	462073	867258	210973	59.32	-0.034902	-0.072583	0.480859
805599	461939	866830	210863	59.36	-0.034802	-0.072639	0.479113
805717	462006	866598	210841	59.4	-0.034805	-0.07231	0.481335
805582	461931	866830	210926	59.44	-0.034794	-0.072037	0.48301
806212	462340	865843	210775	59.48	-0.034583	-0.071184	0.485828
805825	462142	866959	210866	59.52	-0.034477	-0.07291	0.472872
805801	462175	866446	210808	59.56	-0.03427	-0.072272	0.474186
805306	461905	866806	210895	59.6	-0.034209	-0.072277	0.473296
805406	461922	867363	210973	59.64	-0.034387	-0.072827	0.47218
805338	461935	866075	210792	59.68	-0.034157	-0.071561	0.47731
805486	462030	867021	210971	59.72	-0.034112	-0.072051	0.473446
805715	462164	866991	210944	59.76	-0.0341	-0.072239	0.47205
805447	461968	866482	210883	59.8	-0.034288	-0.071638	0.478622
805585	461990	866203	210802	59.84	-0.034541	-0.071764	0.481313
806252	462434	866428	210874	59.87	-0.034269	-0.071599	0.478621
805820	462210	866894	210955	59.92	-0.034163	-0.071908	0.475096
805850	462183	867750	211164	59.96	-0.034359	-0.071902	0.477862
805890	462162	867540	211201	60	-0.034554	-0.071061	0.486255
806043	462275	866225	210913	60.03	-0.034442	-0.070754	0.486785
805763	462091	866703	210966	60.08	-0.034546	-0.071359	0.484108
805926	462173	867067	211057	60.11	-0.034596	-0.071336	0.484976
805942	462195	866187	210893	60.15	-0.03454	-0.070856	0.487459
805993	462319	864548	210861	60.2	-0.03412	-0.067345	0.50665
805871	462202	865944	210765	60.23	-0.034328	-0.071515	0.480019
805860	462084	866295	210881	60.27	-0.034823	-0.071222	0.488931
805667	461981	866077	210857	60.31	-0.034789	-0.070945	0.490368
805982	462186	867029	211153	60.35	-0.034681	-0.070331	0.493108
806314	462391	866728	211064	60.39	-0.034616	-0.070481	0.491142
805954	462223	867537	211245	60.43	-0.034446	-0.070634	0.487671
805577	462009	867500	211207	60.47	-0.034436	-0.070911	0.48563
805440	461944	865769	210862	60.51	-0.034376	-0.07018	0.48983
805910	462185	865238	210701	60.55	-0.034503	-0.070483	0.489519
805929	462171	865260	210703	60.59	-0.034613	-0.070515	0.490859
805857	462141	865767	210825	60.63	-0.034563	-0.070529	0.490053
806064	462230	865556	210780	60.67	-0.034694	-0.070468	0.492343
806175	462349	865491	210814	60.71	-0.034449	-0.069991	0.492195
805951	462277	865556	210844	60.75	-0.034199	-0.069856	0.489571
805961	462247	865889	210888	60.79	-0.034358	-0.070211	0.489351
806077	462378	865597	210820	60.83	-0.034072	-0.070181	0.485493
805565	462070	866625	211084	60.87	-0.034136	-0.070051	0.4873
806118	462411	866420	211079	60.91	-0.03403	-0.069622	0.48879
805580	462100	866234	211043	60.95	-0.034041	-0.069533	0.489568
805857	462333	865936	210893	60.98	-0.033713	-0.070272	0.479748
806039	462290	865383	210767	61.03	-0.034365	-0.070189	0.489609
805883	462198	865935	210863	61.07	-0.034377	-0.070557	0.487219
806399	462707	865191	210768	61.11	-0.033434	-0.069732	0.479463
806131	462475	865984	210931	61.14	-0.03378	-0.070021	0.482431
805528	462144	866547	210993	61.18	-0.033714	-0.070738	0.476602
805198	461939	866380	210960	61.22	-0.033783	-0.070665	0.478078	18	0.486
805375	462073	865714	210831	61.26	-0.03364	-0.070348	0.47819
805718	462316	865553	210794	61.31	-0.033435	-0.070327	0.475425
805693	462331	865849	210818	61.34	-0.033305	-0.070787	0.470503
805550	462301	866325	210927	61.38	-0.033075	-0.070853	0.466814
805427	462150	866885	210945	61.42	-0.033431	-0.071983	0.464428
805483	462245	866492	210924	61.46	-0.033153	-0.07127	0.465171
805702	462391	866791	210981	61.5	-0.033063	-0.071421	0.46293
805223	462094	866752	210952	61.54	-0.033161	-0.071607	0.463092
805091	462052	866683	211027	61.58	-0.033011	-0.07073	0.46672
804778	461845	866640	210904	61.62	-0.033132	-0.071805	0.46142
805488	462295	865861	210810	61.66	-0.032944	-0.070891	0.464713
805624	462372	866173	210884	61.7	-0.032949	-0.07091	0.464656
805618	462352	866056	210798	61.74	-0.033022	-0.07146	0.462106
805587	462327	865872	210803	61.78	-0.033054	-0.070984	0.465655
805352	462276	865874	210776	61.82	-0.032683	-0.071246	0.458726
804737	461933	866236	210886	61.86	-0.032638	-0.071037	0.459452
804915	462023	865731	210738	61.9	-0.032692	-0.071277	0.458664
805521	462277	865961	210815	61.94	-0.033108	-0.071076	0.465804
804887	461954	866162	210845	61.98	-0.032927	-0.071257	0.462082
804875	461968	867145	211123	62.02	-0.032834	-0.070887	0.463186
805412	462304	867563	211186	62.05	-0.032711	-0.071257	0.459056
805398	462276	866316	210905	62.1	-0.032799	-0.071042	0.461692
805281	462110	865869	210791	62.14	-0.033237	-0.071091	0.467526
805409	462194	865969	210800	62.18	-0.03319	-0.071238	0.465908
804958	461963	865787	210793	62.22	-0.033067	-0.070881	0.466515
805233	462078	866524	210991	62.25	-0.033257	-0.070704	0.470367
805600	462309	866144	210834	62.3	-0.033167	-0.07132	0.465036
805617	462299	866221	210941	62.33	-0.033254	-0.070477	0.471843
805031	462041	865747	210789	62.37	-0.032907	-0.070826	0.464619
805033	462030	865581	210699	62.41	-0.032961	-0.071301	0.462283
805213	462160	864683	210529	62.45	-0.032843	-0.070836	0.463651
805882	462474	866103	210818	62.49	-0.033153	-0.071378	0.464465
805637	462300	866326	210862	62.53	-0.0333	-0.071476	0.465894
805538	462320	866111	210872	62.57	-0.03296	-0.07088	0.465015
805319	462150	865903	210796	62.61	-0.033157	-0.071123	0.466188
805386	462181	866193	210837	62.65	-0.03319	-0.071406	0.464802
806048	462514	866454	210905	62.69	-0.033397	-0.071363	0.467988
805652	462340	866288	210888	62.73	-0.033161	-0.071139	0.466148
805580	462347	866807	211074	62.77	-0.032948	-0.070569	0.466881
805620	462337	866435	210872	62.81	-0.033093	-0.071634	0.461978
805986	462598	867300	211059	62.85	-0.032868	-0.071859	0.457397
805367	462208	866183	210825	62.89	-0.033022	-0.071497	0.461861
805245	462162	866138	210791	62.93	-0.032915	-0.071717	0.458959
805336	462203	866289	210821	62.97	-0.032965	-0.071782	0.459239
805307	462185	866405	210859	63.01	-0.032971	-0.071689	0.459921
805917	462541	865924	210732	63.05	-0.032945	-0.071784	0.458948
806365	462741	866427	210841	63.08	-0.033198	-0.071912	0.461642
805868	462468	866793	210916	63.13	-0.033144	-0.072046	0.460031
805669	462354	866325	210958	63.16	-0.033143	-0.070556	0.469733
806419	462698	866207	210846	63.21	-0.033525	-0.071352	0.469848
805955	462593	866204	210809	63.25	-0.032811	-0.071699	0.457628
805395	462217	865994	210772	63.29	-0.033053	-0.071564	0.461866
805804	462429	867325	211089	63.33	-0.033154	-0.07163	0.462842
806089	462574	867108	211011	63.36	-0.033236	-0.071871	0.462435
806339	462753	866975	210967	63.4	-0.033078	-0.071982	0.459538
805606	462314	866969	210948	63.45	-0.03316	-0.07215	0.459595
805857	462430	867155	210980	63.49	-0.033284	-0.072276	0.460506
806131	462688	866600	210880	63.52	-0.032838	-0.071941	0.456455
806238	462636	866787	210921	63.56	-0.03334	-0.071985	0.463149
806877	463042	866471	210887	63.6	-0.033166	-0.071575	0.463374
805981	462532	866495	210835	63.64	-0.033147	-0.072127	0.459565
806158	462589	866400	210827	63.68	-0.033344	-0.071983	0.463227
806202	462612	866390	210827	63.72	-0.033354	-0.07196	0.463515
806349	462667	867009	211031	63.76	-0.033484	-0.07145	0.468639
805722	462430	866835	210955	63.8	-0.032941	-0.071771	0.458971
806190	462654	866715	210905	63.84	-0.033138	-0.07197	0.460444
806057	462631	867087	210940	63.88	-0.032902	-0.0725	0.453822
805995	462538	867049	210894	63.92	-0.033156	-0.072852	0.45512
805799	462413	866990	210918	63.96	-0.033212	-0.072485	0.458186
806133	462609	866938	210917	64	-0.033193	-0.072374	0.458626
806451	462825	868214	211252	64.04	-0.033044	-0.072139	0.458062
806308	462730	867659	211085	64.08	-0.033102	-0.072445	0.456922
806236	462649	867317	211038	64.12	-0.033277	-0.072099	0.461547
806908	462976	866262	210765	64.16	-0.033536	-0.072255	0.464137
806370	462703	866812	210926	64.2	-0.033378	-0.071995	0.46362
805926	462467	866387	210839	64.24	-0.033295	-0.071838	0.463477
805971	462587	866627	210888	64.28	-0.032879	-0.071928	0.457105
806298	462691	867979	211141	64.31	-0.033249	-0.072653	0.457634
805840	462396	867363	210991	64.36	-0.033391	-0.072655	0.459585
805945	462486	866761	210849	64.4	-0.033259	-0.072612	0.458041
806220	462676	866926	210920	64.44	-0.033117	-0.072317	0.45794
806041	462554	866572	210843	64.48	-0.033202	-0.07223	0.459674
806164	462687	866711	210804	64.52	-0.032926	-0.072926	0.451501
806449	462786	866641	210789	64.55	-0.033212	-0.072907	0.455536
806279	462655	866761	210854	64.59	-0.03336	-0.072564	0.459724
806053	462560	866965	210934	64.63	-0.033206	-0.072274	0.459447	19	0.486
805644	462363	866824	210910	64.67	-0.033039	-0.072176	0.457762
806183	462624	866753	210850	64.71	-0.033253	-0.072584	0.458132
806267	462716	867605	211036	64.75	-0.033059	-0.072787	0.454193
805780	462429	867399	211017	64.79	-0.033093	-0.07249	0.456513
806645	462929	866639	210818	64.83	-0.033077	-0.072625	0.455447
805385	462264	866437	210733	64.87	-0.03282	-0.072968	0.449781
805841	462497	867190	210934	64.91	-0.032947	-0.072797	0.452581
805251	462156	866976	210852	64.95	-0.032957	-0.073083	0.450953
806027	462632	867295	210974	64.99	-0.032822	-0.072659	0.451722
805808	462500	867485	210989	65.03	-0.03285	-0.072957	0.450258
805644	462357	867309	210923	65.07	-0.033066	-0.073179	0.45185
805914	462478	867774	211046	65.11	-0.033216	-0.073084	0.45449
806241	462646	867400	210979	65.15	-0.033303	-0.072855	0.457111
805784	462362	867212	210944	65.19	-0.033399	-0.072753	0.459079
806294	462687	866709	210853	65.23	-0.033256	-0.072453	0.459003
805460	462244	866496	210797	65.27	-0.033099	-0.072493	0.456577
805956	462549	866323	210724	65.31	-0.033009	-0.072789	0.453485
806138	462678	866624	210805	65.34	-0.0329	-0.072714	0.452456
805633	462422	866662	210879	65.39	-0.03275	-0.072095	0.454264
806226	462710	866931	210863	65.43	-0.032982	-0.072874	0.45259
806249	462759	866733	210821	65.47	-0.032824	-0.072815	0.450782
805789	462566	866943	210856	65.51	-0.032509	-0.072969	0.445526
805677	462441	867325	210962	65.55	-0.032778	-0.072843	0.449978
805615	462397	867148	210894	65.58	-0.032815	-0.073082	0.44902
805494	462326	867141	210914	65.62	-0.032822	-0.072874	0.450392
805532	462334	866596	210771	65.66	-0.032883	-0.072974	0.450613
804812	461934	867009	210894	65.7	-0.032825	-0.072759	0.451142
805843	462567	866850	210833	65.74	-0.032642	-0.072972	0.447322
805454	462340	866422	210739	65.78	-0.032658	-0.072876	0.44814
805654	462402	867364	210933	65.82	-0.032892	-0.073211	0.449277
805483	462335	867775	211050	65.86	-0.032754	-0.073048	0.448392
805838	462508	867671	211018	65.9	-0.03289	-0.073112	0.449861
805681	462403	868040	211113	65.94	-0.032956	-0.073062	0.451072
805613	462355	867185	210917	65.98	-0.032996	-0.072948	0.452322
805768	462434	866994	210876	66.02	-0.03304	-0.072896	0.453249
805851	462490	866698	210822	66.06	-0.033003	-0.072724	0.453813
805722	462464	866608	210799	66.1	-0.03279	-0.072734	0.450825
805739	462459	867136	210907	66.14	-0.032856	-0.07293	0.450513
805786	462490	867263	210948	66.18	-0.032838	-0.072833	0.450866
805425	462334	867240	210939	66.22	-0.032611	-0.072866	0.447555
805832	462595	867110	210867	66.26	-0.03249	-0.073252	0.443544
805646	462419	867130	210846	66.3	-0.032797	-0.073499	0.446219
805972	462622	867588	210967	66.34	-0.032726	-0.073407	0.445822
805800	462475	867092	210860	66.38	-0.03294	-0.073277	0.449528
804989	462006	866614	210755	66.41	-0.032956	-0.073169	0.450402
805257	462214	866659	210809	66.46	-0.032716	-0.072757	0.449654
805674	462442	866714	210855	66.5	-0.032766	-0.072446	0.452283
805745	462532	867020	210866	66.53	-0.032548	-0.073052	0.445547
805205	462215	867284	210958	66.58	-0.032579	-0.072786	0.447599
805529	462381	867347	210966	66.62	-0.032668	-0.072856	0.448383
806015	462664	867037	210869	66.65	-0.03265	-0.073063	0.446872
805139	462193	866791	210820	66.69	-0.032509	-0.072959	0.445575
806018	462737	867267	210894	66.73	-0.032335	-0.073358	0.440775
805752	462545	867315	210869	66.77	-0.032508	-0.073709	0.441036
805366	462303	866985	210807	66.81	-0.032599	-0.073535	0.443311
805519	462377	866758	210778	66.85	-0.03266	-0.073284	0.445661
805836	462585	867313	210960	66.89	-0.032545	-0.072835	0.44683
805873	462587	867056	210886	66.93	-0.03263	-0.072944	0.447324
805510	462371	866883	210828	66.97	-0.032664	-0.073097	0.446854
805371	462319	867062	210893	67.01	-0.032541	-0.072891	0.446425
805915	462662	866833	210813	67.05	-0.032405	-0.073124	0.443148
805696	462524	866989	210857	67.09	-0.032459	-0.073066	0.444243
805766	462585	866980	210846	67.13	-0.032367	-0.07315	0.442473
805682	462576	867343	210923	67.17	-0.032193	-0.073258	0.439453
805362	462387	867522	210967	67.21	-0.032217	-0.073253	0.439799
805864	462683	867265	210859	67.25	-0.032182	-0.073688	0.436736
805523	462570	866799	210790	67.29	-0.031816	-0.073265	0.434263
805543	462516	867276	210890	67.33	-0.032106	-0.073418	0.437304
805782	462622	867396	210929	67.37	-0.032244	-0.073324	0.439747
805979	462734	866986	210827	67.41	-0.032249	-0.073346	0.439682
806155	462813	866246	210640	67.45	-0.032346	-0.073413	0.440606
806128	462804	867655	210991	67.49	-0.032318	-0.073333	0.440695
806171	462854	867016	210877	67.53	-0.032206	-0.072937	0.441551
805519	462511	867255	210940	67.57	-0.032067	-0.072891	0.439931
805785	462706	866950	210841	67.61	-0.03188	-0.073128	0.435948
805221	462368	867183	210879	67.64	-0.031943	-0.073307	0.43574
805724	462718	867233	210893	67.68	-0.031672	-0.073289	0.432153
805387	462559	867027	210841	67.73	-0.031519	-0.073307	0.429962
805616	462680	866858	210780	67.76	-0.031566	-0.073497	0.429482
805757	462762	867087	210852	67.81	-0.031561	-0.073342	0.430334
805674	462755	867086	210839	67.85	-0.031381	-0.073463	0.427172
805249	462507	867154	210856	67.89	-0.031399	-0.073459	0.427432
805305	462565	867519	210957	67.92	-0.031284	-0.073342	0.426556
805479	462619	867660	210955	67.96	-0.031488	-0.073689	0.427306
805291	462522	867486	210938	68	-0.031439	-0.073447	0.428052	20	0.481
805361	462552	867485	210963	68.04	-0.031484	-0.073206	0.430079
805822	462843	867175	210920	68.08	-0.031368	-0.072896	0.430315
805407	462626	866668	210793	68.12	-0.031274	-0.072931	0.428811
805726	462854	866887	210833	68.16	-0.031076	-0.073058	0.425358
805531	462729	867459	210971	68.2	-0.031133	-0.073069	0.426081
805224	462494	866827	210771	68.24	-0.031393	-0.073511	0.427045
805477	462710	867103	210897	68.28	-0.03108	-0.072949	0.426055
805572	462807	866790	210817	68.32	-0.030893	-0.072986	0.423269
805267	462637	867247	210985	68.36	-0.030869	-0.072442	0.426124
804906	462415	867575	211025	68.4	-0.030934	-0.072822	0.424787
805444	462773	867250	210947	68.44	-0.030718	-0.072812	0.421875
805148	462568	867026	210897	68.48	-0.030872	-0.07277	0.424246
805239	462629	867323	211001	68.52	-0.030834	-0.072466	0.42549
805433	462764	867345	210992	68.56	-0.03073	-0.072603	0.423253
805531	462796	867377	210984	68.6	-0.030837	-0.072754	0.423853
805105	462577	867279	210981	68.63	-0.030723	-0.072555	0.423446
805296	462748	867042	210965	68.67	-0.030452	-0.072157	0.422028
805160	462636	866848	210873	68.71	-0.030602	-0.072585	0.421601
805055	462646	867020	210946	68.76	-0.030291	-0.072287	0.419034
805023	462657	866329	210764	68.79	-0.030161	-0.07242	0.416471
805177	462732	866531	210802	68.83	-0.030221	-0.072527	0.416683
805551	462902	866521	210784	68.87	-0.030419	-0.072676	0.418562
805053	462580	867141	210931	68.91	-0.030578	-0.072712	0.420532
804469	462336	866858	210879	68.95	-0.030172	-0.072551	0.415879
804494	462294	867034	210942	68.99	-0.030422	-0.072358	0.420435
805003	462614	866618	210826	69.03	-0.0303	-0.0725	0.417937
805584	462971	867162	211010	69.07	-0.030198	-0.072006	0.419383
805220	462765	867487	211078	69.11	-0.030184	-0.072112	0.418571
805077	462700	867497	211078	69.15	-0.030108	-0.072135	0.417383
804765	462559	867958	211167	69.19	-0.029938	-0.072356	0.413765
804752	462572	866806	210902	69.23	-0.029848	-0.07221	0.413347
804758	462571	866835	210919	69.27	-0.029868	-0.072115	0.414165
804209	462234	867323	211052	69.31	-0.029963	-0.071979	0.416267
804511	462455	866696	210911	69.35	-0.029753	-0.071868	0.413988
804517	462596	866750	210917	69.39	-0.029144	-0.071937	0.405137
804185	462291	867828	211162	69.43	-0.029649	-0.072102	0.411211
804465	462492	867508	211083	69.47	-0.029472	-0.072113	0.408692
804601	462531	866921	210967	69.51	-0.029645	-0.071857	0.412563
804462	462491	866747	210911	69.55	-0.029469	-0.071987	0.409362
804703	462693	867084	211006	69.59	-0.029188	-0.071863	0.406165
804957	462861	866959	210956	69.63	-0.029091	-0.07205	0.403763
804875	462756	867232	211005	69.67	-0.029347	-0.072216	0.406374
804472	462558	867132	211009	69.71	-0.029198	-0.071946	0.405831
804004	462346	866544	210886	69.75	-0.028945	-0.071754	0.403395
804396	462631	867137	211017	69.79	-0.028682	-0.071881	0.399015
804210	462500	866783	210920	69.83	-0.028788	-0.071985	0.399917
804580	462682	866944	210965	69.86	-0.028924	-0.071929	0.402119
804584	462691	866948	210998	69.91	-0.028894	-0.071623	0.403423
804257	462559	866216	210835	69.94	-0.028646	-0.071478	0.400772
804365	462667	866901	211003	69.98	-0.028444	-0.071466	0.398001
804478	462735	866477	210863	70.02	-0.02843	-0.071818	0.395866
805058	463051	866733	210944	70.06	-0.028508	-0.071639	0.39794
804389	462713	866886	211010	70.1	-0.028301	-0.071364	0.396573
804632	462864	866347	210883	70.14	-0.028252	-0.071324	0.396101
804673	462918	866150	210827	70.18	-0.028117	-0.071401	0.393791
804202	462666	866986	211031	70.22	-0.028033	-0.071396	0.392644
804442	462828	866919	211025	70.26	-0.027928	-0.071298	0.391702
804286	462784	866495	210940	70.3	-0.027725	-0.071124	0.389816
803888	462538	866320	210873	70.34	-0.0278	-0.071357	0.389596
803928	462599	866835	211008	70.38	-0.027632	-0.071265	0.387742
803933	462624	867382	211174	70.42	-0.027535	-0.070951	0.388076
804315	462866	867820	211283	70.46	-0.027436	-0.070929	0.386817
804112	462754	867436	211181	70.5	-0.027415	-0.07101	0.386075
804234	462804	867068	211060	70.54	-0.027505	-0.07131	0.385704
804277	462867	867109	211093	70.58	-0.027335	-0.07109	0.384517
804224	462908	866587	211009	70.62	-0.027019	-0.070679	0.382284
804076	462865	867255	211166	70.66	-0.026833	-0.070733	0.379356
804228	462931	867506	211190	70.7	-0.026928	-0.071087	0.378802
804009	462836	867459	211175	70.73	-0.026791	-0.071121	0.376691
803813	462718	867096	211112	70.78	-0.026813	-0.070879	0.378301
803606	462675	866212	210935	70.82	-0.026477	-0.070513	0.375484
803273	462524	866339	210928	70.86	-0.026296	-0.070876	0.371022
803438	462592	866534	210981	70.9	-0.026416	-0.070823	0.372985
803910	462869	866611	211001	70.94	-0.026393	-0.070811	0.372721
803722	462829	866243	210920	70.97	-0.026091	-0.070729	0.368888
804007	463036	865863	210878	71.01	-0.025901	-0.070246	0.368727
803555	462828	865437	210775	71.05	-0.02567	-0.070239	0.365472
803201	462608	865762	210849	71.1	-0.025741	-0.070288	0.366229
803614	462868	866005	210866	71.13	-0.025644	-0.070691	0.362757
803400	462764	865852	210862	71.18	-0.025558	-0.070373	0.363185
803309	462709	866771	211135	71.21	-0.02557	-0.069903	0.365789
802989	462582	866346	211025	71.25	-0.025316	-0.069965	0.361841
803526	462884	866043	210940	71.29	-0.025349	-0.070072	0.361753
803070	462667	865881	210916	71.33	-0.025147	-0.069924	0.359628
802677	462569	865254	210804	71.37	-0.024579	-0.069535	0.353472
803110	462813	865096	210757	71.41	-0.024603	-0.069616	0.35341	21	0.486
803135	462794	866339	211058	71.45	-0.024751	-0.069634	0.355442
803515	463065	865976	210986	71.49	-0.024521	-0.069477	0.352936
802528	462495	865641	210881	71.53	-0.024526	-0.0697	0.351881
802786	462621	865582	210904	71.57	-0.024626	-0.069343	0.35514
803141	462891	865252	210877	71.61	-0.024337	-0.068832	0.353572
802930	462789	865876	211032	71.65	-0.024251	-0.068805	0.352456
802327	462446	866160	211094	71.69	-0.02423	-0.068873	0.35181
803519	463176	865946	211069	71.73	-0.024041	-0.068614	0.350375
803161	462973	866798	211269	71.77	-0.024026	-0.068687	0.349785
803453	463171	866167	211068	71.81	-0.023895	-0.069138	0.345608
803524	463221	865733	211001	71.85	-0.023855	-0.068768	0.346886
803229	463079	865517	210969	71.89	-0.023731	-0.06857	0.346076
803786	463419	865186	210889	71.92	-0.023647	-0.068564	0.344893
803203	463106	865812	211071	71.97	-0.023545	-0.068283	0.344815
803037	463053	864966	210863	72.01	-0.023356	-0.0683	0.341967
803047	463086	865039	210912	72.04	-0.023236	-0.068002	0.341697
802953	463026	865404	211002	72.08	-0.023262	-0.067992	0.342122
802910	462988	864820	210838	72.13	-0.02332	-0.068199	0.341941
803129	463116	865809	211122	72.16	-0.023312	-0.067789	0.343895
802972	463083	866601	211330	72.2	-0.023058	-0.067647	0.340858
803120	463240	865664	211133	72.24	-0.022742	-0.067347	0.337681
802260	462759	865420	211084	72.28	-0.022675	-0.067246	0.337196
802851	463109	865882	211192	72.32	-0.022635	-0.067291	0.336374
802166	462720	865338	211067	72.36	-0.022608	-0.067218	0.336338
802132	462718	865373	211088	72.4	-0.02253	-0.067099	0.335774
801804	462611	865260	211093	72.44	-0.022166	-0.066788	0.331892
801999	462745	865006	211044	72.48	-0.022071	-0.066664	0.331083
801750	462627	864387	210911	72.52	-0.021958	-0.066491	0.330234
802345	463014	864261	210901	72.56	-0.021765	-0.066293	0.32831
802237	462935	864219	210873	72.6	-0.021838	-0.066463	0.328581
802153	462954	863850	210812	72.64	-0.02154	-0.066185	0.325453
802114	462957	864396	210983	72.68	-0.021427	-0.065824	0.325524
802170	463039	864666	211029	72.72	-0.021208	-0.066015	0.321261
802103	462996	865063	211108	72.76	-0.021227	-0.066185	0.320721
801519	462646	865037	211131	72.8	-0.021284	-0.065905	0.32295
801389	462665	865330	211227	72.84	-0.020868	-0.065672	0.317766
801641	462828	865001	211125	72.88	-0.020791	-0.065879	0.315591
801677	462904	864726	211088	72.92	-0.020547	-0.065591	0.313254
801564	462887	864142	210957	72.96	-0.020333	-0.065481	0.310525
801239	462698	863988	210969	73	-0.020339	-0.065007	0.312879
801387	462834	864548	211096	73.04	-0.020116	-0.0651	0.309
801340	462808	864957	211203	73.07	-0.020111	-0.065032	0.309246
801071	462723	865020	211241	73.12	-0.0198	-0.064816	0.305475
800998	462725	863988	211019	73.15	-0.019604	-0.064529	0.303806
800963	462716	863769	210997	73.2	-0.019555	-0.064228	0.304456
801777	463224	863792	210989	73.24	-0.019388	-0.064358	0.30125
801471	463094	864303	211112	73.28	-0.019181	-0.064376	0.297957
801428	463046	864409	211135	73.31	-0.019283	-0.064403	0.299418
800754	462691	863366	210906	73.35	-0.019131	-0.064157	0.298194
801003	462885	862912	210801	73.39	-0.01891	-0.064101	0.295
801053	463122	863467	210963	73.43	-0.01799	-0.063848	0.281763
800954	462903	863799	211033	73.47	-0.018705	-0.063954	0.292473
801179	463089	863766	211060	73.51	-0.018458	-0.063619	0.290126
800537	462749	863360	210996	73.55	-0.01832	-0.063283	0.289496
801367	463240	862865	210887	73.59	-0.018271	-0.063169	0.289236
800586	462858	862883	210892	73.63	-0.017964	-0.063163	0.2844
800680	462973	862539	210862	73.67	-0.017695	-0.062646	0.282468
800522	462945	862384	210849	73.71	-0.017415	-0.062408	0.279058
800509	462893	862585	210905	73.75	-0.017612	-0.062342	0.282505
800700	462966	862690	210887	73.79	-0.017778	-0.06276	0.283263
800507	462874	863013	210946	73.83	-0.017691	-0.062951	0.281029
800582	463002	862697	210919	73.87	-0.017317	-0.06247	0.277201
800475	462949	862779	210962	73.91	-0.017278	-0.062251	0.277547
800227	462814	862971	211051	73.95	-0.01724	-0.061849	0.278747
800468	463032	862825	211005	73.99	-0.016893	-0.061948	0.272696
800095	462821	862897	211030	74.03	-0.016872	-0.061877	0.272667
800303	462975	862777	211008	74.07	-0.016723	-0.061807	0.270568
800296	463030	862033	210865	74.11	-0.016462	-0.061434	0.267961
800504	463138	861952	210863	74.15	-0.016517	-0.061264	0.269596
800195	462999	861991	210884	74.19	-0.016341	-0.061155	0.267204
799740	462754	861735	210848	74.23	-0.01626	-0.0609	0.266995
799601	462736	861276	210844	74.26	-0.015984	-0.059864	0.267002
799339	462672	861570	210878	74.3	-0.015596	-0.060227	0.258959
799832	462972	862184	211038	74.34	-0.015532	-0.060135	0.258283
799571	462824	862359	211067	74.38	-0.015518	-0.060267	0.257491
799694	462880	862313	211069	74.43	-0.015585	-0.06014	0.25915
799247	462662	862115	211012	74.46	-0.015405	-0.060222	0.255808
799635	462928	861680	210943	74.5	-0.015222	-0.059863	0.254281
799791	463057	861273	210900	74.54	-0.015051	-0.059322	0.25372
799543	462996	861394	210948	74.58	-0.014686	-0.059147	0.248302
799965	463267	861234	210942	74.62	-0.014569	-0.05883	0.247641
799728	463181	861149	210913	74.66	-0.014342	-0.058908	0.243469
799949	463277	861649	211000	74.7	-0.014483	-0.059246	0.244462
799215	462868	861847	211084	74.74	-0.014412	-0.058907	0.244662
799447	463050	861858	211112	74.78	-0.014202	-0.058666	0.242082
798921	462799	861032	210953	74.82	-0.013965	-0.058252	0.239729	22	0.486
798982	462847	860806	210876	74.86	-0.013909	-0.058458	0.237924
798967	462871	861413	211034	74.9	-0.013764	-0.058369	0.23581
798899	462873	860613	210850	74.94	-0.013581	-0.058255	0.233133
799178	463023	860894	210931	74.98	-0.013633	-0.058139	0.234484
799311	463104	860945	210933	75.02	-0.013615	-0.058239	0.233781
798714	462763	861420	211041	75.06	-0.013594	-0.058319	0.23309
799458	463268	861040	210972	75.1	-0.013267	-0.058089	0.228391
798769	462943	861265	211046	75.14	-0.012939	-0.057909	0.223434
798731	462948	860770	210974	75.18	-0.012819	-0.057438	0.223187
798813	463002	860903	211015	75.21	-0.012791	-0.057357	0.223
798880	463069	860089	210810	75.25	-0.012666	-0.05741	0.220629
798320	462790	860393	210925	75.29	-0.012465	-0.057023	0.21859
798666	463072	860017	210859	75.34	-0.012105	-0.056773	0.213216
798162	462798	860292	210936	75.37	-0.012024	-0.056681	0.212139
798328	462887	860454	210962	75.42	-0.012056	-0.056812	0.212213
798746	463112	860916	211092	75.45	-0.012133	-0.056652	0.214166
798257	462871	861080	211124	75.49	-0.011945	-0.056731	0.210557
798302	462933	860725	211061	75.54	-0.011786	-0.056501	0.208603
798414	463071	859925	210863	75.57	-0.011464	-0.056519	0.202827
798196	462948	860340	210965	75.61	-0.011448	-0.056516	0.202566
798438	463133	860089	210918	75.65	-0.011251	-0.056377	0.199567
798029	462950	860064	210927	75.69	-0.011011	-0.056233	0.195817
797787	462839	859809	210888	75.73	-0.010881	-0.056008	0.194284
798264	463135	860230	211018	75.77	-0.010796	-0.055752	0.193647
798514	463317	860428	211076	75.81	-0.010633	-0.055662	0.191029
798467	463347	860170	211007	75.85	-0.01038	-0.055717	0.186302
798367	463292	860934	211254	75.89	-0.010367	-0.055148	0.18798
797724	462993	860149	211062	75.93	-0.010039	-0.055142	0.182059
797772	463051	860862	211250	75.97	-0.009906	-0.055018	0.18005
797799	463043	860799	211211	76.01	-0.010011	-0.055242	0.181211
797759	463076	859201	210838	76.05	-0.009762	-0.05506	0.177301
797219	462805	859436	210904	76.09	-0.009574	-0.05498	0.174143
797835	463202	858927	210816	76.13	-0.0094	-0.054627	0.172082
797377	462963	860150	211130	76.17	-0.009282	-0.054495	0.170317
797628	463123	859392	210924	76.21	-0.009218	-0.054686	0.168571
797530	463106	858981	210850	76.25	-0.009042	-0.054429	0.166128
797062	462849	859907	211085	76.29	-0.008977	-0.054356	0.165152
797402	463103	859610	211053	76.32	-0.008727	-0.053965	0.161717
797248	463010	859558	211052	76.37	-0.008743	-0.053852	0.162346
797160	463011	859514	211069	76.41	-0.008512	-0.053587	0.158854
797567	463269	859179	211003	76.45	-0.008417	-0.053432	0.15753
796898	462890	858672	210892	76.49	-0.008375	-0.053302	0.157116
797181	463105	859652	211159	76.53	-0.008151	-0.053051	0.153644
797072	463059	860052	211263	76.56	-0.008074	-0.052996	0.152359
796800	462954	859788	211236	76.6	-0.00784	-0.052635	0.148952
796818	462942	860010	211271	76.64	-0.007939	-0.052822	0.150306
796338	462704	858117	210827	76.68	-0.007759	-0.05262	0.147445
797119	463171	858421	210923	76.72	-0.0077	-0.052417	0.146905
796767	462979	858334	210927	76.76	-0.007645	-0.052174	0.146526
796791	463066	858236	210908	76.8	-0.007322	-0.052126	0.14047
796755	463034	858179	210907	76.84	-0.007371	-0.052001	0.141747
796843	463160	858022	210871	76.88	-0.00704	-0.051977	0.135451
796920	463196	858456	211009	76.92	-0.007079	-0.051677	0.136984
796459	462914	858100	210943	76.96	-0.007141	-0.051472	0.138738
796563	463045	857940	210908	77	-0.006829	-0.05143	0.132787
796280	462875	858472	211048	77.04	-0.006854	-0.051342	0.133488
796380	462904	858432	211060	77.08	-0.006982	-0.051134	0.13655
796622	463107	857718	210918	77.12	-0.006707	-0.050813	0.131991
796668	463142	857499	210865	77.16	-0.00667	-0.050805	0.131294
796646	463128	857860	210966	77.2	-0.006676	-0.050688	0.131702
796229	462927	857837	210987	77.24	-0.006493	-0.050434	0.128737
796022	462859	858226	211124	77.28	-0.006261	-0.050039	0.125127
796383	463049	857729	211025	77.32	-0.006349	-0.049817	0.127451
796761	463326	857058	210870	77.36	-0.006097	-0.04972	0.122616
795914	462840	857033	210907	77.4	-0.006068	-0.049308	0.123055
796706	463315	857313	210994	77.43	-0.006004	-0.049135	0.122191
795732	462787	857477	211056	77.48	-0.005834	-0.048928	0.119235
796270	463065	857723	211139	77.51	-0.005988	-0.048714	0.122925
796642	463322	856702	210869	77.56	-0.005809	-0.048893	0.118803
[truncated: 165 more rows]

## Sheet: Sheet4
FlowCell Text Data File: tc80S_Tif6.3.csv
Software Version: 1.45A
Date: 2019-11-22
Time: 17:12:54
User: Jen
Experiment name: Tif6controls
*** CENTRIFUGE SETTINGS ***
Rotor Manufacturer: Beckman
Rotor Model: SW40Ti
Speed: 40 rpm
Gradient: Sucrose 10.0% to 50.0% v/v
Time: 3:00
w2t: x 10^0
Number of Tubes: 2
Sample Volume: 12 ml
Temperature: 4.0 deg C
*** FRACTIONATION SETTINGS ***
Volume displaced/mm: 0.143 ml/mm
Tubing length: 290 mm
Total Dead Volume (= last fraction): 0.299 ml
Scan Speed: 0.30 mm/sec
Total Distance: 85.0 mm
Upper Limit to Slow-down Distance: 37.50 mm
Start mode: Meniscus sensing
Fail-safe Distance (M): 8 mm
Number of fractions: 25
Distance/fraction: 3.40 mm
Volume/fraction: 0.485 ml
Data Samples/mm: 25.25
*** SCANNING SETTINGS ***
Scanning mode: DUAL UV OD
Channel A (LED1) Wavelength: 260 nm
Channel B (LED2) Wavelength: 280 nm
Sensitivity: 0
Integration time: 132 ms
LED1 (260 nm) On Time: 68 ms
PD2 (280 nm) On Time: 48 ms
Sample A Zero: 788862
Source A Zero: 460101.7
Sample B Zero: 835709.8
Source B Zero: 210752.7
Data Columns:
SampleA	SourceA	SampleB	SourceB	Position	AbsA	AbsB	ratioA/B	Fraction Number	Fraction Volume (ml)
505759	463313	417943	210888	0	0.923791	1.39798	0.660804
448545	463489	485413	210911	0.04	1.17021	1.09655	1.06717
773635	463669	850808	210833	0.07	0.055685	-0.035322	-1.57651
760491	463263	826364	210842	0.11	0.088954	0.023522	3.78183
239741	463110	199885	210894	0.15	2.45032	2.88475	0.849403
421659	463352	406315	210976	0.19	1.29608	1.45569	0.890349
65879	463281	38240	210909	0.23	5.09411	6.21843	0.819196
144922	463300	67445	211016	0.27	3.48109	5.07573	0.685831
200268	463388	196907	211156	0.31	2.81965	2.91751	0.966456
296644	463575	217838	211236	0.35	2.0166	2.71466	0.742857
55039	463271	56694	211027	0.39	5.46191	5.42584	1.00665
70899	463341	50279	210786	0.43	4.94412	5.66557	0.872661
37551	463281	43819	210870	0.47	6.24427	5.94356	1.05059
103854	463408	72598	210921	0.51	4.16335	4.92643	0.845106
89378	463335	226751	210894	0.55	4.47018	2.63056	1.69932
488543	463591	494190	210952	0.59	0.995881	1.06083	0.938779
548838	463772	536030	210899	0.63	0.758562	0.896512	0.846127
494331	463373	463338	211038	0.66	0.97082	1.19158	0.814733
485394	463200	461083	211058	0.71	1.00739	1.20161	0.838367
317616	463173	284009	211028	0.74	1.87506	2.17802	0.860898
435251	463121	455435	210983	0.78	1.23014	1.22573	1.0036
330400	463324	304996	210868	0.82	1.79498	2.0328	0.883011
547342	463120	529363	210802	0.86	0.761268	0.920811	0.826737
550971	463062	540415	210877	0.9	0.747491	0.87988	0.849538
564578	463242	560637	210855	0.94	0.698368	0.805624	0.866867
574984	463328	575253	210875	0.98	0.661379	0.75394	0.877229
583131	463217	585706	211100	1.02	0.6321	0.719793	0.87817
594050	463623	596150	211144	1.06	0.595934	0.684588	0.8705
593307	463558	608391	210917	1.1	0.598208	0.641452	0.932584
571056	463380	610491	211062	1.14	0.675634	0.635892	1.0625
547682	463480	596302	211046	1.18	0.761588	0.683139	1.11484
535659	463456	564857	210983	1.22	0.806899	0.791732	1.01916
528354	463445	554735	210899	1.26	0.834946	0.827375	1.00915
526175	463617	559836	210945	1.3	0.844162	0.809365	1.04299
379893	463377	379977	210845	1.34	1.50961	1.58952	0.949725
620565	463277	643951	210983	1.38	0.50506	0.527587	0.957302
605696	463734	627859	210890	1.42	0.5567	0.577707	0.963637
605972	463531	628741	210842	1.46	0.554872	0.574419	0.965971
608677	463588	631616	211040	1.5	0.54601	0.567115	0.962785
611030	463341	633184	210960	1.54	0.537025	0.561353	0.956661
613159	463350	634182	210874	1.58	0.529948	0.557357	0.950823
619582	463201	633938	210761	1.62	0.507968	0.557052	0.911885
628123	463688	639600	210811	1.66	0.482105	0.539608	0.893435
624535	463257	647945	210858	1.7	0.491923	0.513929	0.957181
603346	463696	646558	210950	1.74	0.564486	0.519128	1.08737
589122	463623	639302	210927	1.78	0.612979	0.541656	1.13168
582561	463536	619862	210888	1.81	0.63551	0.603525	1.053
571426	463531	609380	210910	1.86	0.674976	0.638111	1.05777
555442	463439	609688	211021	1.9	0.732619	0.638153	1.14803
546427	463552	609653	210846	1.93	0.7666	0.636597	1.20422
538517	463331	599729	211036	1.97	0.795459	0.671493	1.18461
537191	463535	587310	211028	2.01	0.801405	0.713593	1.12306
540224	463364	577846	211095	2.05	0.78913	0.746977	1.05643
543500	463337	572111	211093	2.09	0.77664	0.767062	1.01249
544341	463288	571743	211099	2.13	0.77326	0.768417	1.0063
544573	463199	573088	210956	2.17	0.771995	0.762315	1.0127
546519	463426	574203	210948	2.21	0.765699	0.758321	1.00973
548692	463252	574737	210987	2.25	0.756811	0.75682	0.999989
551085	463368	571761	210873	2.29	0.748419	0.766194	0.976801
552499	463205	570575	210886	2.33	0.742456	0.770504	0.963598
552560	463145	570043	210990	2.37	0.741965	0.773378	0.959383
552640	463286	570159	211001	2.41	0.742292	0.773073	0.960184
553368	463360	571668	211037	2.45	0.739925	0.768089	0.963332
554503	463437	573044	211100	2.49	0.736072	0.763845	0.963641
555252	463145	574040	210952	2.53	0.732021	0.758931	0.964542
556605	463368	573867	210993	2.57	0.728026	0.75993	0.958017
557333	463223	574818	210998	2.61	0.724711	0.756641	0.957801
558593	463282	575137	210908	2.65	0.720351	0.754662	0.954535
559719	463387	575802	210953	2.69	0.716695	0.752763	0.952085
560130	463376	577256	211225	2.73	0.715144	0.750277	0.953173
560467	463176	578609	211227	2.77	0.71303	0.745577	0.956346
561968	463396	580215	211088	2.81	0.708529	0.738664	0.959204
572545	463407	592243	211114	2.84	0.670425	0.697555	0.961107
561056	463503	587624	211260	2.88	0.712325	0.71473	0.996635
319242	463246	288774	211171	2.92	1.86493	2.14585	0.869086
665721	463083	701135	211168	2.96	0.360483	0.35787	1.0073
672849	463548	709154	211096	3	0.340745	0.334261	1.0194
663158	463338	701831	211172	3.04	0.369502	0.355908	1.03819
657277	463421	690656	211087	3.09	0.388095	0.387449	1.00167
653968	463343	677880	211086	3.12	0.398078	0.425074	0.936491
653240	463431	675711	210910	3.16	0.400745	0.429852	0.932286
654237	463390	662793	210853	3.2	0.397444	0.468214	0.84885
657382	463404	657276	211019	3.24	0.387693	0.486648	0.79666
655969	463325	672882	211103	3.28	0.391747	0.440152	0.890026
654501	463406	685942	211029	3.32	0.396689	0.400699	0.989991
641098	463342	687387	211029	3.36	0.438742	0.396458	1.10665
625204	463432	688421	211190	3.4	0.490505	0.394965	1.24189	1	0.474
617008	463541	691513	211045	3.44	0.517987	0.384548	1.347
613589	463523	687187	211028	3.48	0.529277	0.397035	1.33308
602841	463556	679916	211053	3.52	0.565581	0.418714	1.35076
597105	463526	676822	211057	3.56	0.585011	0.427945	1.36702
595721	463459	670145	210982	3.6	0.589463	0.447212	1.31808
594823	463380	660411	211124	3.64	0.592201	0.47806	1.23876
593449	463282	654799	211180	3.68	0.5965	0.495796	1.20312
593276	463363	653476	210895	3.72	0.597454	0.49715	1.20176
592722	463676	654498	211096	3.76	0.600747	0.495921	1.21138
590672	463276	654728	210993	3.8	0.606071	0.494229	1.2263
589331	463477	654809	210976	3.84	0.611609	0.493817	1.23853
587778	463266	652029	211016	3.88	0.616076	0.502775	1.22535
585986	462836	652317	210967	3.92	0.620424	0.501416	1.23734
585302	463240	649905	210921	3.96	0.624598	0.508443	1.22845
583493	463195	647011	211023	3.99	0.630733	0.518413	1.21666
582317	463408	643320	210855	4.04	0.635802	0.528339	1.2034
581343	463404	637889	210877	4.07	0.63921	0.545638	1.17149
580032	463017	632041	210932	4.11	0.64212	0.564727	1.13704
580055	463398	627055	210926	4.15	0.643722	0.580634	1.10865
579927	463452	622286	211050	4.19	0.644411	0.597206	1.07904
579695	463473	617394	210970	4.24	0.645323	0.61235	1.05385
579408	463236	614375	210911	4.27	0.64529	0.621667	1.038
579441	463302	613492	210954	4.31	0.645465	0.624977	1.03278
579337	463307	612448	210871	4.35	0.645854	0.627616	1.02906
579581	463633	612230	210972	4.39	0.646432	0.629299	1.02723
578730	463028	611283	210802	4.43	0.646766	0.630794	1.02532
578727	463161	610798	210884	4.47	0.647365	0.633178	1.02241
578634	463218	609390	210922	4.51	0.647945	0.638193	1.01528
578588	463354	607715	210931	4.55	0.648709	0.643827	1.00758
578343	463351	606914	211077	4.59	0.649562	0.64788	1.0026
578342	463525	605847	210829	4.63	0.650334	0.649057	1.00197
578009	463321	606702	210811	4.67	0.650611	0.646042	1.00707
577882	463289	608964	211083	4.71	0.65092	0.64114	1.01525
577850	463262	609108	210919	4.75	0.650914	0.639097	1.01849
577746	463296	609307	210938	4.79	0.651432	0.63862	1.02006
577563	463196	609184	210972	4.83	0.651639	0.639352	1.01922
577564	463241	608920	210851	4.87	0.651834	0.63907	1.01997
577527	463340	609311	210866	4.91	0.652402	0.637919	1.0227
577759	463626	609308	210946	4.95	0.652843	0.638694	1.02215
577429	463321	608591	210874	4.99	0.652666	0.640379	1.01919
577409	463395	608680	210960	5.03	0.653063	0.640906	1.01897
577574	463513	608172	210824	5.07	0.653	0.641289	1.01826
577500	463372	607932	210751	5.1	0.652639	0.641386	1.01754
577321	463253	607923	210882	5.15	0.652748	0.642669	1.01568
577425	463340	607827	210928	5.18	0.652764	0.643427	1.01451
577264	463236	607856	210987	5.23	0.652875	0.643894	1.01395
577293	463365	607481	210878	5.26	0.653342	0.644097	1.01435
576922	463293	607270	210837	5.3	0.654339	0.644405	1.01542
576970	463403	606873	210704	5.35	0.654655	0.644451	1.01583
576916	463527	606578	210653	5.38	0.655394	0.644943	1.0162
576280	463323	606707	210802	5.42	0.65675	0.64594	1.01674
575662	462984	606763	210839	5.46	0.657448	0.646107	1.01755
575674	463241	607099	210932	5.5	0.658541	0.64588	1.0196
575319	463080	607193	210965	5.54	0.659091	0.645884	1.02045
575399	463237	606845	210867	5.58	0.659501	0.646103	1.02074
575133	463196	606838	210881	5.62	0.660266	0.64626	1.02167
574981	463157	607402	211021	5.66	0.660634	0.645725	1.02309
575105	463455	607674	211080	5.7	0.661509	0.645386	1.02498
574758	463324	607918	211113	5.74	0.662165	0.644892	1.02679
574999	463570	607584	210961	5.78	0.662394	0.644548	1.02769
574839	463476	607696	210955	5.82	0.662548	0.644119	1.02861
574491	463212	607626	210917	5.86	0.662621	0.643988	1.02893
574553	463229	607857	210953	5.9	0.662476	0.643566	1.02938
574457	463180	607848	210860	5.94	0.662601	0.642707	1.03095
574217	463062	607884	210819	5.98	0.662935	0.642196	1.03229
574707	463380	607823	210768	6.02	0.662594	0.64191	1.03222
574734	463411	608304	210949	6.06	0.662635	0.642046	1.03207
574917	463543	608306	210895	6.09	0.662566	0.641524	1.0328
574758	463348	608706	211042	6.14	0.662271	0.641603	1.03221
574792	463400	608521	210937	6.18	0.66238	0.641213	1.03301
574600	463316	608468	210933	6.22	0.662693	0.64135	1.03328
574850	463592	608550	210956	6.26	0.663021	0.641298	1.03387
574428	463249	608689	211007	6.29	0.663009	0.641325	1.03381
574861	463620	608949	211043	6.34	0.663106	0.640808	1.0348
574685	463484	608762	210982	6.37	0.663132	0.640845	1.03478
575014	463754	608683	210911	6.41	0.663152	0.640428	1.03548
574704	463420	609115	211045	6.45	0.662782	0.640278	1.03515
574695	463462	608499	210834	6.49	0.662999	0.640301	1.03545
574778	463512	608653	210871	6.53	0.662924	0.640145	1.03558
574795	463475	609348	211120	6.57	0.6627	0.640223	1.03511
574972	463639	609134	211055	6.61	0.662794	0.64031	1.03511
574454	463261	609020	211020	6.65	0.66297	0.640353	1.03532
574570	463316	608828	210969	6.69	0.662799	0.640502	1.03481
574500	463258	609150	211046	6.73	0.662793	0.640172	1.03534
574848	463546	608914	210967	6.77	0.662825	0.640198	1.03534
574525	463324	608554	210863	6.81	0.662995	0.640396	1.03529	2	0.486
574752	463494	608510	210818	6.85	0.662937	0.640112	1.03566
574979	463665	608825	210889	6.89	0.662884	0.639747	1.03617
575095	463740	609005	210966	6.93	0.662802	0.639887	1.03581
574843	463491	608925	210895	6.97	0.6626	0.639474	1.03617
574582	463285	608898	210886	7.01	0.66262	0.639477	1.03619
574676	463382	608002	210538	7.05	0.662713	0.639116	1.03692
574721	463435	607994	210562	7.09	0.662787	0.639373	1.03662
574719	463398	608075	210562	7.13	0.662631	0.639104	1.03681
574953	463562	608089	210563	7.16	0.662522	0.639067	1.0367
575090	463686	608888	210834	7.21	0.662582	0.639013	1.03688
574513	463179	609139	210920	7.25	0.662397	0.639004	1.03661
575028	463547	609446	211054	7.28	0.662189	0.639269	1.03585
574736	463286	609188	210992	7.32	0.662076	0.63953	1.03525
574553	463073	609157	211018	7.37	0.661787	0.639881	1.03423
575234	463638	609311	211080	7.41	0.661858	0.639964	1.03421
575310	463681	609358	211110	7.44	0.661777	0.640095	1.03387
575146	463565	608856	210983	7.48	0.661849	0.640543	1.03326
574810	463225	609123	211070	7.52	0.661543	0.64049	1.03287
574608	463115	608945	211012	7.56	0.661776	0.640525	1.03318
574637	463163	608950	211019	7.6	0.661885	0.640576	1.03327
574794	463251	609236	211136	7.64	0.661715	0.640746	1.03272
574470	463036	608968	211079	7.68	0.661919	0.641089	1.03249
574706	463243	608709	211021	7.72	0.661993	0.641393	1.03212
574568	463121	608743	211044	7.76	0.661945	0.6415	1.03187
574936	463406	608378	210941	7.8	0.661894	0.641725	1.03143
574471	463060	607769	210769	7.84	0.662021	0.642099	1.03103
574753	463280	607653	210730	7.88	0.661989	0.642111	1.03096
574736	463223	608452	211027	7.92	0.661798	0.642301	1.03035
573672	463293	607724	211095	7.96	0.665898	0.645364	1.03182
567395	463351	603689	211028	8	0.688666	0.658151	1.04636
563578	463393	600067	210887	8.04	0.702663	0.668933	1.05042
566882	463532	601276	210751	8.08	0.691316	0.663576	1.0418
568141	463412	602320	210850	8.12	0.686247	0.661026	1.03815
568324	463365	603362	211018	8.16	0.68538	0.659148	1.0398
568209	463080	603107	210817	8.2	0.684536	0.658079	1.0402
568411	463263	603496	210869	8.23	0.684617	0.657276	1.0416
568010	463226	603834	210878	8.28	0.685897	0.656234	1.0452
568146	463246	603735	210847	8.31	0.685496	0.656268	1.04454
567988	463199	603666	210808	8.36	0.685857	0.656125	1.04531
568009	463369	602864	210596	8.4	0.686532	0.656777	1.0453
567377	463136	603448	210889	8.44	0.687781	0.657628	1.04585
567704	463515	603762	211032	8.47	0.688276	0.657945	1.0461
567118	463101	602902	210793	8.52	0.688561	0.658534	1.0456
567558	463351	603123	210841	8.56	0.688078	0.658255	1.04531
567233	463030	603288	210849	8.6	0.687832	0.65778	1.04569
561347	463122	600632	210935	8.63	0.709581	0.667495	1.06305
547717	463240	593569	210923	8.67	0.760397	0.691223	1.10007
546637	463148	590932	210879	8.71	0.764029	0.699777	1.09182
543994	462997	586980	210869	8.75	0.773279	0.713207	1.08423
417069	463035	470247	210896	8.79	1.31707	1.16039	1.13502
296224	462908	591329	210828	8.83	2.01656	0.697936	2.88931
306178	463116	600529	210928	8.87	1.94985	0.667774	2.91993
305838	463051	599549	210930	8.91	1.95184	0.671085	2.90848
305002	463106	598751	210911	8.95	1.95768	0.673588	2.90635
304379	463116	604834	210829	8.99	1.96191	0.65243	3.00708
303224	462982	611834	210867	9.03	1.9691	0.6296	3.12753
303018	463018	618622	210788	9.07	1.97064	0.606605	3.24864
302913	463147	625388	210857	9.11	1.97192	0.58534	3.36885
302839	463145	630772	210876	9.15	1.97242	0.568243	3.47107
302897	463114	628986	210846	9.19	1.97189	0.573672	3.43731
303053	463068	627950	210877	9.23	1.97063	0.577291	3.41358
303671	462801	630599	210993	9.27	1.96528	0.569914	3.44838
304223	462886	628065	211022	9.31	1.96194	0.578307	3.39256
304860	462999	629746	210809	9.35	1.95816	0.570884	3.43005
305638	463192	629344	210761	9.38	1.9538	0.571712	3.41745
305885	463364	630371	210767	9.43	1.9529	0.568483	3.43529
306484	462941	622590	210836	9.47	1.94703	0.594177	3.27686
307808	463150	609303	211008	9.51	1.93914	0.639302	3.03321
309233	463543	609353	210906	9.54	1.93142	0.638162	3.02653
314266	463200	611303	210801	9.58	1.89687	0.630719	3.00748
321626	463098	610287	210846	9.62	1.84906	0.634502	2.91418
329509	463131	604142	210829	9.66	1.79966	0.654737	2.74867
333254	463121	599873	210842	9.71	1.77649	0.669155	2.65482
332402	463432	611465	210941	9.74	1.7831	0.631523	2.82349
327187	463243	622264	210872	9.78	1.81462	0.595577	3.04683
322401	463380	655910	210977	9.82	1.84538	0.49044	3.76269
323405	463050	653987	211142	9.86	1.83756	0.497934	3.69036
323362	463092	618087	211043	9.9	1.83801	0.610786	3.00926
322002	463556	590772	210909	9.94	1.84869	0.70061	2.63868
324392	463363	583628	210861	9.98	1.83271	0.724673	2.52901
325822	463119	581173	211019	10.02	1.82263	0.73468	2.48085
326429	462806	574999	211040	10.06	1.81743	0.756407	2.40272
328182	463126	576978	211012	10.1	1.80789	0.749214	2.41305
329539	462969	590809	211041	10.14	1.79875	0.701744	2.56326
330651	462802	600718	211057	10.18	1.79112	0.668372	2.67983
332366	463076	608048	211082	10.22	1.78175	0.644165	2.76598	3	0.486
333975	463255	613184	210883	10.26	1.77266	0.62531	2.83485
335532	462835	614307	210987	10.3	1.76129	0.622616	2.82885
337746	463318	617086	210961	10.34	1.74996	0.61327	2.8535
339575	463083	616764	211003	10.38	1.73787	0.614723	2.82708
341490	462931	616070	211079	10.42	1.7257	0.617718	2.79366
343462	463133	614797	210998	10.46	1.71481	0.621114	2.76086
344578	463065	613610	210867	10.49	1.70787	0.623757	2.73803
346301	463048	616948	210923	10.54	1.69759	0.613358	2.7677
348271	463048	617817	210952	10.57	1.68598	0.610798	2.7603
350152	463168	618646	210918	10.62	1.67549	0.60777	2.75678
352162	463142	619887	210846	10.65	1.66366	0.603043	2.75878
353760	463257	622165	210856	10.7	1.65491	0.595745	2.77788
356129	463338	624182	210814	10.74	1.64161	0.588819	2.78797
358750	463071	626433	210935	10.78	1.62543	0.58272	2.78938
361119	463067	628238	211025	10.81	1.61194	0.57778	2.78989
363122	462979	629144	210856	10.85	1.60024	0.573261	2.79146
365773	463027	630383	210905	10.89	1.58556	0.569764	2.78285
368409	463206	632057	210963	10.93	1.57166	0.564973	2.78184
370596	463082	632994	210979	10.97	1.559	0.56214	2.77334
372505	462677	634288	210927	11.01	1.5467	0.557527	2.77422
374185	462798	634678	210867	11.05	1.53803	0.555714	2.76766
378222	463113	636260	210752	11.09	1.51746	0.549597	2.76105
380752	462875	637426	210796	11.13	1.50277	0.546327	2.75068
383045	463091	638937	210857	11.17	1.49144	0.542138	2.75103
385115	463142	640197	210832	11.21	1.48064	0.537928	2.75248
388285	462916	641932	210923	11.25	1.46287	0.533343	2.74282
390483	462894	643568	210979	11.29	1.45122	0.528748	2.74464
392806	462593	644690	210922	11.33	1.43775	0.524692	2.74018
395267	462557	644911	210663	11.37	1.42481	0.521525	2.73202
397325	462760	646726	210872	11.41	1.41508	0.517859	2.73257
399937	462804	647975	210801	11.45	1.40187	0.513291	2.73115
402839	462646	649488	210806	11.48	1.38638	0.508638	2.72567
406067	462732	651669	210935	11.52	1.37043	0.503114	2.7239
409469	462828	652870	210830	11.57	1.35379	0.498399	2.71627
412379	462639	654674	210881	11.61	1.33846	0.493325	2.71314
416069	462586	656545	210859	11.65	1.32	0.487362	2.70845
420471	462725	658564	210935	11.68	1.29908	0.4819	2.69574
423568	462664	660420	210898	11.72	1.28379	0.475874	2.69776
426464	462696	662123	210966	11.77	1.26999	0.471333	2.69447
429579	462669	663719	210808	11.81	1.25498	0.46497	2.69906
433616	463014	665569	210770	11.85	1.23737	0.458996	2.69582
438414	463034	667982	210846	11.88	1.21494	0.452428	2.68538
441440	463087	669614	210773	11.92	1.2011	0.446812	2.68816
444080	462843	671753	210935	11.96	1.18782	0.441932	2.68779
446749	462872	674123	211157	12	1.17569	0.436954	2.69065
449618	462938	675537	211007	12.04	1.16288	0.431298	2.69624
452568	462793	677773	211171	12.08	1.14886	0.426203	2.69557
454825	463025	679300	211029	12.12	1.13971	0.420312	2.71158
457224	462695	680965	210999	12.16	1.12749	0.415091	2.71624
460550	462713	682047	210840	12.2	1.11274	0.410371	2.71153
464483	462797	684045	210878	12.24	1.09571	0.404839	2.70653
468786	462964	685879	210897	12.28	1.07758	0.399623	2.69648
472501	462766	687493	210790	12.32	1.06055	0.393863	2.69269
476870	463012	689598	210845	12.36	1.04281	0.388227	2.68608
480344	462578	691123	210835	12.4	1.02604	0.383679	2.67421
483892	462690	693250	210846	12.44	1.01147	0.37759	2.67876
487792	462878	695399	210879	12.48	0.995879	0.371667	2.67949
492076	462653	696990	210803	12.52	0.976993	0.366334	2.66695
495682	462886	699186	210927	12.56	0.963084	0.361179	2.6665
499140	462997	700194	210823	12.6	0.94935	0.357281	2.65715
502302	462761	702441	210815	12.64	0.935386	0.350747	2.66684
505293	462371	704638	210836	12.67	0.921513	0.344653	2.67374
509793	462625	706545	210846	12.72	0.904495	0.339301	2.66576
512698	462630	708510	210911	12.76	0.892891	0.334325	2.67073
515792	462765	709719	210818	12.8	0.881177	0.329999	2.67024
518695	462727	712187	211038	12.84	0.869526	0.325104	2.6746
521167	462599	714041	211133	12.87	0.859231	0.320771	2.67864
524259	462764	714516	210837	12.91	0.847858	0.316603	2.67798
527411	462756	716859	210908	12.95	0.835557	0.310683	2.68942
529953	462911	717888	210792	12.99	0.826404	0.306683	2.69465
533124	462910	720356	210991	13.03	0.814194	0.301668	2.69898
536315	462753	721969	210856	13.07	0.801289	0.295869	2.70825
540342	463184	724225	211049	13.11	0.787888	0.291425	2.70357
542819	462876	725103	210891	13.15	0.777169	0.287473	2.70345
545896	462730	726482	210871	13.19	0.764957	0.283452	2.69872
549152	462965	729206	211150	13.23	0.753828	0.278574	2.70603
552513	462580	730521	211109	13.27	0.739641	0.274551	2.69401
556349	462809	732614	211174	13.31	0.726497	0.269405	2.69668
559399	462794	734651	211223	13.35	0.715245	0.264276	2.70643
562017	462617	735315	211070	13.39	0.704908	0.260994	2.70086
565614	462741	737443	211165	13.43	0.692403	0.256077	2.70389
568808	462517	738704	211059	13.47	0.679891	0.251621	2.70204
571534	462706	739803	210901	13.51	0.670944	0.247115	2.71511
573858	462756	741949	211112	13.55	0.662862	0.243292	2.72455
577101	462722	743583	210950	13.59	0.651181	0.237311	2.744
580721	462655	745384	211002	13.63	0.63809	0.232932	2.73939	4	0.486
583951	462836	746911	211081	13.67	0.627542	0.229561	2.73366
585791	462763	748459	211035	13.71	0.620782	0.224949	2.75966
588570	462672	749088	210941	13.75	0.610696	0.222358	2.74646
591540	462998	749923	210937	13.79	0.601838	0.220074	2.73471
593181	462856	751445	211050	13.83	0.595542	0.217067	2.74359
596613	462797	753047	211038	13.86	0.583477	0.21266	2.74371
599318	463106	753988	210881	13.9	0.575587	0.208642	2.75872
601575	462696	755521	210876	13.95	0.566083	0.204501	2.76812
604610	463010	757282	210967	13.98	0.557175	0.200678	2.77646
606585	462879	758388	210880	14.02	0.549923	0.196905	2.79284
608984	463001	759355	210812	14.06	0.542386	0.193686	2.80033
611670	462845	760984	210895	14.1	0.532691	0.19016	2.80127
613694	462959	762393	210905	14.14	0.526436	0.186527	2.8223
614977	462764	762998	210880	14.18	0.521301	0.18469	2.82258
616720	462685	764676	211072	14.22	0.51516	0.182096	2.82906
618637	463090	764550	210805	14.26	0.5106	0.179877	2.83861
620277	462732	766321	210837	14.3	0.503601	0.175519	2.86921
622983	463095	768385	210910	14.34	0.496299	0.170796	2.9058
624775	463001	770341	211087	14.38	0.490006	0.167362	2.92782
627402	462915	771694	211006	14.42	0.481041	0.163051	2.95024
629211	463009	772156	210766	14.46	0.475565	0.159551	2.98064
631514	462824	774119	210838	14.5	0.467272	0.155122	3.01229
635516	463207	776355	210897	14.54	0.456039	0.149872	3.04285
637851	462896	777960	210914	14.58	0.447161	0.145872	3.06543
640860	463108	778992	210851	14.62	0.438468	0.142598	3.07485
642652	462915	779868	210828	14.66	0.431902	0.140113	3.08253
645410	462947	780426	210763	14.7	0.423281	0.13805	3.06615
647771	462824	782285	210792	14.74	0.415266	0.133531	3.10988
650058	462791	783996	210937	14.78	0.407909	0.130514	3.12541
651904	462750	785505	210951	14.82	0.401925	0.126772	3.17047
654503	463136	786862	211010	14.86	0.39549	0.123856	3.19314
656345	462921	787563	210769	14.9	0.38879	0.119758	3.24646
657631	462653	789178	210838	14.93	0.3836	0.116289	3.29868
659947	462852	790669	210952	14.97	0.377286	0.113574	3.32195
661714	462850	792347	211124	15.01	0.371806	0.110943	3.35132
663375	462546	792918	210991	15.05	0.365332	0.108221	3.37579
664887	462330	793661	210935	15.09	0.359718	0.105798	3.40004
666781	462501	794778	210822	15.14	0.354655	0.101884	3.48098
667316	462376	795715	210826	15.17	0.352461	0.099547	3.54065
668100	462539	796283	210739	15.21	0.350779	0.097277	3.606
669718	462679	797418	210844	15.25	0.346449	0.09541	3.63117
670287	462251	797926	210855	15.29	0.342818	0.094231	3.63805
671975	462463	798326	210794	15.33	0.33861	0.092638	3.6552
673267	462156	800216	210933	15.37	0.333321	0.0892	3.73677
674132	462053	801306	210959	15.41	0.330238	0.086705	3.80875
676153	462486	802034	210991	15.45	0.326029	0.08518	3.82751
677643	462256	803203	211061	15.49	0.320508	0.082913	3.86557
679118	462089	804366	211048	15.53	0.315319	0.079873	3.94777
681305	462301	804783	210825	15.57	0.309679	0.076697	4.03768
682610	462116	806292	210895	15.61	0.304945	0.073591	4.1438
684035	462367	807381	210930	15.65	0.301789	0.071205	4.23834
685906	462592	808369	211081	15.69	0.297196	0.070182	4.23464
686649	462253	809598	210975	15.73	0.29348	0.066107	4.43944
688528	462479	810049	210780	15.77	0.288889	0.063121	4.57674
689654	462383	811595	210860	15.81	0.285121	0.060043	4.74862
690964	462421	812384	210852	15.85	0.281406	0.058008	4.85117
692148	462242	814184	210982	15.88	0.277111	0.054789	5.05777
693951	462471	815033	210883	15.93	0.272801	0.051742	5.27229
696073	462460	815424	210707	15.97	0.266505	0.049093	5.42861
697578	462483	817148	210940	16	0.262188	0.047063	5.57095
698375	462275	817100	210774	16.04	0.258931	0.045595	5.67893
699863	462381	817825	210733	16.08	0.255045	0.043415	5.87455
700999	462281	818758	210828	16.12	0.251284	0.042026	5.97932
702571	462387	819720	210881	16.16	0.24717	0.040165	6.15381
703682	462496	820427	210863	16.2	0.244419	0.038256	6.38911
705399	462694	820549	210766	16.24	0.240309	0.037028	6.48983
705941	462222	821204	210789	16.28	0.236649	0.03564	6.63995
706993	462415	821232	210667	16.32	0.234456	0.034404	6.8147
707970	462462	822447	210779	16.36	0.231838	0.032496	7.13438
708953	462301	823344	210893	16.4	0.228287	0.031389	7.27291
710499	462580	823650	210883	16.44	0.225064	0.030544	7.3685
711573	462696	824822	210940	16.48	0.222487	0.028223	7.88323
712196	462433	825062	210857	16.52	0.219533	0.026843	8.17835
712982	462343	826033	210957	16.56	0.216878	0.025428	8.52905
714700	462864	826567	210944	16.6	0.214258	0.024001	8.92692
715341	462456	827421	211061	16.64	0.210619	0.023038	9.14244
715812	462447	827446	210920	16.68	0.209232	0.02163	9.67342
716081	462717	825106	210809	16.72	0.209658	0.026277	7.97883
718073	462694	827602	210760	16.76	0.203872	0.01972	10.3383
718822	462604	828289	210843	16.8	0.201341	0.018841	10.6862
719995	462539	829267	210838	16.84	0.197717	0.016415	12.045
720445	462540	829981	210892	16.88	0.196443	0.015196	12.927
720498	462298	829505	210771	16.92	0.195222	0.015196	12.847
722195	462644	830877	211040	16.95	0.191939	0.014436	13.2962
722957	462587	831962	211079	17	0.189529	0.012178	15.5636
723396	462328	831669	210937	17.03	0.187141	0.011531	16.229	5	0.486
723807	462096	831445	210846	17.08	0.184952	0.011204	16.507
724970	462433	832140	210880	17.11	0.183159	0.009845	18.6036
725838	462644	832876	210977	17.16	0.181644	0.00899	20.2043
726500	462323	833456	210944	17.2	0.178358	0.007272	24.5271
727532	462404	832906	210841	17.23	0.175812	0.007618	23.0785
727738	462305	833592	210825	17.27	0.174795	0.005806	30.1078
728370	462485	834573	210986	17.31	0.173815	0.004974	34.9471
728648	462245	836043	211224	17.35	0.171973	0.003699	46.4924
730050	462242	835787	211111	17.39	0.168026	0.003238	51.8979
731137	462439	836464	211179	17.43	0.165854	0.002255	73.5574
731660	462278	836928	211216	17.47	0.163678	0.00149	109.844
732455	462472	836948	211090	17.51	0.162315	0.000239	678.675
732951	462542	837240	211089	17.55	0.161239	-0.000473	-340.54
734045	462562	837743	211059	17.59	0.158276	-0.001971	-80.3211
734380	462381	837943	211004	17.63	0.156541	-0.002977	-52.5837
734983	462433	837483	210870	17.67	0.155092	-0.003151	-49.2257
735730	462626	837924	210938	17.71	0.153867	-0.003562	-43.1987
736526	462666	838140	210853	17.75	0.151832	-0.004894	-31.0257
737035	462640	838607	210876	17.79	0.150303	-0.005797	-25.9294
737632	462747	838709	210848	17.83	0.14912	-0.006309	-23.6344
738423	462704	839191	210860	17.87	0.146737	-0.007353	-19.9567
739196	462899	839711	210969	17.91	0.145458	-0.00756	-19.2413
739122	462571	840512	211101	17.95	0.144213	-0.008221	-17.5426
739858	462605	840519	210936	17.99	0.142326	-0.009814	-14.5031
740418	462680	840450	210846	18.03	0.14111	-0.010508	-13.4285
741113	462610	840974	210954	18.06	0.138881	-0.010732	-12.9404
741467	462454	841251	210932	18.11	0.137214	-0.011606	-11.8223
742234	462600	842200	211088	18.15	0.135744	-0.012389	-10.9571
743113	462801	841782	211024	18.19	0.134211	-0.011999	-11.1849
743081	462406	842920	211100	18.22	0.132552	-0.013997	-9.47035
743501	462531	841870	211051	18.26	0.131949	-0.011952	-11.0398
744242	462639	842824	211087	18.31	0.130388	-0.013891	-9.38648
744777	462616	843052	210974	18.34	0.128816	-0.015516	-8.3024
745153	462507	843180	210924	18.38	0.127302	-0.016299	-7.81023
745834	462629	843963	211110	18.42	0.125972	-0.016394	-7.68424
746336	462669	843908	210976	18.46	0.124772	-0.017542	-7.11278
746016	462455	844063	210963	18.5	0.124703	-0.018036	-6.91399
746749	462591	843709	210873	18.54	0.123295	-0.018051	-6.83042
746703	462382	844182	210987	18.58	0.122497	-0.018091	-6.77106
747802	462603	844728	211007	18.62	0.120465	-0.019203	-6.27312
748322	462505	845396	211134	18.66	0.118609	-0.019584	-6.05647
748954	462636	844911	210931	18.7	0.117462	-0.020366	-5.7675
748446	462083	845272	210988	18.74	0.116403	-0.020683	-5.62807
749139	462280	845909	211034	18.78	0.115381	-0.021762	-5.30207
749846	462352	845975	210962	18.82	0.11377	-0.022607	-5.03259
750188	462459	845500	210836	18.86	0.11331	-0.022679	-4.99632
750181	462314	845350	210767	18.9	0.112688	-0.022981	-4.90354
750689	462429	845945	210886	18.94	0.111811	-0.023261	-4.80675
750822	462268	846316	210975	18.98	0.110736	-0.023295	-4.75372
751442	462370	846049	210826	19.02	0.109499	-0.024083	-4.54679
751523	462197	846633	210860	19.06	0.108513	-0.025148	-4.31488
752662	462539	846791	210899	19.1	0.106927	-0.025152	-4.25128
752520	462270	846920	210902	19.14	0.106123	-0.02543	-4.17312
753171	462535	847281	210944	19.18	0.105526	-0.025888	-4.0763
753279	462359	847394	210857	19.21	0.104454	-0.026988	-3.87039
753618	462342	847565	210861	19.25	0.103459	-0.027357	-3.78186
754167	462393	847455	210847	19.3	0.102194	-0.027229	-3.75317
754124	462200	848108	210936	19.33	0.101457	-0.027931	-3.63245
754398	462151	847971	210853	19.37	0.100496	-0.028398	-3.53882
754998	462446	848602	210964	19.41	0.100175	-0.028837	-3.47387
755156	462347	848850	211036	19.46	0.099309	-0.028738	-3.45568
755846	462497	848811	211014	19.5	0.098104	-0.028856	-3.39984
755653	462254	848375	210835	19.53	0.097551	-0.02953	-3.30342
756306	462342	848805	210910	19.57	0.096173	-0.029835	-3.22352
756437	462189	848984	210889	19.61	0.095142	-0.030461	-3.12344
756902	462315	849175	210891	19.65	0.094442	-0.030895	-3.05688
756901	462116	849510	210909	19.69	0.093564	-0.031518	-2.9686
757586	462477	850189	211025	19.73	0.093311	-0.03202	-2.91414
756868	462499	849837	210975	19.77	0.095348	-0.031663	-3.01135
757881	462371	849311	210864	19.81	0.092045	-0.031476	-2.92432
758107	462325	849414	210821	19.85	0.091232	-0.032131	-2.83934
758533	462387	850004	210925	19.89	0.090357	-0.032537	-2.77706
758807	462441	850060	210887	19.93	0.089857	-0.033033	-2.72023
758832	462313	850238	210878	19.97	0.089223	-0.033541	-2.66013
759071	462315	850924	211017	20.01	0.088587	-0.033838	-2.61796
759278	462116	851302	211034	20.05	0.087148	-0.034571	-2.52085
760648	462719	851609	211020	20.09	0.086128	-0.035431	-2.43083
760723	462709	851111	210900	20.13	0.085882	-0.035399	-2.42612
760609	462595	851325	210913	20.17	0.085684	-0.035781	-2.39466
760451	462522	851138	210880	20.21	0.085787	-0.035654	-2.40608
761527	462709	851313	210802	20.25	0.083721	-0.036814	-2.27414
761380	462435	852471	211095	20.29	0.082904	-0.036754	-2.25561
761453	462297	851982	210943	20.32	0.082097	-0.03705	-2.21585
762000	462632	851204	210741	20.36	0.08211	-0.037139	-2.21085
761796	462455	851408	210758	20.41	0.081874	-0.03746	-2.18566	6	0.481
762886	462784	851910	210811	20.44	0.080404	-0.038141	-2.10807
762814	462571	853415	211133	20.48	0.079655	-0.038622	-2.06241
762805	462401	852711	210997	20.52	0.078927	-0.038258	-2.06304
762937	462440	852679	210990	20.57	0.078746	-0.038249	-2.05877
763383	462560	853144	211012	20.6	0.078081	-0.039138	-1.99503
764195	462805	853365	211002	20.64	0.076989	-0.039755	-1.93658
764198	462635	853540	211003	20.68	0.076229	-0.040159	-1.89819
764396	462567	853648	211022	20.72	0.075399	-0.040233	-1.87407
764886	462830	852774	210808	20.76	0.07525	-0.040213	-1.8713
764553	462526	853544	210981	20.8	0.074797	-0.040379	-1.85239
764368	462298	853244	210825	20.84	0.074283	-0.041161	-1.8047
763235	462250	851409	210862	20.88	0.077106	-0.036468	-2.11436
764872	462364	853220	210863	20.92	0.073227	-0.040741	-1.79737
765008	462323	853887	210987	20.96	0.072681	-0.041131	-1.76707
765353	462381	853570	210916	21	0.072016	-0.041061	-1.75386
765609	462427	853933	210942	21.04	0.071535	-0.04167	-1.71671
765757	462341	853931	210894	21.08	0.070759	-0.042124	-1.67979
766296	462533	854079	210902	21.12	0.070169	-0.042396	-1.65506
766137	462428	854233	210952	21.16	0.070129	-0.042282	-1.65859
766713	462601	854006	210874	21.2	0.069356	-0.042492	-1.63223
766526	462383	854250	210892	21.24	0.068891	-0.042896	-1.60601
766795	462392	853993	210817	21.28	0.068213	-0.043006	-1.58612
767313	462625	854472	210889	21.32	0.067862	-0.043448	-1.56191
767079	462464	854607	210886	21.35	0.067774	-0.043795	-1.54752
766894	462298	854145	210796	21.4	0.067533	-0.043566	-1.55014
766887	462247	854994	210972	21.44	0.067326	-0.043886	-1.53411
767243	462300	855306	211024	21.48	0.066611	-0.044124	-1.50961
768428	462429	855305	210955	21.51	0.064024	-0.044781	-1.4297
768882	462366	855017	210877	21.56	0.062536	-0.044848	-1.39441
768558	462060	855075	210858	21.6	0.062044	-0.045166	-1.37369
769596	462571	855420	210864	21.64	0.061544	-0.045922	-1.34019
769446	462457	856083	210908	21.67	0.061439	-0.047063	-1.30546
769848	462529	856058	210839	21.71	0.060688	-0.047664	-1.27327
769736	462542	856940	211066	21.75	0.061044	-0.04757	-1.28323
769780	462638	855853	210802	21.79	0.061351	-0.047535	-1.29067
769669	462213	856670	211029	21.83	0.059766	-0.047289	-1.26386
769507	462104	857455	211212	21.87	0.059714	-0.047388	-1.26012
769876	462274	856819	211078	21.91	0.059486	-0.047171	-1.26106
770154	462366	856233	210957	21.95	0.059154	-0.046948	-1.26
770527	462565	855673	210837	21.99	0.059044	-0.046776	-1.26227
770018	462304	856092	210968	22.03	0.059241	-0.046511	-1.27371
770431	462491	855999	210973	22.07	0.058971	-0.046244	-1.27522
770349	462360	855473	210848	22.11	0.05861	-0.0462	-1.26861
770388	462352	855579	210902	22.15	0.058471	-0.045933	-1.27295
770494	462323	855399	210874	22.19	0.058061	-0.045777	-1.26834
771045	462571	855936	211010	22.23	0.057695	-0.045742	-1.26131
771432	462734	856166	211067	22.27	0.05739	-0.045739	-1.25471
771182	462519	855818	210965	22.31	0.057102	-0.045894	-1.2442
770842	462235	855552	210964	22.35	0.056747	-0.045277	-1.25333
771038	462305	856107	211020	22.39	0.056537	-0.046049	-1.22775
771571	462534	856373	211067	22.43	0.056136	-0.046227	-1.21437
771496	462397	856170	211014	22.47	0.055729	-0.046255	-1.20482
771907	462504	856097	210967	22.51	0.055113	-0.046532	-1.1844
771664	462293	855782	210859	22.54	0.054823	-0.046822	-1.17088
772546	462777	855899	210864	22.59	0.054627	-0.04705	-1.16104
772361	462557	856188	210955	22.62	0.054144	-0.046861	-1.15542
772077	462334	855780	210826	22.66	0.05391	-0.047133	-1.14378
772684	462631	856144	210870	22.71	0.053616	-0.04757	-1.1271
772457	462389	856758	211025	22.75	0.053147	-0.047534	-1.11808
772768	462555	856533	210964	22.79	0.053057	-0.047587	-1.11495
772598	462357	856958	211044	22.82	0.052632	-0.047823	-1.10055
772866	462510	856614	210955	22.86	0.052599	-0.047864	-1.09893
773381	462694	856343	210864	22.9	0.05205	-0.048096	-1.08221
773546	462640	856808	210938	22.94	0.051374	-0.048483	-1.05965
773475	462557	858099	211240	22.98	0.051195	-0.048634	-1.05267
773708	462519	857244	211037	23.02	0.050411	-0.048562	-1.03807
773992	462653	857021	210941	23.06	0.050253	-0.048955	-1.02651
773765	462430	857839	211134	23.1	0.049866	-0.049034	-1.01696
774582	462789	858199	211177	23.14	0.049295	-0.04947	-0.996465
774632	462700	858542	211239	23.18	0.048769	-0.049683	-0.981599
774776	462732	857933	211048	23.22	0.04853	-0.050077	-0.969125
774627	462569	857536	210936	23.26	0.048203	-0.050214	-0.959961
774965	462723	857899	211006	23.3	0.047992	-0.050398	-0.952255
774707	462506	858025	210990	23.34	0.047713	-0.050847	-0.938372
775255	462759	858089	210989	23.38	0.047385	-0.051007	-0.929002
775006	462495	858413	211040	23.42	0.046875	-0.05128	-0.914091
775220	462558	859063	211177	23.46	0.046589	-0.051498	-0.90467
775250	462495	858283	210982	23.5	0.046231	-0.051529	-0.897178
775560	462624	858364	210943	23.53	0.045983	-0.052092	-0.882736
775289	462463	858944	211059	23.58	0.045986	-0.052345	-0.878518
776140	462819	859206	211102	23.61	0.045316	-0.052549	-0.862351
775573	462446	858647	210929	23.66	0.045162	-0.05289	-0.853877
775628	462428	859242	211059	23.69	0.044937	-0.053044	-0.847156
775695	462339	858658	210885	23.74	0.044366	-0.053336	-0.831821
775765	462361	858779	210872	23.77	0.044279	-0.053745	-0.823878
776394	462596	859275	210989	23.81	0.04366	-0.05379	-0.811676	7	0.486
776370	462490	858536	210800	23.85	0.043255	-0.053863	-0.803057
776679	462574	858373	210743	23.89	0.042812	-0.054025	-0.792451
776387	462285	859045	210870	23.93	0.042303	-0.054388	-0.777796
777053	462613	858678	210777	23.97	0.042	-0.054416	-0.771826
776809	462407	859053	210850	24.01	0.041731	-0.054598	-0.76433
777389	462763	859530	210951	24.05	0.041778	-0.054752	-0.763054
777508	462623	859839	211018	24.09	0.040846	-0.054836	-0.744878
777113	462341	859256	210837	24.13	0.040638	-0.055198	-0.73622
777602	462551	859472	210865	24.17	0.04028	-0.055437	-0.726589
777779	462566	859517	210853	24.21	0.039881	-0.055658	-0.71654
778008	462632	859279	210788	24.25	0.039571	-0.055721	-0.710155
777469	462677	859693	210916	24.29	0.041188	-0.055468	-0.742543
778237	462585	859723	210844	24.33	0.03876	-0.056227	-0.68936
778738	462750	860059	210922	24.37	0.038173	-0.056269	-0.678411
778581	462510	859761	210800	24.41	0.037524	-0.056736	-0.661381
778660	462570	860374	210947	24.45	0.037582	-0.056768	-0.662033
778431	462189	860312	210898	24.49	0.036498	-0.057091	-0.639297
779530	462747	860672	210955	24.53	0.03608	-0.05739	-0.628689
779749	462850	859975	210780	24.56	0.035961	-0.057429	-0.626175
779776	462794	860091	210762	24.61	0.035642	-0.057873	-0.615869
778764	462195	860816	210950	24.64	0.03565	-0.057775	-0.617046
779496	462492	860478	210866	24.68	0.035042	-0.057786	-0.606406
779817	462644	860855	210926	24.73	0.034872	-0.058095	-0.600248
780192	462925	861049	210967	24.77	0.03513	-0.058158	-0.604052
780132	462716	860898	210914	24.8	0.034364	-0.058311	-0.589321
779807	462458	861463	211012	24.84	0.034075	-0.058697	-0.580528
780018	462627	861249	210970	24.89	0.034269	-0.058597	-0.584825
780306	462606	860856	210849	24.92	0.033421	-0.058833	-0.568058
780384	462552	861369	210927	24.96	0.032977	-0.059289	-0.556218
780728	462629	861094	210861	25	0.032416	-0.059276	-0.546871
781369	462819	861005	210816	25.04	0.031577	-0.059498	-0.530729
781441	462848	861083	210823	25.08	0.031517	-0.059613	-0.528687
781243	462619	862098	211064	25.12	0.031023	-0.059685	-0.519774
781383	462581	862791	211212	25.16	0.030488	-0.059892	-0.509052
781324	462540	862262	211063	25.2	0.030461	-0.060078	-0.507027
781691	462664	861541	210851	25.24	0.030049	-0.060418	-0.497353
781431	462482	861890	210924	25.28	0.029924	-0.060536	-0.494323
781845	462601	862856	211160	25.32	0.029367	-0.06054	-0.485086
782521	462874	863175	211202	25.36	0.028806	-0.060884	-0.473127
782083	462544	863233	211189	25.4	0.028492	-0.061144	-0.465988
782237	462498	863050	211120	25.44	0.027886	-0.061375	-0.454353
782433	462540	862930	211068	25.48	0.027559	-0.061591	-0.447451
782880	462670	862561	210989	25.52	0.026965	-0.061484	-0.438579
783071	462750	862030	210813	25.56	0.02682	-0.061925	-0.433109
782978	462653	862595	210969	25.6	0.026634	-0.061754	-0.431293
782997	462549	862244	210822	25.64	0.026125	-0.062339	-0.419073
782688	462269	862879	211007	25.68	0.025693	-0.062055	-0.414041
783068	462385	861880	210745	25.71	0.025213	-0.062224	-0.405204
783552	462596	862431	210863	25.76	0.024883	-0.062384	-0.398863
783794	462702	862389	210826	25.8	0.02472	-0.06264	-0.394632
783851	462548	862910	210910	25.83	0.02389	-0.063054	-0.378877
784295	462747	863052	210973	25.87	0.023611	-0.062784	-0.376071
784548	462764	863035	210938	25.91	0.023026	-0.063078	-0.365044
784131	462484	862847	210856	25.95	0.022876	-0.063423	-0.360687
784727	462730	863904	211076	25.99	0.022409	-0.063789	-0.351305
785054	462889	863466	210960	26.03	0.02226	-0.063874	-0.348492
785063	462810	863476	210943	26.07	0.021887	-0.06406	-0.341664
785291	462661	863446	210943	26.11	0.020634	-0.06399	-0.322456
785396	462752	863045	210820	26.15	0.020763	-0.06423	-0.323261
785856	462880	863856	210986	26.19	0.020131	-0.064536	-0.311929
785943	462843	863707	210890	26.23	0.019741	-0.065106	-0.303209
786103	462721	863911	210964	26.27	0.018785	-0.064875	-0.289555
786027	462547	863573	210866	26.31	0.018213	-0.065023	-0.280104
786546	462765	863377	210823	26.35	0.017827	-0.064976	-0.274356
787076	462914	863788	210877	26.39	0.017107	-0.065419	-0.261499
786665	462545	863569	210788	26.43	0.016544	-0.065759	-0.251587
787259	462793	863936	210862	26.47	0.016096	-0.065908	-0.244227
787079	462617	863609	210752	26.51	0.015786	-0.066197	-0.238472
787231	462648	864667	211022	26.55	0.015528	-0.066084	-0.234975
788124	462966	864566	210989	26.59	0.014614	-0.066164	-0.220881
788045	462747	865659	211217	26.63	0.013851	-0.066533	-0.208186
788163	462714	865103	211071	26.67	0.013399	-0.066632	-0.201089
788135	462622	865243	211104	26.71	0.013065	-0.066643	-0.196042
788726	462922	865156	211081	26.75	0.012857	-0.06666	-0.192882
788874	462814	864675	210919	26.79	0.011996	-0.067086	-0.178816
789033	462871	864937	210978	26.83	0.011836	-0.067133	-0.176303
788996	462725	864878	210920	26.87	0.011286	-0.06755	-0.16708
788722	462475	865107	210981	26.91	0.010891	-0.067501	-0.161349
789344	462730	864954	210917	26.95	0.010406	-0.067756	-0.153582
789648	462830	865233	210993	26.98	0.01006	-0.06768	-0.148646
789648	462660	865595	211067	27.02	0.009309	-0.067816	-0.137263
789749	462753	865540	211013	27.06	0.009458	-0.068204	-0.138676
789747	462643	865232	210942	27.1	0.008977	-0.068165	-0.131695
789676	462590	865396	210948	27.14	0.008927	-0.068489	-0.130334
790168	462757	866246	211172	27.18	0.008391	-0.068329	-0.122798
790069	462593	866257	211142	27.22	0.007922	-0.068641	-0.115409	8	0.486
790473	462821	866038	211028	27.26	0.007884	-0.06922	-0.113897
790358	462627	864894	210780	27.3	0.007324	-0.068926	-0.106257
790139	462459	866316	211122	27.34	0.007148	-0.068969	-0.103636
790464	462565	866566	211155	27.38	0.006775	-0.069236	-0.097857
790356	462476	866269	211028	27.42	0.006661	-0.069757	-0.095489
790821	462693	867342	211291	27.46	0.006417	-0.069742	-0.092017
790854	462618	866473	211072	27.5	0.006	-0.069812	-0.08595
790924	462638	866263	211015	27.54	0.005908	-0.069868	-0.084556
791272	462730	866092	210961	27.58	0.005414	-0.069986	-0.077366
791643	462872	866159	211002	27.62	0.005083	-0.06975	-0.072877
791522	462717	867118	211203	27.66	0.004711	-0.070061	-0.067236
792040	463077	866199	210959	27.7	0.004963	-0.070254	-0.070648
792055	462971	866330	210978	27.74	0.004456	-0.070377	-0.063318
791911	462904	866263	211008	27.78	0.004532	-0.069934	-0.064804
792096	462944	865713	210827	27.82	0.004231	-0.070384	-0.060112
792280	462976	865680	210815	27.86	0.003897	-0.070422	-0.055339
792623	463144	865977	210870	27.9	0.003754	-0.070588	-0.053179
792611	463166	865627	210813	27.94	0.003882	-0.070318	-0.055206
792328	462930	866229	210924	27.97	0.00357	-0.070658	-0.050523
791976	462779	866230	210915	28.02	0.003812	-0.070746	-0.053876
792095	462832	865888	210807	28.05	0.003738	-0.070983	-0.052667
790988	462954	866300	210944	28.1	0.007139	-0.070632	-0.101077
791781	462626	866823	211050	28.14	0.003639	-0.070836	-0.051369
791853	462619	866924	211054	28.17	0.003422	-0.071033	-0.048172
791636	462534	867344	211198	28.22	0.003607	-0.070634	-0.05106
792515	463026	866949	211113	28.26	0.003511	-0.070527	-0.049785
792432	462887	867141	211144	28.29	0.003111	-0.070678	-0.04402
792390	462967	866171	210874	28.33	0.003573	-0.071001	-0.050327
792159	462810	866213	211021	28.37	0.003476	-0.069694	-0.049873
792032	462742	867140	211101	28.41	0.003503	-0.071086	-0.049282
792156	462951	866805	211022	28.45	0.004107	-0.071061	-0.057793
792683	463117	867543	211177	28.49	0.00348	-0.071297	-0.048805
791957	462927	866838	211028	28.53	0.004515	-0.071081	-0.063517
791983	462841	866626	210975	28.57	0.004068	-0.071094	-0.057213
791487	462480	867150	211099	28.61	0.003753	-0.071128	-0.052762
791726	462715	867251	211121	28.65	0.004175	-0.071153	-0.05867
792190	462804	867622	211200	28.69	0.003369	-0.071261	-0.04728
792255	462893	867189	211103	28.73	0.003595	-0.071181	-0.050502
792017	462680	866843	211077	28.77	0.003268	-0.070625	-0.04627
792537	462963	866703	210995	28.81	0.003176	-0.071082	-0.044681
792824	462943	866311	210855	28.85	0.002347	-0.071508	-0.032819
792293	462856	864618	210977	28.89	0.003333	-0.066399	-0.050198
792505	462807	866535	210924	28.93	0.002569	-0.07137	-0.035996
792642	462780	866083	210788	28.97	0.002096	-0.071618	-0.029266
792612	462768	866436	210884	29.01	0.00212	-0.071522	-0.029647
792571	462773	867365	211093	29.05	0.002248	-0.071685	-0.031364
793050	462817	866465	210846	29.09	0.001207	-0.071952	-0.01677
793422	462836	866453	210848	29.12	0.000331	-0.071905	-0.004605
793443	462814	866971	211002	29.17	0.00018	-0.071638	-0.002508
793837	462904	867287	211114	29.2	-0.000438	-0.071303	0.006146
793993	462763	866740	210927	29.25	-0.001464	-0.071818	0.02038
794479	462966	866716	210889	29.28	-0.001818	-0.072125	0.02521
794294	462773	867255	210986	29.32	-0.002195	-0.072451	0.030295
795018	463086	867332	211011	29.36	-0.002676	-0.072392	0.036961
794452	462659	866720	210867	29.4	-0.003106	-0.072345	0.042933
794997	462799	866842	210861	29.44	-0.00389	-0.072686	0.05352
795385	462917	867592	210995	29.48	-0.004367	-0.073149	0.059698
795236	462710	867566	210965	29.52	-0.004899	-0.073375	0.066762
795637	462848	867821	211023	29.56	-0.00532	-0.073413	0.072467
795728	462817	867274	210888	29.6	-0.005691	-0.073432	0.077501
795912	462714	867328	210860	29.64	-0.00662	-0.073825	0.089665
796578	462983	867737	210928	29.68	-0.007142	-0.074126	0.096348
796479	462772	868362	211090	29.72	-0.00782	-0.074029	0.105637
796246	462509	868699	211154	29.76	-0.008385	-0.0742	0.113001
797108	462822	869099	211227	29.8	-0.009214	-0.074432	0.123797
797607	462960	869151	211227	29.84	-0.009885	-0.074552	0.13259
797826	463052	867673	210945	29.88	-0.01004	-0.073814	0.136017
798965	463486	868841	211077	29.92	-0.011042	-0.075265	0.146711
798141	462850	869323	211158	29.96	-0.011741	-0.07561	0.155278
798796	463121	868788	210995	30	-0.012221	-0.075925	0.160965
799314	463246	868529	210922	30.04	-0.012996	-0.076022	0.170945
798849	462868	869003	210962	30.07	-0.013475	-0.076739	0.175597
798880	462799	869485	211028	30.11	-0.01386	-0.077226	0.179467
798608	462600	869328	211011	30.16	-0.014043	-0.077025	0.182316
798660	463070	869728	211135	30.2	-0.012098	-0.076768	0.157595
799791	462954	869937	211122	30.23	-0.015506	-0.077376	0.200402
800320	463029	869737	211122	30.27	-0.016528	-0.076913	0.21489
800216	462804	870108	211077	30.31	-0.017256	-0.078202	0.220664
801151	463205	870457	211168	30.36	-0.017874	-0.078142	0.228734
800731	462885	870507	211146	30.39	-0.018215	-0.078467	0.232131
801296	463085	869693	210906	30.43	-0.018774	-0.078874	0.238026
801870	463258	869717	210889	30.47	-0.019475	-0.079092	0.246232
801423	463016	869549	210812	30.51	-0.019403	-0.079439	0.244254
801727	463131	870330	210981	30.55	-0.019671	-0.079633	0.247022
801799	463030	870607	211021	30.59	-0.020301	-0.079893	0.254106
802088	463085	870580	211007	30.63	-0.020795	-0.079964	0.260061	9	0.486
802327	463149	870206	210896	30.67	-0.021122	-0.080158	0.263508
803069	463452	870468	210911	30.71	-0.021676	-0.080622	0.268855
803488	463593	871331	211101	30.75	-0.02212	-0.080804	0.273754
803257	463410	870628	210949	30.79	-0.02234	-0.080629	0.27707
803594	463511	870305	210835	30.83	-0.022752	-0.080971	0.280994
803662	463508	869862	210688	30.87	-0.022939	-0.08135	0.281974
804111	463708	870965	210928	30.91	-0.023199	-0.08161	0.284265
804486	463759	871439	211018	30.95	-0.023928	-0.081847	0.292349
803992	463490	871599	211044	30.99	-0.023858	-0.081968	0.291065
803552	463177	871039	210861	31.03	-0.02412	-0.082421	0.292646
803234	463243	870877	210900	31.07	-0.023019	-0.081674	0.281839
804067	463269	871680	211038	31.11	-0.025025	-0.082213	0.304391
804902	463644	871957	211065	31.15	-0.025493	-0.082595	0.308649
804239	463258	871703	211026	31.19	-0.025511	-0.082381	0.309673
804747	463430	872014	211040	31.22	-0.026044	-0.082966	0.313906
804520	463352	871574	210886	31.26	-0.025811	-0.08342	0.309407
804558	463323	871572	210904	31.31	-0.026035	-0.083243	0.312763
804685	463262	872505	211084	31.34	-0.026628	-0.08368	0.318208
804802	463286	872593	211101	31.39	-0.026819	-0.083721	0.32034
804994	463364	872703	211094	31.42	-0.026963	-0.084042	0.320825
805401	463443	872205	210978	31.46	-0.027648	-0.084	0.329148
805099	463275	871965	210885	31.51	-0.027623	-0.084334	0.327542
805660	463404	872562	211008	31.54	-0.028478	-0.084538	0.336871
805635	463414	872269	210976	31.58	-0.028371	-0.084167	0.337078
806019	463501	871986	210891	31.62	-0.028962	-0.084325	0.343454
806075	463453	872045	210860	31.66	-0.029316	-0.084757	0.345878
806338	463492	873141	211074	31.7	-0.029811	-0.085245	0.349712
806397	463485	872573	210927	31.74	-0.029992	-0.085337	0.351449
806374	463389	873225	211094	31.78	-0.030357	-0.085247	0.356106
806633	463424	873116	211049	31.82	-0.03086	-0.085426	0.361246
807101	463608	873473	211120	31.86	-0.031234	-0.085572	0.365007
806857	463251	873379	211098	31.9	-0.032192	-0.085565	0.376227
807039	463293	872569	210886	31.94	-0.032468	-0.08572	0.378766
807325	463350	872536	210826	31.98	-0.032941	-0.086217	0.38207
807711	463475	872773	210907	32.02	-0.033367	-0.08599	0.388034
807327	463131	872612	210885	32.06	-0.033913	-0.085829	0.395129
807582	463240	872920	210940	32.1	-0.034078	-0.086014	0.39619
808311	463553	872874	210919	32.14	-0.034542	-0.086109	0.401146
808346	463490	873208	210949	32.18	-0.034909	-0.086593	0.403136
808541	463571	873738	211068	32.21	-0.035045	-0.086679	0.404304
807861	463079	874119	211175	32.26	-0.035496	-0.086537	0.410185
808625	463458	874028	211140	32.3	-0.035756	-0.086661	0.412599
808613	463476	874188	211148	32.34	-0.035646	-0.086953	0.409948
808619	463403	873819	211042	32.38	-0.035984	-0.087115	0.413064
808547	463330	873995	211104	32.42	-0.036124	-0.086929	0.41556
808292	463128	873676	211022	32.45	-0.036371	-0.086976	0.418172
809144	463558	873629	211007	32.49	-0.036628	-0.087011	0.420956
808912	463378	874163	211096	32.54	-0.036836	-0.087392	0.421496
808899	463337	873726	210991	32.58	-0.036984	-0.087387	0.423216
809227	463481	873732	210982	32.61	-0.037177	-0.087487	0.424947
809145	463485	873757	210962	32.65	-0.036952	-0.087736	0.421178
809057	463390	873848	210973	32.69	-0.037149	-0.087841	0.422917
809453	463516	874017	211041	32.73	-0.037594	-0.087581	0.429252
808615	463096	873886	210996	32.77	-0.03733	-0.087709	0.425611
808827	463250	873502	210876	32.81	-0.037186	-0.087969	0.422713
808962	463308	874595	211105	32.85	-0.037271	-0.088302	0.422086
808658	463117	874538	211083	32.89	-0.037346	-0.088381	0.422555
808634	463172	873531	210988	32.93	-0.037042	-0.086966	0.425937
808433	463092	873993	210937	32.97	-0.036887	-0.088519	0.416711
808563	463105	874235	210985	33.01	-0.037158	-0.088618	0.419308
809172	463385	874259	211005	33.05	-0.037462	-0.088483	0.423384
808755	463197	873612	210855	33.09	-0.037238	-0.088424	0.421128
808935	463234	873616	210865	33.13	-0.03753	-0.088338	0.424844
809422	463501	874078	210956	33.17	-0.037582	-0.088533	0.424496
809208	463333	873745	210870	33.21	-0.037783	-0.088587	0.426504
809687	463558	873968	210901	33.25	-0.038	-0.088805	0.427905
809873	463624	874779	211074	33.29	-0.038179	-0.089022	0.42887
809488	463318	874731	211052	33.33	-0.038557	-0.089122	0.432632
809826	463427	874894	211115	33.37	-0.03893	-0.088896	0.437927
810051	463470	874610	211049	33.4	-0.039308	-0.088872	0.442305
810161	463574	874305	210937	33.45	-0.039127	-0.089238	0.438456
810111	463512	874496	210978	33.48	-0.039274	-0.089287	0.439868
810199	463485	874675	211072	33.52	-0.039616	-0.088802	0.446117
810316	463491	874406	210975	33.57	-0.039885	-0.089108	0.447601
810491	463583	873503	210968	33.6	-0.039921	-0.087092	0.458371
810511	463508	874425	210995	33.64	-0.040302	-0.088961	0.453033
810680	463566	874480	211036	33.68	-0.040473	-0.088696	0.456308
810181	463298	874037	210918	33.72	-0.040396	-0.088802	0.454901
810513	463441	874899	211067	33.76	-0.040603	-0.089366	0.454348
810830	463636	875079	211063	33.8	-0.040542	-0.089818	0.451382
810189	463238	874721	210977	33.84	-0.040681	-0.089815	0.452946
811081	463697	874816	211014	33.88	-0.040906	-0.08968	0.456136
810987	463603	874313	210909	33.92	-0.041084	-0.089524	0.458916
810777	463404	874990	211103	33.96	-0.041433	-0.089231	0.464329
810871	463490	875401	211212	34	-0.04129	-0.089137	0.46322	10	0.48
811524	463882	874792	211096	34.04	-0.041208	-0.088842	0.463829
810779	463358	874202	210952	34.08	-0.041641	-0.088858	0.468625
811020	463496	874306	210941	34.12	-0.04164	-0.089203	0.4668
811309	463576	874595	211027	34.16	-0.042016	-0.089047	0.471835
811624	463804	874218	210918	34.2	-0.041804	-0.089219	0.46855
811168	463606	874206	210909	34.24	-0.041528	-0.089278	0.46515
811249	463638	874468	210952	34.28	-0.041591	-0.089471	0.464851
810894	463354	875175	211129	34.32	-0.041949	-0.089409	0.469177
811036	463466	874554	210975	34.36	-0.041813	-0.089449	0.467444
811094	463453	874524	210981	34.4	-0.042016	-0.089323	0.470386
811384	463608	874776	211058	34.44	-0.042063	-0.089168	0.471732
810772	463200	875009	211146	34.48	-0.042321	-0.088865	0.476242
811072	463312	875476	211257	34.52	-0.042583	-0.088881	0.479106
811262	463494	874828	211108	34.56	-0.042259	-0.08881	0.475833
811040	463380	874526	211004	34.6	-0.042202	-0.089108	0.47361
811562	463809	874590	211037	34.63	-0.041625	-0.08894	0.468016
811080	463469	874698	211066	34.67	-0.04191	-0.088912	0.471368
811486	463687	874342	210929	34.72	-0.041972	-0.0894	0.469485
810763	463314	874357	210904	34.75	-0.041795	-0.089674	0.466077
810641	463272	873887	210844	34.79	-0.041672	-0.089163	0.467371
811187	463612	874004	210860	34.83	-0.041549	-0.08928	0.465377
810070	463399	874355	210997	34.87	-0.03967	-0.08878	0.446831
810871	463491	874283	210904	34.91	-0.041286	-0.089503	0.461278
811443	463826	874211	210902	34.95	-0.04125	-0.089356	0.461639
810244	463280	874149	210927	34.99	-0.040635	-0.088974	0.456702
810672	463454	874131	210936	35.03	-0.040947	-0.088847	0.460872
810630	463550	874105	210953	35.07	-0.040417	-0.088624	0.45605
810608	463499	874147	210910	35.11	-0.040587	-0.089132	0.455355
810498	463433	874411	211023	35.15	-0.0406	-0.088661	0.457928
810745	463745	874465	211022	35.19	-0.039847	-0.088795	0.44875
810318	463487	874359	211017	35.23	-0.039908	-0.088599	0.450431
810472	463536	875057	211166	35.27	-0.04008	-0.088784	0.451433
810621	463608	875489	211267	35.31	-0.040138	-0.088815	0.451932
810684	463658	875517	211284	35.35	-0.040077	-0.088718	0.451735
810270	463443	875375	211241	35.39	-0.039981	-0.088801	0.450228
810781	463776	875322	211220	35.43	-0.039801	-0.088879	0.447809
810713	463779	874763	211131	35.47	-0.039616	-0.088441	0.447938
810547	463637	874238	210993	35.51	-0.039824	-0.088549	0.449737
810250	463532	874363	211031	35.55	-0.039537	-0.088474	0.446879
810529	463727	874121	211028	35.58	-0.039381	-0.087945	0.447793
810575	463772	873554	210898	35.65	-0.039299	-0.087879	0.447191
810628	463799	873459	210897	35.68	-0.039313	-0.087669	0.448427
810606	463747	873859	210962	35.73	-0.039487	-0.087971	0.448866
809860	463427	874699	211173	35.77	-0.039016	-0.087893	0.443901
809822	463383	874874	211214	35.8	-0.039114	-0.087905	0.444959
810051	463508	873846	210957	35.84	-0.039141	-0.087989	0.444836
810684	463816	873776	210943	35.88	-0.03938	-0.087961	0.447694
810927	464026	874120	211021	35.92	-0.039067	-0.088009	0.443893
810560	463838	873215	210835	35.96	-0.03897	-0.087699	0.444357
809739	463498	873836	211023	36	-0.038397	-0.087335	0.439645
809511	463348	873608	211010	36.04	-0.038483	-0.086934	0.442667
809619	463336	873585	210992	36.08	-0.038809	-0.087052	0.445807
809782	463548	873993	211091	36.12	-0.038284	-0.087048	0.439808
809943	463636	874568	211214	36.16	-0.038303	-0.0872	0.439255
809693	463570	874340	211178	36.2	-0.037962	-0.087018	0.436262
809559	463512	874377	211210	36.24	-0.03788	-0.086797	0.436416
809837	463584	873467	210974	36.28	-0.038265	-0.086952	0.440064
809761	463622	873198	210920	36.32	-0.037905	-0.086847	0.436454
810073	463897	873024	210882	36.36	-0.03748	-0.086809	0.43175
809171	463393	873490	210999	36.4	-0.037424	-0.086766	0.431323
809458	463616	872984	210890	36.44	-0.037165	-0.08664	0.428965
808993	463352	872821	210888	36.48	-0.037155	-0.086283	0.430622
808943	463368	872828	210885	36.52	-0.036958	-0.086327	0.428115
809146	463436	873232	211007	36.56	-0.037171	-0.086094	0.43175
809297	463525	873435	211058	36.59	-0.03716	-0.086076	0.431714
809395	463752	873499	211070	36.64	-0.036406	-0.086109	0.422791
809220	463607	873590	211072	36.67	-0.036604	-0.0863	0.424144
809246	463715	873891	211166	36.72	-0.036193	-0.086097	0.420372
809331	463680	874474	211322	36.75	-0.036562	-0.085952	0.425375
808544	463234	873560	211124	36.8	-0.03654	-0.085734	0.426206
809023	463649	873828	211187	36.83	-0.03592	-0.085751	0.418887
808670	463408	873641	211168	36.88	-0.036091	-0.085501	0.42211
808962	463565	873579	211172	36.91	-0.036136	-0.08532	0.423541
808473	463354	873162	211089	36.96	-0.035831	-0.08515	0.420797
808565	463400	872760	210958	36.99	-0.03586	-0.085473	0.419554
808640	463496	872621	210914	37.03	-0.035626	-0.085572	0.416332
808338	463387	873012	211042	37.07	-0.035343	-0.085252	0.414574
808749	463582	872512	210898	37.11	-0.035523	-0.085473	0.415599
808874	463695	872576	210914	37.15	-0.03534	-0.085468	0.413488
809665	464121	872496	210919	37.19	-0.035461	-0.085236	0.416036
808644	463532	872574	210921	37.23	-0.035478	-0.085397	0.415445
808301	463445	872960	211117	37.27	-0.034994	-0.084416	0.414537
808068	463372	872733	211066	37.31	-0.034726	-0.084379	0.411549
808326	463541	872069	210944	37.35	-0.034633	-0.08401	0.412249
808073	463507	872022	210939	37.39	-0.034143	-0.083949	0.406706
808150	463737	871882	210910	37.43	-0.033323	-0.083903	0.397157	11	0.489
807868	463763	871989	210944	37.47	-0.032494	-0.083825	0.387637
808185	464047	872258	211051	37.51	-0.032044	-0.083425	0.384105
807487	463822	872591	211137	37.55	-0.031268	-0.083373	0.375041
806855	463712	872180	211023	37.59	-0.030152	-0.083512	0.361044
806318	463674	871636	210916	37.63	-0.028957	-0.083277	0.34772
806028	463814	871577	210975	37.67	-0.027603	-0.082576	0.334275
805345	463704	871233	210954	37.7	-0.026354	-0.081981	0.321463
804865	463772	870993	210946	37.75	-0.024834	-0.081503	0.304703
804129	463825	870844	210963	37.78	-0.022728	-0.080995	0.280614
803475	463863	870252	210877	37.83	-0.020896	-0.080446	0.25975
802859	463958	870194	210943	37.86	-0.018908	-0.079681	0.237291
801286	463647	870168	211047	37.9	-0.016267	-0.078628	0.206886
800422	463707	869246	210914	37.94	-0.013795	-0.077761	0.177398
799312	463626	869539	211065	37.99	-0.011313	-0.076998	0.146922
797976	463561	868788	210980	38.02	-0.008177	-0.076069	0.107492
797258	463725	867989	210892	38.06	-0.005611	-0.075055	0.074761
796193	463744	867946	211003	38.1	-0.002792	-0.073894	0.037787
794785	463539	866985	210857	38.14	-7.5e-05	-0.073057	0.001032
794053	463719	866681	210891	38.18	0.002604	-0.072025	-0.036159
792690	463544	866393	210959	38.22	0.005347	-0.070705	-0.075627
791840	463650	865607	210861	38.26	0.00801	-0.069812	-0.11474
790901	463497	865899	211103	38.3	0.009763	-0.06818	-0.143191
789962	463518	864697	210946	38.34	0.012286	-0.06688	-0.183706
789711	463644	864192	210926	38.38	0.013493	-0.065893	-0.204763
789328	463797	864630	211162	38.42	0.01516	-0.064661	-0.234458
788704	463659	863773	211048	38.46	0.016169	-0.06375	-0.253638
788004	463502	862689	210899	38.5	0.017293	-0.062643	-0.276063
788029	463594	863400	211138	38.54	0.017635	-0.06202	-0.284334
788411	463923	863730	211268	38.58	0.018094	-0.06155	-0.293979
788325	463982	862869	211095	38.62	0.018578	-0.061191	-0.303604
788232	463926	862210	211030	38.66	0.018572	-0.060272	-0.308142
788357	463897	862274	211118	38.7	0.01812	-0.059581	-0.304122
788264	463797	862596	211221	38.74	0.01792	-0.05935	-0.301939
787959	463511	862140	211131	38.78	0.01745	-0.059144	-0.295043
788689	463784	862273	211205	38.82	0.01676	-0.058748	-0.285284
789356	464077	861137	210962	38.85	0.016323	-0.058411	-0.279441
789153	463879	861217	211015	38.9	0.015976	-0.058092	-0.275004
789775	463965	861459	211056	38.93	0.014743	-0.058267	-0.253022
789726	463805	862667	211356	38.98	0.014164	-0.058228	-0.24325
790029	463823	861760	211135	39.02	0.013459	-0.058217	-0.23118
790228	463841	861364	211028	39.05	0.013023	-0.058312	-0.223326
790357	463718	861418	210998	39.09	0.012146	-0.058725	-0.206828
790479	463617	861897	211103	39.14	0.011384	-0.058843	-0.193473
791068	463976	862683	211292	39.17	0.011444	-0.058876	-0.194378
791179	463879	862654	211277	39.21	0.010729	-0.058952	-0.182003
791436	463829	862859	211335	39.25	0.009844	-0.058877	-0.1672
791394	463702	862572	211274	39.29	0.009393	-0.058789	-0.159768
791904	463893	861591	211011	39.33	0.008917	-0.059006	-0.151121
791440	463563	862333	211166	39.37	0.00866	-0.059261	-0.146137
792455	463932	861472	210954	39.41	0.007666	-0.059272	-0.129334
791997	463546	861875	211022	39.45	0.007146	-0.059565	-0.119964
792321	463693	862120	211045	39.49	0.006958	-0.059918	-0.116117
792606	463758	863018	211223	39.53	0.006508	-0.060317	-0.107904
792880	463834	862390	211065	39.57	0.006137	-0.060358	-0.101669
793458	463912	861996	210958	39.61	0.00499	-0.060459	-0.082527
792933	463415	862088	210956	39.65	0.004151	-0.060693	-0.068386
793468	463650	861861	210881	39.69	0.003808	-0.060879	-0.062548
793225	463392	862121	210956	39.73	0.003296	-0.060771	-0.054232
793847	463507	862604	211042	39.77	0.0022	-0.061078	-0.036013
794753	463884	862557	211020	39.81	0.001529	-0.061178	-0.024998
794896	463735	863188	211146	39.85	0.000504	-0.061449	-0.0082
794592	463420	862882	211044	39.89	-0.000104	-0.061708	0.001682
795356	463769	863305	211084	39.92	-0.00053	-0.062314	0.008503
795515	463638	863169	211021	39.97	-0.001517	-0.062598	0.024232
796018	463799	863139	211004	40	-0.0021	-0.062691	0.033495
796335	463725	863158	210984	40.05	-0.003241	-0.062926	0.051504
796983	463907	863571	211057	40.09	-0.004102	-0.063193	0.064918
797410	464052	862555	210784	40.12	-0.004559	-0.063429	0.071874
797158	463735	863372	210952	40.17	-0.00531	-0.063731	0.083324
797638	463868	863830	211044	40.2	-0.005955	-0.063922	0.093166
797459	463608	864264	211107	40.24	-0.006643	-0.064332	0.103265
798015	463858	864015	211044	40.28	-0.006966	-0.064353	0.108251
798056	463829	863317	210808	40.32	-0.007199	-0.064979	0.110794
798521	463992	864206	211000	40.36	-0.007672	-0.065219	0.117638
798330	463818	864076	210965	40.4	-0.00795	-0.06525	0.121842
798986	464111	864603	211071	40.44	-0.008339	-0.065467	0.127373
798977	464119	864730	211061	40.48	-0.00828	-0.065858	0.125731
798415	463812	864477	210935	40.52	-0.008195	-0.066472	0.123278
798691	463943	864793	210997	40.56	-0.008324	-0.066616	0.124953
798810	463979	865218	211095	40.6	-0.00847	-0.066671	0.127042
798928	464105	866114	211288	40.64	-0.008217	-0.066915	0.122792
798522	463882	866050	211247	40.68	-0.00816	-0.067157	0.121505
798160	463665	866210	211277	40.72	-0.00819	-0.067243	0.12179
797985	463631	865825	211245	40.76	-0.007891	-0.066652	0.118389
798229	463796	865954	211232	40.8	-0.007788	-0.067077	0.116112	12	0.481
798196	463837	865992	211241	40.84	-0.007523	-0.067079	0.11215
798714	464241	866084	211258	40.88	-0.007069	-0.067131	0.105301
798477	464109	865951	211216	40.92	-0.007044	-0.067222	0.104781
798386	464208	865353	211102	40.96	-0.006374	-0.066918	0.095251
798082	463991	866460	211367	41	-0.006551	-0.066966	0.097832
798160	464034	865599	211164	41.03	-0.006562	-0.066899	0.098085
798275	464185	865876	211226	41.08	-0.006191	-0.066952	0.092467
797601	464021	866406	211359	41.11	-0.005186	-0.066917	0.077493
797665	464128	865578	211201	41.16	-0.004878	-0.066497	0.073357
797844	464293	865384	211150	41.19	-0.00461	-0.066532	0.069288
797443	464111	865454	211199	41.24	-0.004383	-0.066228	0.066188
797040	464048	865275	211150	41.27	-0.003627	-0.066278	0.054723
796752	464032	864653	211047	41.31	-0.002958	-0.065812	0.044946
796630	464033	864519	211043	41.35	-0.00264	-0.065538	0.040286
796064	463757	864457	211027	41.39	-0.002403	-0.065546	0.036666
795735	463722	864633	211063	41.43	-0.001712	-0.065613	0.026092
795965	463993	864242	211008	41.47	-0.001108	-0.065227	0.016986
795522	463809	864769	211171	41.51	-0.00078	-0.064899	0.012024
795476	463864	864812	211193	41.55	-0.000419	-0.064789	0.006474
795876	464246	863810	210959	41.59	0.000236	-0.064687	-0.003652
795083	463901	863517	210924	41.63	0.000755	-0.064338	-0.011733
795125	463957	863763	210985	41.67	0.000894	-0.064329	-0.013894
794870	464017	863831	211056	41.71	0.001815	-0.063809	-0.028439
794354	463858	863809	211080	41.75	0.002442	-0.063529	-0.038441
794038	463653	863656	211054	41.79	0.002352	-0.06342	-0.037082
794113	463910	863288	210989	41.83	0.003292	-0.063182	-0.052109
794248	464023	863301	210988	41.87	0.003443	-0.063222	-0.054457
793706	463808	863508	211074	41.91	0.003891	-0.062884	-0.061882
793551	463817	863019	210962	41.95	0.004331	-0.062812	-0.068947
793725	463981	863118	211007	41.99	0.004605	-0.062613	-0.073554
793366	463867	862961	211013	42.03	0.005028	-0.062189	-0.080855
792947	463745	862763	210990	42.07	0.005571	-0.061946	-0.089933
792990	463735	863208	211125	42.11	0.005416	-0.061696	-0.087784
792704	463682	863300	211162	42.14	0.00592	-0.061558	-0.096172
793326	464047	862133	210917	42.19	0.005925	-0.061171	-0.096864
792907	463888	862324	210968	42.22	0.006305	-0.06113	-0.103141
792410	463550	862286	210956	42.27	0.006097	-0.061156	-0.099689
791906	463257	862405	211008	42.3	0.006105	-0.060938	-0.100179
792008	463434	862445	211018	42.35	0.006623	-0.060936	-0.108685
792112	463456	862835	211129	42.38	0.006451	-0.060787	-0.106129
792133	463503	862432	211024	42.43	0.006604	-0.060848	-0.108541
792010	463334	862165	210980	42.46	0.006176	-0.060644	-0.101841
792475	463599	862044	210948	42.5	0.006145	-0.060667	-0.101291
792357	463480	862044	210956	42.54	0.005924	-0.060591	-0.097778
791919	463198	862300	211024	42.58	0.00581	-0.060539	-0.095979
792680	463524	862652	211112	42.62	0.005285	-0.060522	-0.08732
792566	463495	862475	211101	42.66	0.005451	-0.060213	-0.090529
792674	463464	862636	211118	42.7	0.005035	-0.060427	-0.08333
793034	463585	862173	210978	42.74	0.00464	-0.060682	-0.076472
793006	463592	862436	211072	42.78	0.004744	-0.060399	-0.078538
793714	463799	863055	211182	42.82	0.003831	-0.060795	-0.063016
793067	463333	862981	211159	42.86	0.003443	-0.060842	-0.056586
793522	463454	862509	211037	42.9	0.002803	-0.060904	-0.046031
793810	463496	862572	211015	42.94	0.002246	-0.061261	-0.03667
794397	463812	862074	210907	42.98	0.002128	-0.061129	-0.034819
794618	463863	862289	210939	43.02	0.001784	-0.061326	-0.029095
794528	463613	861927	210860	43.06	0.000913	-0.061234	-0.01491
794578	463551	862320	210936	43.1	0.000511	-0.061427	-0.008312
795084	463724	862279	210929	43.14	-2.9e-05	-0.061398	0.000465
795004	463700	862761	211005	43.18	7.1e-05	-0.061798	-0.001156
795197	463648	862694	210979	43.22	-0.000655	-0.06189	0.010578
795156	463483	863328	211118	43.26	-0.001277	-0.062043	0.02059
795675	463666	863303	211078	43.29	-0.001805	-0.062367	0.028939
795876	463743	863494	211097	43.34	-0.001982	-0.062631	0.031643
795792	463577	863232	210988	43.37	-0.002498	-0.063061	0.03962
796355	463738	863018	210928	43.41	-0.003235	-0.063134	0.05124
796044	463366	863519	211032	43.45	-0.004078	-0.06331	0.064409
796253	463501	863567	211027	43.5	-0.004019	-0.06347	0.063319
796614	463579	864280	211175	43.53	-0.004602	-0.063721	0.072222
796943	463635	864351	211172	43.57	-0.0052	-0.063915	0.081354
797094	463572	864412	211197	43.61	-0.005865	-0.063818	0.091908
797228	463560	864644	211225	43.65	-0.006262	-0.064092	0.097708
797689	463701	863950	211024	43.69	-0.006823	-0.064393	0.105958
797741	463571	863720	210957	43.73	-0.00753	-0.064496	0.116751
798284	463743	863520	210871	43.77	-0.008163	-0.064851	0.125876
798293	463693	864378	211059	43.81	-0.008407	-0.065057	0.129224
798479	463688	865362	211267	43.85	-0.008906	-0.065364	0.136246
798710	463747	865678	211288	43.89	-0.009237	-0.0659	0.14017
798639	463683	865070	211144	43.93	-0.009338	-0.065858	0.141785
799174	463930	865232	211173	43.97	-0.009618	-0.065959	0.145822
798926	463689	864902	211073	44.01	-0.010046	-0.066144	0.151885
799390	464010	864556	210975	44.05	-0.009818	-0.066274	0.148148
798844	463567	864400	210947	44.09	-0.010375	-0.066178	0.156771
799170	463839	864766	211041	44.13	-0.010009	-0.066133	0.151352
799017	463700	864545	210958	44.17	-0.010231	-0.066411	0.154054
799383	463859	864287	210918	44.21	-0.010466	-0.066191	0.158124	13	0.486
798988	463656	864752	211018	44.25	-0.010351	-0.06632	0.156073
798949	463688	864783	211025	44.29	-0.01011	-0.066325	0.152425
798873	463691	864798	211026	44.33	-0.009902	-0.066351	0.149234
798320	463506	864765	211025	44.37	-0.009301	-0.066284	0.140328
798399	463666	865055	211095	44.41	-0.008798	-0.066291	0.132714
797685	463434	864207	210914	44.45	-0.007991	-0.066043	0.120999
797690	463670	864202	210943	44.48	-0.006962	-0.065754	0.105883
797187	463543	863987	210888	44.53	-0.006232	-0.065778	0.094745
797106	463706	864394	211001	44.57	-0.005305	-0.065648	0.080808
796593	463640	864166	210962	44.6	-0.004279	-0.065489	0.065337
795854	463488	863928	210964	44.64	-0.003051	-0.064914	0.046996
795168	463347	863974	210991	44.68	-0.001909	-0.064764	0.029474
795199	463605	863655	210960	44.72	-0.00085	-0.064316	0.01321
794685	463575	864031	211093	44.76	0.000341	-0.063923	-0.005334
794016	463456	863997	211114	44.8	0.001539	-0.063643	-0.02418
793883	463682	864177	211220	44.84	0.002879	-0.063051	-0.045665
794217	464118	863648	211140	44.88	0.003942	-0.06258	-0.062985
793037	463638	863852	211251	44.92	0.004867	-0.061997	-0.078498
792778	463810	863964	211298	44.96	0.006294	-0.06181	-0.101827
792121	463777	863349	211189	45	0.007845	-0.061415	-0.127733
791272	463578	863119	211189	45.04	0.009161	-0.060878	-0.150478
791073	463821	862391	211080	45.08	0.010748	-0.060217	-0.178481
790644	463942	862179	211086	45.12	0.012391	-0.059664	-0.207683
789710	463817	861499	210978	45.16	0.014258	-0.059106	-0.241237
788890	463820	861253	211015	45.2	0.016397	-0.058177	-0.281855
788073	463753	861760	211197	45.24	0.018222	-0.057625	-0.316215
786997	463722	860531	210991	45.28	0.020881	-0.056715	-0.368166
785555	463612	859930	210932	45.32	0.024148	-0.055871	-0.432206
784643	463783	859945	211022	45.36	0.027279	-0.055046	-0.495568
783260	463782	859114	210951	45.4	0.030884	-0.053776	-0.574317
782123	463965	858840	211013	45.44	0.034664	-0.052541	-0.659755
780262	463908	858301	211026	45.47	0.039287	-0.051151	-0.768057
777633	463516	857291	210955	45.52	0.044463	-0.049456	-0.89904
776619	464061	857094	211064	45.55	0.049537	-0.047952	-1.03306
774339	463913	856236	211037	45.59	0.0549	-0.046191	-1.18856
772180	463862	855567	211083	45.63	0.060388	-0.044176	-1.36699
769850	463844	854357	210984	45.67	0.066492	-0.042269	-1.57308
767645	463946	853975	211141	45.71	0.072811	-0.039868	-1.82629
765150	463862	853181	211147	45.75	0.079102	-0.037936	-2.08513
762597	463623	852263	211164	45.79	0.084885	-0.035604	-2.38417
760995	463855	851328	211177	45.83	0.090212	-0.033267	-2.71174
758913	463827	850658	211281	45.87	0.095694	-0.030688	-3.1183
756539	463650	849198	211163	45.91	0.101324	-0.028352	-3.57383
754715	463660	847708	211045	45.95	0.106307	-0.025939	-4.09842
753455	463808	847804	211286	45.99	0.110379	-0.023866	-4.62486
752694	464091	846041	211069	46.03	0.113694	-0.021742	-5.22931
750827	463711	845607	211183	46.07	0.1171	-0.019619	-5.96864
750260	464010	844760	211193	46.11	0.119965	-0.017504	-6.85363
749136	463819	843239	211007	46.15	0.12219	-0.015647	-7.80897
748429	463735	843603	211257	46.19	0.123751	-0.014131	-8.75768
748415	463955	843906	211474	46.23	0.12476	-0.012785	-9.75825
747933	463817	842606	211320	46.27	0.125469	-0.011146	-11.2568
747576	463741	842098	211319	46.31	0.126111	-0.00994	-12.6872
748595	464306	841619	211318	46.35	0.125815	-0.008803	-14.2927
748169	463949	840338	211083	46.39	0.125406	-0.007975	-15.7244
748632	464025	840496	211201	46.43	0.124475	-0.007228	-17.2219
748730	463770	839489	210996	46.47	0.123083	-0.006769	-18.1839
749222	463733	839534	211072	46.5	0.121575	-0.006151	-19.7654
750122	463916	840101	211252	46.55	0.119926	-0.005794	-20.6998
750733	463892	839703	211192	46.59	0.118155	-0.005411	-21.8359
751708	464126	839792	211196	46.63	0.116531	-0.005586	-20.8594
752357	464100	840084	211278	46.67	0.11465	-0.005505	-20.8275
752301	463665	839804	211213	46.7	0.112884	-0.005453	-20.7011
753284	463818	839557	211139	46.75	0.110887	-0.005566	-19.9207
754185	463900	838902	210958	46.78	0.108803	-0.005722	-19.0151
755264	464025	839736	211085	46.82	0.106429	-0.006512	-16.3443
755581	463740	839945	211106	46.86	0.104313	-0.006813	-15.3114
756948	463991	839969	211078	46.9	0.101722	-0.007138	-14.2513
758061	464141	840508	211141	46.94	0.099377	-0.007829	-12.6931
758939	464126	841142	211248	46.98	0.096942	-0.008328	-11.6408
759439	463884	841699	211307	47.02	0.094528	-0.009099	-10.3885
760835	464229	841428	211147	47.06	0.092291	-0.009977	-9.25043
761161	463881	841164	211001	47.1	0.08988	-0.010739	-8.36979
762188	463900	842056	211158	47.14	0.087205	-0.011376	-7.66589
763223	463933	842423	211156	47.18	0.084574	-0.012273	-6.89101
764450	464092	842307	211028	47.22	0.081989	-0.013218	-6.20291
765195	463986	842724	211029	47.26	0.079528	-0.014206	-5.59827
765904	463930	843440	211124	47.3	0.077386	-0.01501	-5.15549
767105	463966	843834	211132	47.34	0.074339	-0.015875	-4.68265
768597	464398	844044	211078	47.38	0.072267	-0.016893	-4.27807
769305	464268	844534	211110	47.42	0.069811	-0.017757	-3.93149
770004	464148	844844	211053	47.46	0.067423	-0.019041	-3.541
770947	464161	845363	211091	47.5	0.064976	-0.019916	-3.26257
771545	463932	845924	211144	47.54	0.06238	-0.020747	-3.00673
772210	463862	846492	211184	47.58	0.060309	-0.021718	-2.7769
773624	464233	846413	211080	47.61	0.058201	-0.022523	-2.58411	14	0.486
774437	464135	847110	211128	47.66	0.05562	-0.023724	-2.34451
775334	464269	848298	211337	47.69	0.053842	-0.024554	-2.19281
775687	464094	848554	211337	47.74	0.05214	-0.025162	-2.07214
776731	464182	848856	211309	47.77	0.049776	-0.026146	-1.90372
777315	464098	849721	211420	47.82	0.047867	-0.027141	-1.76366
778013	464137	849906	211386	47.85	0.046203	-0.027904	-1.65579
778899	464274	849890	211265	47.89	0.044478	-0.02902	-1.53266
778811	463844	850265	211284	47.93	0.042813	-0.029728	-1.44017
779842	464083	850257	211175	47.97	0.04116	-0.030749	-1.33859
780372	464049	851560	211378	48.01	0.03962	-0.031899	-1.24206
781352	464279	852355	211488	48.05	0.038066	-0.032731	-1.163
782136	464374	852697	211450	48.09	0.036433	-0.033902	-1.07465
782231	464078	852268	211270	48.13	0.03488	-0.034604	-1.00796
782845	464064	852555	211229	48.17	0.033213	-0.035674	-0.931003
783558	464220	852891	211216	48.21	0.032038	-0.036592	-0.875529
783652	463988	853535	211318	48.25	0.030769	-0.03714	-0.828457
784601	464211	853711	211278	48.29	0.029276	-0.037938	-0.771691
784622	463972	853497	211157	48.33	0.028168	-0.038587	-0.729977
785213	464069	853540	211085	48.37	0.027055	-0.039376	-0.687088
785701	464096	853998	211088	48.41	0.025902	-0.040428	-0.640699
786145	464088	854370	211121	48.45	0.024711	-0.040991	-0.602844
786416	463998	854422	211089	48.49	0.023609	-0.041419	-0.570005
787206	464158	855375	211253	48.53	0.02226	-0.042101	-0.528736
787354	464073	855220	211112	48.57	0.021501	-0.043081	-0.499076
787422	463900	856049	211224	48.61	0.020561	-0.043965	-0.467672
788102	464089	856363	211224	48.65	0.019629	-0.044704	-0.439073
788755	464251	856533	211215	48.69	0.018648	-0.04519	-0.412654
788613	463848	856292	211090	48.73	0.017239	-0.045816	-0.376273
789150	463962	856245	211010	48.76	0.016349	-0.04647	-0.35183
789469	464004	857589	211281	48.81	0.015708	-0.047044	-0.333894
790211	464192	856974	211052	48.84	0.014614	-0.047784	-0.305843
790115	464028	857742	211201	48.89	0.01414	-0.048167	-0.293561
790677	464117	858034	211242	48.92	0.013078	-0.048462	-0.269852
790890	463983	858751	211349	48.97	0.011936	-0.049125	-0.242964
790768	463785	858350	211179	49	0.011378	-0.049805	-0.228447
791848	464199	858803	211234	49.04	0.010411	-0.050344	-0.206797
792005	464147	858608	211154	49.08	0.009776	-0.05065	-0.193014
792069	463969	858847	211160	49.12	0.008826	-0.051153	-0.172538
792474	464044	858707	211076	49.16	0.008111	-0.051627	-0.157103
793087	464235	859050	211112	49.2	0.007371	-0.052088	-0.141503
792845	463934	859771	211237	49.24	0.006668	-0.052586	-0.126801
793417	464136	859535	211137	49.28	0.006083	-0.052987	-0.114802
793634	464071	860146	211242	49.32	0.005237	-0.053417	-0.098038
793902	464082	860264	211232	49.36	0.004595	-0.053789	-0.085418
794365	464265	859635	211045	49.4	0.004208	-0.0541	-0.077788
794494	464175	859792	211028	49.44	0.003479	-0.05463	-0.063689
794584	464074	860039	211048	49.48	0.002802	-0.055018	-0.050935
794536	463931	860127	211052	49.52	0.002295	-0.055186	-0.041593
795045	464081	860785	211153	49.56	0.001646	-0.055763	-0.029525
795261	464092	861742	211352	49.6	0.001139	-0.056104	-0.020304
795867	464350	861380	211246	49.64	0.000718	-0.056268	-0.012755
796035	464284	861705	211259	49.68	-5e-06	-0.056905	8.8e-05
795539	463945	862314	211397	49.72	-0.000224	-0.057013	0.003933
796385	464308	862256	211373	49.76	-0.000799	-0.057106	0.013986
796306	464143	862274	211320	49.8	-0.001323	-0.057653	0.022946
796372	464059	862064	211241	49.84	-0.001863	-0.057916	0.032165
797147	464421	861664	211105	49.87	-0.002258	-0.058279	0.038738
796672	464039	861720	211092	49.92	-0.002722	-0.058534	0.046497
796774	463983	861865	211098	49.95	-0.003231	-0.058816	0.054927
796879	463909	862245	211169	50	-0.003827	-0.059026	0.064828
797523	464248	862124	211101	50.03	-0.003985	-0.059393	0.067093
797524	464111	862918	211256	50.07	-0.004591	-0.059769	0.076817
797695	464153	863388	211327	50.11	-0.004845	-0.060189	0.080493
797926	464165	862822	211157	50.15	-0.005384	-0.060489	0.089013
798077	464109	863182	211217	50.19	-0.006018	-0.060757	0.099056
797462	463747	863409	211238	50.23	-0.006038	-0.061087	0.098836
798716	464349	862718	211033	50.27	-0.006598	-0.06143	0.107409
798433	464081	863045	211083	50.31	-0.007054	-0.061717	0.114302
798865	464270	862894	211065	50.35	-0.007328	-0.061536	0.119084
798631	463992	863336	211119	50.39	-0.007954	-0.062052	0.128183
798737	463990	863310	211084	50.43	-0.008234	-0.062326	0.13212
798477	463805	863848	211229	50.47	-0.008384	-0.062197	0.134801
799043	463969	863651	211160	50.51	-0.009111	-0.062396	0.146015
799621	464144	863484	211121	50.55	-0.009819	-0.062379	0.157405
799859	464245	863287	211012	50.59	-0.009982	-0.06296	0.158553
799815	464153	863809	211115	50.63	-0.010275	-0.063195	0.1626
799553	463903	863605	211068	50.67	-0.010707	-0.063167	0.169509
800249	464214	864246	211205	50.71	-0.011117	-0.063355	0.175464
800042	463999	865621	211546	50.75	-0.011535	-0.063308	0.182207
800922	464465	865025	211386	50.79	-0.011731	-0.063444	0.184895
800488	464131	863866	211089	50.82	-0.012093	-0.063576	0.19022
800995	464272	863838	211027	50.87	-0.012767	-0.064103	0.199171
801148	464299	864297	211114	50.91	-0.013039	-0.064343	0.202653
801567	464498	864325	211117	50.95	-0.013232	-0.064379	0.205536
801481	464381	864183	211060	50.98	-0.013528	-0.064592	0.209439
801352	464219	864637	211142	51.02	-0.013913	-0.064868	0.214478	15	0.486
801525	464290	864006	210984	51.06	-0.014041	-0.064905	0.216338
801467	464176	864014	210985	51.1	-0.014396	-0.064914	0.221767
801850	464335	864171	210997	51.14	-0.014673	-0.065166	0.225158
802193	464494	864615	211065	51.18	-0.014847	-0.065552	0.226495
802339	464435	864782	211081	51.22	-0.015479	-0.065788	0.235292
802383	464377	864912	211116	51.26	-0.015847	-0.065757	0.240996
802477	464401	864583	210998	51.3	-0.015981	-0.066117	0.24171
802695	464352	865064	211116	51.34	-0.016753	-0.066111	0.253403
803337	464707	865505	211203	51.38	-0.016825	-0.066308	0.25374
802841	464328	865843	211283	51.42	-0.017231	-0.066332	0.259765
802877	464313	865585	211194	51.46	-0.017389	-0.06658	0.261167
802779	464145	865806	211255	51.5	-0.017879	-0.066513	0.268809
802909	464182	866273	211359	51.54	-0.018047	-0.066608	0.270952
803314	464327	866873	211451	51.58	-0.01844	-0.067126	0.274711
803327	464274	866887	211460	51.62	-0.018707	-0.067073	0.278905
803201	464160	866129	211253	51.66	-0.018888	-0.067284	0.280728
803934	464544	866503	211323	51.7	-0.019063	-0.067486	0.28247
803506	464221	866861	211366	51.74	-0.019396	-0.067909	0.285625
803658	464304	866956	211383	51.78	-0.019418	-0.067967	0.28569
803999	464421	866274	211197	51.82	-0.01977	-0.068155	0.290073
803483	464111	867032	211364	51.86	-0.019823	-0.068325	0.290123
803888	464319	867426	211426	51.89	-0.019937	-0.06865	0.290416
803374	464068	865849	211022	51.94	-0.019735	-0.068837	0.286686
803749	464159	866058	211057	51.98	-0.020288	-0.068989	0.29408
804006	464347	865881	210991	52.02	-0.020114	-0.069208	0.290631
803632	464131	866087	211061	52.06	-0.020114	-0.069019	0.291427
803626	464156	866008	211002	52.1	-0.019988	-0.069398	0.288025
803903	464433	866446	211077	52.13	-0.019473	-0.069701	0.279377
803910	464332	867088	211200	52.18	-0.019936	-0.07002	0.284715
803865	464358	866880	211128	52.21	-0.019707	-0.070224	0.280626
803603	464284	866314	211014	52.25	-0.019366	-0.069996	0.27667
803237	463932	866418	210951	52.29	-0.019985	-0.07084	0.282123
803881	464357	866601	210997	52.34	-0.019752	-0.070826	0.278878
804273	464492	867012	211072	52.37	-0.020154	-0.071065	0.283605
804123	464329	867057	211034	52.41	-0.020491	-0.071533	0.286456
803799	464061	867201	211085	52.45	-0.020848	-0.07138	0.292065
804207	464329	867936	211237	52.49	-0.020705	-0.071637	0.289022
803695	464057	867913	211233	52.53	-0.020601	-0.071622	0.28763
803541	463996	868036	211231	52.57	-0.020477	-0.071927	0.284699
803771	464131	867368	211090	52.61	-0.020468	-0.071721	0.285382
804616	464443	867570	211093	52.65	-0.021243	-0.072161	0.294378
804537	464471	867796	211124	52.69	-0.020919	-0.07239	0.288968
804100	464200	867943	211190	52.73	-0.021001	-0.072102	0.291268
804170	464519	867444	211052	52.77	-0.019773	-0.07226	0.273643
803918	464070	867203	210958	52.81	-0.021111	-0.072598	0.290792
804812	464490	867694	211049	52.85	-0.021534	-0.07287	0.295515
804746	464474	868167	211184	52.89	-0.021437	-0.072679	0.29495
804457	464299	868048	211169	52.93	-0.021473	-0.072546	0.295989
805053	464460	868137	211145	52.97	-0.022279	-0.072982	0.305265
804202	464047	868075	211139	53.01	-0.021935	-0.072895	0.300912
804672	464155	867990	211106	53.05	-0.022654	-0.073013	0.310279
804892	464286	867686	211054	53.09	-0.022636	-0.072803	0.310923
804992	464372	868049	211107	53.13	-0.022512	-0.07314	0.307785
804852	464180	868208	211176	53.16	-0.023002	-0.072851	0.315738
804754	464169	868381	211223	53.21	-0.022801	-0.072804	0.313186
804973	464218	868211	211155	53.24	-0.023142	-0.073058	0.316759
805146	464311	868864	211282	53.29	-0.023172	-0.073362	0.315855
805475	464538	868036	211071	53.32	-0.023008	-0.073454	0.313224
805520	464478	868179	211079	53.36	-0.023386	-0.07371	0.317274
805029	464261	868282	211077	53.4	-0.023095	-0.073968	0.312227
805498	464460	868485	211148	53.44	-0.02341	-0.073761	0.31737
805354	464357	869360	211359	53.48	-0.023498	-0.073778	0.318491
805376	464398	869365	211338	53.52	-0.023373	-0.073989	0.315893
805222	464268	868848	211223	53.56	-0.023554	-0.073888	0.318786
806052	464638	869243	211317	53.6	-0.024032	-0.073907	0.32517
804992	464206	868569	211145	53.64	-0.023243	-0.073985	0.314161
805422	464241	868390	211106	53.68	-0.024181	-0.073942	0.327035
806165	464685	868751	211177	53.72	-0.024112	-0.074101	0.325394
805199	464173	868538	211140	53.76	-0.023915	-0.07396	0.323343
806010	464581	869012	211196	53.8	-0.024177	-0.074526	0.324408
805565	464330	868348	211057	53.84	-0.024152	-0.074312	0.325015
805684	464253	868830	211144	53.88	-0.024794	-0.0746	0.332361
805438	464128	868869	211153	53.92	-0.02472	-0.074604	0.331351
805640	464311	868955	211185	53.96	-0.024427	-0.074498	0.327882
806045	464403	868329	211011	54	-0.02505	-0.074707	0.335305
805988	464397	868564	211072	54.04	-0.024931	-0.07467	0.333888
805790	464213	870004	211396	54.08	-0.02524	-0.074917	0.336899
806039	464366	869741	211294	54.12	-0.025197	-0.075281	0.334713
806149	464484	869718	211286	54.16	-0.024957	-0.075304	0.331415
805662	464177	869734	211296	54.2	-0.025073	-0.075245	0.333219
805430	464039	868851	211085	54.23	-0.025092	-0.075212	0.333622
806106	464369	869604	211264	54.28	-0.025354	-0.075249	0.336937
806381	464362	870568	211451	54.31	-0.026083	-0.075699	0.344562
806653	464650	869541	211215	54.36	-0.025504	-0.075571	0.337491
805982	464196	869566	211209	54.39	-0.025802	-0.075686	0.340907
806320	464395	870059	211331	54.43	-0.025783	-0.075665	0.340752	16	0.486
805668	464005	868917	211038	54.48	-0.025847	-0.075814	0.340924
806099	464253	869381	211187	54.51	-0.025848	-0.075467	0.342503
806596	464441	869685	211206	54.55	-0.02628	-0.075991	0.345838
806011	464245	869713	211207	54.59	-0.02566	-0.076046	0.337423
806423	464383	869750	211232	54.63	-0.026097	-0.075893	0.343867
806227	464202	869562	211199	54.67	-0.026397	-0.075772	0.348378
806186	464174	869867	211287	54.71	-0.026417	-0.075639	0.349246
806067	464092	870208	211317	54.75	-0.026476	-0.076143	0.347716
806718	464519	870647	211478	54.79	-0.026246	-0.075625	0.34706
806855	464462	869950	211322	54.83	-0.026845	-0.075498	0.355571
806877	464406	869501	211225	54.87	-0.027147	-0.075383	0.360127
806918	464440	869010	211121	54.91	-0.027102	-0.075237	0.360216
806931	464363	868944	211081	54.95	-0.027474	-0.075466	0.364056
806733	464200	868693	211012	54.99	-0.02769	-0.075542	0.366549
807179	464431	869733	211289	55.03	-0.027803	-0.07531	0.36918
807692	464625	869649	211313	55.07	-0.028248	-0.074886	0.377217
807406	464392	869275	211229	55.11	-0.02855	-0.074821	0.38158
807475	464350	869125	211167	55.15	-0.02891	-0.075064	0.385135
807185	464158	869103	211175	55.19	-0.029021	-0.074937	0.387274
806994	464083	869210	211296	55.23	-0.028868	-0.074031	0.389941
807352	464221	869608	211281	55.26	-0.029167	-0.075096	0.388391
807240	464179	869878	211372	55.31	-0.029068	-0.074854	0.388328
807555	464286	869724	211300	55.34	-0.029395	-0.075184	0.39097
807934	464495	870015	211385	55.38	-0.029434	-0.075048	0.392202
808466	464666	869480	211291	55.42	-0.030028	-0.074704	0.401953
808061	464426	869878	211358	55.47	-0.030059	-0.074988	0.400858
808153	464502	869791	211329	55.5	-0.029958	-0.075063	0.399101
808526	464625	869496	211268	55.55	-0.03036	-0.074961	0.405012
808887	464877	870175	211393	55.58	-0.030164	-0.075342	0.40036
808716	464661	869811	211340	55.62	-0.030682	-0.075004	0.409074
808921	464716	870084	211395	55.66	-0.030959	-0.075112	0.412166
808981	464722	870302	211390	55.7	-0.031084	-0.075665	0.410812
809269	464828	869940	211269	55.74	-0.031346	-0.07598	0.41255
808654	464465	869945	211276	55.78	-0.031389	-0.075925	0.413416
808944	464627	869835	211205	55.82	-0.031409	-0.076348	0.411391
809246	464740	869912	211215	55.86	-0.031675	-0.076431	0.414427
809287	464838	869909	211217	55.9	-0.031347	-0.076405	0.410278
809803	465206	869486	211088	55.94	-0.031032	-0.076656	0.404825
808913	464719	869723	211083	55.98	-0.030925	-0.077253	0.400312
809408	464967	870017	211193	56.02	-0.031085	-0.076884	0.404315
809137	464676	870041	211167	56.06	-0.031681	-0.077188	0.410442
809877	465069	869739	211070	56.1	-0.031822	-0.077414	0.411059
809959	465139	869655	211106	56.14	-0.031721	-0.076876	0.412627
809796	464967	870215	211183	56.18	-0.032066	-0.077438	0.414085
809846	465034	869684	211077	56.22	-0.031897	-0.07722	0.413074
809783	464936	870071	211174	56.26	-0.032169	-0.07719	0.416755
809498	464746	869842	211110	56.3	-0.032286	-0.077271	0.417824
809667	464820	870284	211209	56.34	-0.032387	-0.07735	0.418708
809537	464716	869759	211109	56.38	-0.032516	-0.077088	0.421807
809459	464644	869761	211139	56.41	-0.032636	-0.076806	0.424915
809770	464926	869317	211049	56.45	-0.032181	-0.076636	0.419914
809685	464840	870414	211248	56.49	-0.032344	-0.077279	0.418542
810366	465152	870486	211314	56.54	-0.032692	-0.076816	0.425586
810046	464955	870517	211283	56.57	-0.03275	-0.077183	0.424319
809901	464856	869883	211111	56.61	-0.03282	-0.077356	0.424267
809788	464736	870339	211257	56.65	-0.033062	-0.077019	0.429276
809933	464747	870914	211405	56.69	-0.03338	-0.076939	0.433857
809729	464678	870550	211322	56.73	-0.033169	-0.076888	0.431393
809595	464642	870535	211296	56.77	-0.032989	-0.077101	0.427864
809748	464709	871042	211433	56.81	-0.03308	-0.076968	0.429793
809716	464729	870637	211313	56.85	-0.032911	-0.077175	0.426452
809846	464780	870800	211356	56.89	-0.033015	-0.077142	0.427981
809611	464615	870132	211184	56.93	-0.033148	-0.077236	0.429177
809629	464708	869517	211012	56.97	-0.032784	-0.077453	0.423273
810120	464948	869893	211061	57.01	-0.032968	-0.077857	0.423444
809925	464821	870054	211085	57.05	-0.033034	-0.078001	0.423514
810202	464965	870102	211132	57.09	-0.0331	-0.077663	0.426204
810554	465104	869909	211074	57.13	-0.033377	-0.07777	0.429183
810046	464881	870173	211111	57.17	-0.033076	-0.078028	0.423898
810068	465013	869996	211031	57.21	-0.032551	-0.078382	0.415282
810306	465044	870515	211165	57.25	-0.033015	-0.078305	0.421627
810516	465158	870498	211173	57.29	-0.033044	-0.078189	0.422618
810488	465096	870053	211138	57.33	-0.033246	-0.077492	0.429024
810356	465061	870750	211230	57.37	-0.033067	-0.078228	0.422696
809815	464802	870476	211111	57.41	-0.03284	-0.07873	0.417125
810584	465148	870550	211161	57.45	-0.03326	-0.078424	0.424101
810355	464960	870061	211073	57.49	-0.033509	-0.078131	0.428875
810238	464796	870856	211245	57.52	-0.033935	-0.078331	0.433229
810454	464879	870389	211111	57.57	-0.034115	-0.078528	0.43443
810606	464982	870461	211156	57.61	-0.034045	-0.078265	0.435
811144	465216	870003	211061	57.64	-0.034374	-0.078112	0.440057
811222	465262	870088	211053	57.69	-0.034368	-0.078385	0.438452
811184	465211	871216	211256	57.72	-0.034497	-0.079059	0.436341
810848	464993	871098	211278	57.76	-0.034608	-0.078576	0.44044
810641	464901	870658	211167	57.8	-0.03449	-0.078617	0.438716	17	0.48
810639	464984	869808	210907	57.84	-0.03412	-0.079131	0.431183
810528	464863	870461	211094	57.88	-0.034372	-0.078857	0.43588
810942	465022	870244	211025	57.92	-0.034717	-0.079014	0.439385
810609	464778	870642	211083	57.96	-0.034951	-0.079381	0.440291
811113	465141	870929	211122	58	-0.034625	-0.079673	0.434591
810874	465036	870999	211117	58.04	-0.034484	-0.079883	0.431684
810432	464745	871298	211131	58.08	-0.034649	-0.080441	0.430742
810969	465104	871083	211088	58.12	-0.034425	-0.080354	0.428412
810902	464999	871162	211131	58.16	-0.034718	-0.080127	0.433285
810849	464984	871534	211212	58.2	-0.03465	-0.080214	0.431969
811196	465164	871453	211213	58.24	-0.034734	-0.080017	0.434076
810838	464923	871609	211227	58.28	-0.034891	-0.080244	0.434805
810801	464917	871610	211199	58.32	-0.034824	-0.080514	0.432518
811099	465052	871813	211335	58.36	-0.034982	-0.079686	0.438994
810633	464939	871745	211297	58.4	-0.034303	-0.079891	0.429371
810597	464873	871785	211308	58.44	-0.034502	-0.079879	0.431937
810574	464873	871680	211163	58.48	-0.034444	-0.081019	0.425138
810524	464834	871424	211076	58.52	-0.03449	-0.081258	0.424449
811058	465194	871719	211154	58.56	-0.034253	-0.081195	0.421864
810352	464815	871699	211153	58.59	-0.034139	-0.081159	0.420648
810388	464781	871813	211147	58.64	-0.03438	-0.08148	0.421944
810601	464990	871564	211048	58.67	-0.033998	-0.081849	0.41537
810525	464899	871890	211118	58.72	-0.034206	-0.081934	0.417484
811162	465240	871333	211085	58.75	-0.034313	-0.080961	0.423825
810240	464737	872456	211396	58.8	-0.0342	-0.08059	0.424368
810564	464949	872604	211291	58.83	-0.034085	-0.081933	0.416005
810451	464921	871965	211195	58.87	-0.033923	-0.081373	0.41688
810545	464968	871634	211078	58.91	-0.033953	-0.081724	0.415459
810634	464934	871632	211078	58.95	-0.034327	-0.08172	0.420062
810418	464862	871541	211097	58.99	-0.034099	-0.081328	0.419278
810168	464703	871902	211105	59.03	-0.034168	-0.082086	0.416241
810446	464827	871916	211103	59.07	-0.034324	-0.082138	0.417881
810233	464780	871656	211122	59.11	-0.033993	-0.081355	0.417832
810253	464769	871651	211119	59.15	-0.034092	-0.081372	0.41896
810251	464668	872552	211341	59.19	-0.034531	-0.081336	0.424551
810750	464931	872176	211241	59.23	-0.034633	-0.081422	0.425359
810596	464818	871532	211058	59.27	-0.034742	-0.08168	0.425346
811018	465011	871383	211136	59.31	-0.034958	-0.08059	0.43377
810570	464854	872064	211249	59.35	-0.034518	-0.081086	0.425694
810573	464762	871766	211133	59.39	-0.034931	-0.081505	0.428571
810534	464788	871890	211187	59.45	-0.034718	-0.081276	0.427158
811610	465391	871501	211089	59.49	-0.034779	-0.081312	0.427726
811313	465183	871867	211142	59.53	-0.034945	-0.081652	0.427974
810509	464734	871666	211113	59.57	-0.034892	-0.081464	0.428313
811044	465006	872005	211188	59.61	-0.035045	-0.081532	0.429833
811088	465051	871978	211226	59.64	-0.034958	-0.081107	0.431013
811271	465182	871577	211101	59.69	-0.034843	-0.081373	0.428195
810912	464988	872273	211294	59.72	-0.034791	-0.08114	0.428782
810997	464979	871812	211179	59.76	-0.035045	-0.081172	0.431744
810868	464958	872384	211292	59.8	-0.034812	-0.081416	0.427588
810908	464948	872744	211375	59.84	-0.034957	-0.081456	0.429158
811171	465081	872735	211395	59.88	-0.035036	-0.081244	0.431238
811152	465153	872735	211375	59.92	-0.034671	-0.081435	0.425751
811332	465078	872389	211337	59.96	-0.035455	-0.080998	0.437725
811086	465052	872338	211305	60	-0.034949	-0.081185	0.430481
811176	465157	871987	211213	60.04	-0.034714	-0.081252	0.427237
810584	464813	871339	211087	60.08	-0.034734	-0.080956	0.429044
810854	464969	871604	211087	60.12	-0.034729	-0.081569	0.425757
810376	464753	872114	211195	60.16	-0.034473	-0.081717	0.421855
811561	465329	872170	211220	60.2	-0.034928	-0.081608	0.428001
810957	465061	872079	211221	60.24	-0.034584	-0.081388	0.424923
811273	465219	872203	211196	60.28	-0.034686	-0.081913	0.423445
811072	465086	871815	211098	60.32	-0.034764	-0.081952	0.424198
811302	465165	871810	211077	60.36	-0.034996	-0.082141	0.426054
810904	465033	872177	211205	60.4	-0.034573	-0.081767	0.422823
810633	464880	872366	211259	60.44	-0.034563	-0.081689	0.4231
811102	465175	872405	211278	60.48	-0.034448	-0.081598	0.422169
811070	465167	872374	211243	60.52	-0.034402	-0.08186	0.42026
811239	465255	872324	211202	60.56	-0.034442	-0.082136	0.419327
811274	465283	872365	211206	60.6	-0.034407	-0.082192	0.418614
811168	465240	872106	211157	60.64	-0.034329	-0.082061	0.418328
810748	465021	872680	211265	60.67	-0.034232	-0.082357	0.415658
810909	465156	872718	211248	60.71	-0.034045	-0.082607	0.412128
810692	465042	872707	211240	60.75	-0.033999	-0.082658	0.411317
810772	465087	872940	211279	60.8	-0.034002	-0.082824	0.41054
810528	464962	872242	211094	60.83	-0.033937	-0.082977	0.408987
810893	465146	872240	211144	60.88	-0.034048	-0.082495	0.41273
811201	465358	872771	211235	60.91	-0.033893	-0.082853	0.409072
810491	464959	872240	211112	60.95	-0.033856	-0.082801	0.408891
810478	464947	872705	211237	60.99	-0.033876	-0.082682	0.40972
810571	464924	873315	211385	61.03	-0.034212	-0.082678	0.4138
810904	465156	872420	211196	61.07	-0.034032	-0.082415	0.412936
810982	465194	872067	211095	61.11	-0.034062	-0.082563	0.412553
811074	465313	872525	211186	61.15	-0.03377	-0.082753	0.408089
811110	465285	872479	211132	61.19	-0.033984	-0.083162	0.408653
810672	465056	872058	211042	61.23	-0.033886	-0.083048	0.408032	18	0.489
811109	465351	872403	211127	61.27	-0.033692	-0.083034	0.405757
810692	465137	873515	211393	61.31	-0.033581	-0.083064	0.404275
810944	465269	873196	211284	61.35	-0.033636	-0.083367	0.403468
810460	464954	873233	211262	61.39	-0.0338	-0.083662	0.404006
811236	465394	872685	211174	61.43	-0.033823	-0.083237	0.406346
811000	465330	872678	211171	61.47	-0.033509	-0.083249	0.402514
810849	465218	872171	211048	61.51	-0.033621	-0.083252	0.403839
810921	465246	872010	210993	61.55	-0.033679	-0.083406	0.403799
810891	465235	873892	211453	61.59	-0.033652	-0.083361	0.403685
810615	465058	872892	211235	61.63	-0.033734	-0.083133	0.405782
810700	465140	872675	211158	61.67	-0.033588	-0.083366	0.402891
810548	465090	872677	211180	61.71	-0.033424	-0.083161	0.401917
810870	465236	872251	211035	61.75	-0.033594	-0.083561	0.402032
810527	465081	873129	211258	61.79	-0.03341	-0.08346	0.400315
810333	464875	872788	211180	61.83	-0.033827	-0.083417	0.405517
809238	465219	872844	211244	61.87	-0.029547	-0.082936	0.356261
810599	465124	872954	211217	61.9	-0.033403	-0.083448	0.400287
810709	465130	872281	211086	61.95	-0.033654	-0.083144	0.404773
811161	465418	872521	211130	61.98	-0.033528	-0.083278	0.402606
810640	465134	871907	210980	62.02	-0.033463	-0.083292	0.401752
810662	465157	871899	210976	62.07	-0.033417	-0.083311	0.401109
810340	464924	872654	211171	62.11	-0.033629	-0.083194	0.404227
810229	464925	872253	211069	62.14	-0.033345	-0.083241	0.400576
810694	465122	872565	211146	62.18	-0.033652	-0.083227	0.404336
811093	465414	873449	211313	62.22	-0.033374	-0.083674	0.398859
810374	465047	873135	211287	62.26	-0.033174	-0.083198	0.398735
809652	464567	873601	211360	62.3	-0.033463	-0.083577	0.400386
810069	464838	873596	211381	62.34	-0.033323	-0.083365	0.399728
810173	464898	873450	211358	62.38	-0.033322	-0.083248	0.400275
810707	465169	873134	211249	62.42	-0.033478	-0.083558	0.400653
810804	465198	872699	211156	62.46	-0.033595	-0.083441	0.402619
810541	465034	872965	211214	62.5	-0.033653	-0.083502	0.403017
810597	465087	872538	211152	62.54	-0.033561	-0.083107	0.403825
810831	465231	872800	211207	62.58	-0.033518	-0.083188	0.40292
810837	465226	872647	211151	62.62	-0.033555	-0.083369	0.40249
810319	464939	872763	211179	62.66	-0.03351	-0.083369	0.401948
810892	465269	872752	211182	62.7	-0.033505	-0.083315	0.402144
810829	465238	872546	211132	62.74	-0.033482	-0.083317	0.401866
809532	464514	873097	211231	62.78	-0.033393	-0.083644	0.399228
810574	465074	873440	211331	62.82	-0.03356	-0.083482	0.402002
809980	464720	873463	211339	62.86	-0.033618	-0.083459	0.40281
809839	464672	872794	211196	62.89	-0.033473	-0.083279	0.401941
810049	464780	872814	211181	62.94	-0.033528	-0.083468	0.401688
809539	464550	872559	211121	62.98	-0.033252	-0.083452	0.398461
809213	464545	871854	210963	63.01	-0.03245	-0.083332	0.38941
809892	464685	872164	211071	63.05	-0.03355	-0.083017	0.404134
809916	464713	873538	211371	63.09	-0.033487	-0.083327	0.401878
810122	464840	873105	211307	63.14	-0.033448	-0.082938	0.403296
810164	464863	873412	211325	63.17	-0.033453	-0.083475	0.40076
809696	464707	873464	211385	63.21	-0.032958	-0.083022	0.396974
810111	464829	873147	211269	63.25	-0.033469	-0.083397	0.401321
810053	464792	872595	211149	63.29	-0.033485	-0.083268	0.402142
809652	464629	871971	211006	63.33	-0.03319	-0.083191	0.39896
809165	464357	872458	211099	63.37	-0.033157	-0.083428	0.397431
809258	464441	872741	211161	63.41	-0.033022	-0.08349	0.39552
809710	464628	873001	211234	63.45	-0.033341	-0.083394	0.3998
809701	464665	872275	211067	63.49	-0.033155	-0.083311	0.397969
809830	464706	872288	211045	63.53	-0.033301	-0.083551	0.398565
809910	464800	872255	211036	63.57	-0.033089	-0.083561	0.395985
809726	464678	871940	210999	63.61	-0.033161	-0.083186	0.398637
809308	464441	872041	211001	63.65	-0.033149	-0.083401	0.39746
809613	464658	871950	210997	63.69	-0.032964	-0.083229	0.396062
809824	464749	872119	211036	63.73	-0.033096	-0.083247	0.397567
809253	464469	872594	211140	63.77	-0.032886	-0.083351	0.394548
809497	464618	871803	210945	63.81	-0.032847	-0.083386	0.393912
809334	464534	873083	211222	63.85	-0.032805	-0.083698	0.39194
809518	464601	872688	211133	63.89	-0.032975	-0.083635	0.394267
809218	464409	872680	211133	63.93	-0.033062	-0.083617	0.395399
809571	464617	873261	211279	63.97	-0.033038	-0.083565	0.395359
809510	464634	873822	211420	64.01	-0.032809	-0.083515	0.392854
810160	465047	873951	211457	64.05	-0.032633	-0.083459	0.391009
809467	464596	872264	211089	64.08	-0.032868	-0.083076	0.395635
809830	464785	872561	211112	64.12	-0.032953	-0.083542	0.394445
809483	464667	872510	211121	64.17	-0.032595	-0.083339	0.391121
809892	464884	873446	211314	64.2	-0.032674	-0.083658	0.390563
809268	464616	872973	211232	64.24	-0.032277	-0.083348	0.387248
809231	464504	873418	211321	64.28	-0.032676	-0.083527	0.391208
809485	464669	873235	211284	64.32	-0.032592	-0.083457	0.390521
809262	464552	873669	211389	64.36	-0.032543	-0.083457	0.389939
809641	464792	874320	211533	64.4	-0.032444	-0.083586	0.388157
810026	464974	873598	211354	64.44	-0.032616	-0.083627	0.390019
809597	464723	872655	211142	64.48	-0.032637	-0.083473	0.390989
809673	464788	872419	211071	64.52	-0.032543	-0.083606	0.389243
809523	464694	872484	211096	64.56	-0.032578	-0.083517	0.390072
808998	464428	872641	211145	64.6	-0.032422	-0.083412	0.388695	19	0.48
809500	464652	872978	211228	64.64	-0.032705	-0.083398	0.392149
810013	464916	873055	211225	64.68	-0.032839	-0.083605	0.392784
809924	464917	873407	211315	64.72	-0.032609	-0.083558	0.390258
809556	464747	872464	211117	64.76	-0.032428	-0.08327	0.389427
809428	464681	873387	211318	64.8	-0.032395	-0.083484	0.388038
809388	464609	873157	211247	64.84	-0.032611	-0.08363	0.38994
809311	464627	872770	211198	64.88	-0.032337	-0.083204	0.388644
809638	464752	872837	211183	64.92	-0.032613	-0.083502	0.390565
809952	464979	873176	211291	64.96	-0.032407	-0.083254	0.389256
810190	465105	872898	211180	64.99	-0.032454	-0.083672	0.387874
810148	465130	873037	211226	65.04	-0.032238	-0.083553	0.385836
809914	465003	872891	211185	65.07	-0.032206	-0.083608	0.3852
809529	464742	873972	211478	65.12	-0.032382	-0.083308	0.388698
809490	464698	873381	211306	65.15	-0.032477	-0.083584	0.38855
810051	465034	873042	211245	65.19	-0.032415	-0.083384	0.388749
809166	464541	873602	211397	65.24	-0.032349	-0.083226	0.388686
809216	464553	872997	211236	65.27	-0.032423	-0.083366	0.388919
809871	464886	872599	211111	65.31	-0.032612	-0.08364	0.389909
809854	464921	872513	211111	65.35	-0.032415	-0.083441	0.388477
809919	464975	872733	211141	65.39	-0.032341	-0.083663	0.386569
809832	464941	872519	211124	65.43	-0.032271	-0.083331	0.387267
810076	465096	872762	211162	65.47	-0.032206	-0.083529	0.385562
810294	465180	872816	211175	65.51	-0.032387	-0.08353	0.387726
809982	465043	872683	211135	65.55	-0.032201	-0.083605	0.385163
809561	464786	872897	211190	65.59	-0.032269	-0.083574	0.38611
809539	464778	872946	211173	65.63	-0.032248	-0.083849	0.384599
810232	465165	872925	211184	65.67	-0.032296	-0.083696	0.385876
810219	465128	872940	211214	65.71	-0.032426	-0.083444	0.388597
809611	464810	872565	211108	65.75	-0.032289	-0.08359	0.386284
809853	464980	872604	211130	65.79	-0.032153	-0.08347	0.385202
809482	464808	873231	211259	65.83	-0.031972	-0.083686	0.382047
809452	464759	873125	211219	65.87	-0.032112	-0.083823	0.383092
809715	464918	873409	211309	65.91	-0.032077	-0.08362	0.383602
810199	465220	872544	211091	65.95	-0.031971	-0.083704	0.381954
810196	465231	873246	211233	65.99	-0.031915	-0.083969	0.380079
809360	464785	873077	211215	66.03	-0.031765	-0.083751	0.37928
809736	465015	872602	211078	66.07	-0.031703	-0.083962	0.37759
809530	464870	872617	211072	66.1	-0.031821	-0.084054	0.378575
809905	465047	872639	211087	66.15	-0.031989	-0.083961	0.381001
809459	464832	872859	211124	66.19	-0.031808	-0.084116	0.378149
809756	465026	873013	211165	66.22	-0.031705	-0.08408	0.377083
809560	464891	872702	211075	66.26	-0.031804	-0.084221	0.377624
809839	465025	873115	211170	66.31	-0.031919	-0.084268	0.378784
809634	464902	873156	211215	66.34	-0.031943	-0.083933	0.380572
809641	464931	874209	211475	66.39	-0.031833	-0.083883	0.37949
809840	465081	874268	211487	66.42	-0.031675	-0.083904	0.377518
809157	464666	874349	211490	66.46	-0.031776	-0.084063	0.378
809052	464612	873802	211339	66.5	-0.031748	-0.084241	0.376871
809793	465032	873465	211271	66.54	-0.031772	-0.084112	0.377738
809765	465025	873582	211301	66.58	-0.031732	-0.084096	0.377336
809618	464961	873370	211238	66.62	-0.031643	-0.084208	0.375768
809299	464801	873286	211248	66.66	-0.03154	-0.083918	0.375846
809357	464829	872866	211145	66.7	-0.031564	-0.083932	0.376065
809159	464722	872578	211058	66.74	-0.031534	-0.084097	0.374973
808929	464555	872993	211145	66.78	-0.031688	-0.084225	0.37623
809301	464790	873110	211187	66.82	-0.031594	-0.084094	0.375696
809635	465019	873041	211189	66.86	-0.03143	-0.083916	0.374545
809733	465081	873487	211303	66.9	-0.031405	-0.083857	0.374506
809359	464824	873565	211291	66.94	-0.031591	-0.084152	0.375402
809392	464832	873465	211267	66.98	-0.031639	-0.08415	0.375983
809169	464753	873772	211338	67.02	-0.031423	-0.084181	0.373278
809642	465095	873845	211378	67.06	-0.031114	-0.083968	0.37054
809621	465076	873663	211320	67.1	-0.031144	-0.084101	0.370316
809764	465141	873773	211352	67.14	-0.031219	-0.08405	0.37144
809379	464905	873837	211350	67.18	-0.031285	-0.084217	0.371481
809002	464724	873099	211167	67.22	-0.031128	-0.08426	0.369433
808963	464694	873354	211234	67.26	-0.031162	-0.084209	0.370054
809501	465002	873432	211233	67.29	-0.031166	-0.084398	0.369277
809215	464790	872814	211084	67.33	-0.031376	-0.084394	0.371785
809501	464975	873753	211310	67.38	-0.031285	-0.084404	0.370658
809375	464947	873456	211233	67.41	-0.03109	-0.084454	0.368129
809254	464913	873540	211261	67.45	-0.030934	-0.08438	0.366597
809604	465143	872957	211145	67.49	-0.030806	-0.084142	0.366124
809782	465208	873612	211268	67.53	-0.03097	-0.08448	0.3666
809435	464971	873259	211153	67.57	-0.031136	-0.084763	0.367331
810109	465421	872818	211080	67.61	-0.03086	-0.084441	0.365457
809850	465265	872656	211059	67.65	-0.030891	-0.084268	0.366586
810140	465439	872936	211114	67.69	-0.030859	-0.084389	0.365673
809632	465131	872936	211100	67.73	-0.03093	-0.084523	0.365935
810117	465426	873045	211134	67.77	-0.030858	-0.08445	0.365399
809577	465102	873929	211366	67.81	-0.030918	-0.084276	0.366871
809432	465032	873026	211130	67.85	-0.03086	-0.084444	0.365447
809804	465242	872814	211055	67.89	-0.030876	-0.084671	0.364663
809830	465292	873224	211164	67.93	-0.030722	-0.084577	0.363245
809407	465108	873096	211135	67.97	-0.030462	-0.084558	0.360254
809497	465187	873669	211308	68.01	-0.030342	-0.08423	0.360234	20	0.486
809343	465039	873069	211128	68.05	-0.030604	-0.084563	0.361911
809154	464961	873009	211123	68.09	-0.03047	-0.084472	0.360706
808848	464823	873348	211213	68.13	-0.030303	-0.084395	0.35906
808819	464805	872828	211098	68.17	-0.030309	-0.084293	0.359567
808935	464838	873204	211147	68.21	-0.030457	-0.084693	0.359617
809450	465139	873068	211079	68.25	-0.030435	-0.085028	0.357937
809037	464894	873047	211088	68.29	-0.030469	-0.084894	0.358901
809346	465109	872904	211085	68.33	-0.030304	-0.084592	0.358234
809071	464932	873533	211218	68.37	-0.030387	-0.084775	0.358448
809097	464943	873800	211293	68.4	-0.030405	-0.084675	0.359074
809013	464925	873571	211228	68.44	-0.030271	-0.084767	0.357113
809462	465238	873960	211325	68.48	-0.03003	-0.084739	0.354379
809326	465151	873115	211129	68.53	-0.030068	-0.084659	0.35517
808910	464870	873651	211241	68.56	-0.030253	-0.084827	0.356641
808871	464857	873673	211249	68.61	-0.030211	-0.084802	0.35626
809018	464959	873263	211170	68.64	-0.030134	-0.08461	0.356158
808639	464828	872771	211134	68.68	-0.029752	-0.083817	0.354965
808559	464776	873139	211122	68.72	-0.029779	-0.084782	0.35124
808899	464942	873651	211253	68.76	-0.029908	-0.084713	0.353054
808556	464702	874217	211379	68.8	-0.030097	-0.084816	0.354847
808735	464822	874105	211361	68.84	-0.030021	-0.08473	0.35432
808415	464695	873977	211310	68.88	-0.029771	-0.084921	0.350571
808792	464939	873945	211298	68.92	-0.029651	-0.084962	0.348989
808461	464743	874283	211393	68.96	-0.029676	-0.084835	0.349807
808691	464831	874532	211434	69	-0.029871	-0.085018	0.351343
808847	464924	873790	211280	69.04	-0.029856	-0.084776	0.352174
808786	464974	873067	211121	69.08	-0.029482	-0.084625	0.348379
808842	465024	873483	211217	69.12	-0.029403	-0.084669	0.347273
808812	464932	873396	211146	69.16	-0.029732	-0.085146	0.349192
809334	465222	873722	211220	69.2	-0.029776	-0.085192	0.349523
809190	465157	873463	211202	69.24	-0.029698	-0.084766	0.350356
808990	465069	872952	211060	69.28	-0.02958	-0.084942	0.348233
808916	465052	873231	211119	69.32	-0.029467	-0.085023	0.346581
808858	465001	873447	211150	69.36	-0.029545	-0.085225	0.346668
808667	464864	874101	211311	69.4	-0.029665	-0.085197	0.348186
809036	465095	873211	211119	69.43	-0.029582	-0.084976	0.348114
809311	465250	874240	211383	69.48	-0.029595	-0.084831	0.34887
808806	465029	873124	211131	69.51	-0.02929	-0.084661	0.345969
809020	465197	873501	211212	69.56	-0.029092	-0.084758	0.34324
808758	465034	873647	211255	69.59	-0.029147	-0.084685	0.34418
808137	464723	873500	211207	69.64	-0.028944	-0.084803	0.341305
808867	465141	873486	211187	69.68	-0.028952	-0.084962	0.340761
808443	464920	873161	211119	69.71	-0.028851	-0.084861	0.339983
808112	464789	873053	211107	69.75	-0.02859	-0.084726	0.337439
808410	464961	874054	211347	69.79	-0.028587	-0.084746	0.33733
808791	465118	873765	211238	69.83	-0.028861	-0.085119	0.339062
808555	465041	873642	211226	69.87	-0.028602	-0.08495	0.336696
808270	465005	873907	211315	69.91	-0.028039	-0.084712	0.330996
808469	465101	873688	211268	69.95	-0.028121	-0.084655	0.332179
808613	465112	873337	211165	69.99	-0.028437	-0.084828	0.335227
808304	464981	873587	211216	70.03	-0.028231	-0.084918	0.332449
808496	465110	873469	211187	70.07	-0.028149	-0.084923	0.33147
808324	465054	873911	211296	70.11	-0.02796	-0.084902	0.329324
808015	464949	873805	211295	70.15	-0.02764	-0.084667	0.326455
808201	465036	873475	211208	70.19	-0.027728	-0.084736	0.32723
807977	464880	873776	211258	70.23	-0.027848	-0.084954	0.327797
808322	465124	873455	211189	70.27	-0.027647	-0.084871	0.325756
808415	465295	872409	210965	70.31	-0.027131	-0.084595	0.320712
808128	465138	872228	210930	70.35	-0.027095	-0.084511	0.320604
808116	465158	873010	211145	70.39	-0.026976	-0.084264	0.32014
808243	465216	873465	211214	70.43	-0.027043	-0.084656	0.319443
808227	465196	873463	211174	70.47	-0.02709	-0.085033	0.318585
808015	465134	873349	211198	70.51	-0.026826	-0.084541	0.317316
808021	465211	872869	211105	70.54	-0.026503	-0.08432	0.314308
807871	465105	873288	211176	70.58	-0.026589	-0.08461	0.314254
807631	464971	873323	211175	70.62	-0.026571	-0.0847	0.313702
808052	465315	873663	211275	70.66	-0.026124	-0.084531	0.309045
807861	465168	873453	211218	70.7	-0.026287	-0.08459	0.310753
807923	465252	873053	211123	70.74	-0.026074	-0.084573	0.308302
807306	464959	873431	211173	70.78	-0.0258	-0.084969	0.303641
807685	465176	873543	211220	70.82	-0.025806	-0.084779	0.304388
807424	465036	873369	211162	70.86	-0.02576	-0.084931	0.303308
807493	465130	873189	211159	70.9	-0.025521	-0.084544	0.301873
807606	465234	873256	211186	70.94	-0.02535	-0.084441	0.300215
807469	465169	873361	211218	70.98	-0.025289	-0.084378	0.299713
807409	465161	872907	211086	71.02	-0.025172	-0.08459	0.297581
807835	465408	873091	211130	71.06	-0.025165	-0.084594	0.297482
807098	464963	873814	211286	71.1	-0.025255	-0.084774	0.297911
806742	464812	873328	211117	71.14	-0.025017	-0.085266	0.293401
807077	465013	872941	211053	71.18	-0.024982	-0.084983	0.293962
806990	464999	873623	211215	71.22	-0.024823	-0.085011	0.291996
806767	464853	873940	211304	71.26	-0.0249	-0.084893	0.293309
806485	464749	872966	211102	71.3	-0.024642	-0.084573	0.291374
807123	465191	873822	211296	71.34	-0.024315	-0.084697	0.287086
806518	464855	873477	211240	71.38	-0.02426	-0.084435	0.287314
806925	465073	872897	211106	71.42	-0.024332	-0.084376	0.288383	21	0.486
807190	465236	873758	211299	71.46	-0.024287	-0.084521	0.287353
807382	465325	873530	211213	71.49	-0.024383	-0.084815	0.287478
806986	465122	873239	211165	71.54	-0.024272	-0.084602	0.286891
806953	465231	872951	211104	71.58	-0.023708	-0.084519	0.280509
806664	465069	872871	211097	71.62	-0.023688	-0.084402	0.28066
806660	465070	872972	211110	71.66	-0.023674	-0.084511	0.280126
806935	465307	872868	211084	71.69	-0.023329	-0.084519	0.276017
806382	465012	873090	211167	71.73	-0.023224	-0.084239	0.275686
806991	465438	873292	211194	71.77	-0.022895	-0.084447	0.271111
806677	465240	873380	211233	71.82	-0.022969	-0.084278	0.272536
806874	465346	872942	211129	71.85	-0.023002	-0.08426	0.272994
806724	465226	873068	211166	71.89	-0.02315	-0.084198	0.274945
806489	465139	873339	211221	71.94	-0.022936	-0.084298	0.272085
806553	465200	873119	211157	71.97	-0.02283	-0.084401	0.270497
806438	465162	874100	211452	72.01	-0.022706	-0.083851	0.270787
806769	465359	874187	211460	72.05	-0.022679	-0.083975	0.270068
806457	465191	873756	211318	72.09	-0.022626	-0.084335	0.268291
806125	465023	874289	211447	72.13	-0.022523	-0.084334	0.267067
806236	465152	874507	211519	72.17	-0.022237	-0.08415	0.264254
806320	465264	873774	211369	72.21	-0.021958	-0.08389	0.261743
806217	465230	872870	211121	72.25	-0.021846	-0.08417	0.259544
806348	465278	873116	211180	72.29	-0.021967	-0.084175	0.26097
805887	465041	873212	211201	72.33	-0.02184	-0.084196	0.259389
806285	465327	872774	211117	72.37	-0.021592	-0.083987	0.257086
806357	465392	872850	211170	72.41	-0.021489	-0.083656	0.25687
805632	464990	872700	211120	72.45	-0.021416	-0.083787	0.255605
806040	465266	873282	211260	72.49	-0.021238	-0.083795	0.253456
805689	465101	872626	211121	72.53	-0.021073	-0.083607	0.252047
805432	465004	873347	211284	72.57	-0.020847	-0.083716	0.249019
806264	465524	873023	211191	72.61	-0.020672	-0.083855	0.246526
805811	465270	873653	211370	72.65	-0.020639	-0.083601	0.246876
805608	465160	873834	211382	72.69	-0.020608	-0.083905	0.245606
806031	465459	872515	211058	72.73	-0.020367	-0.083952	0.242601
805785	465374	873156	211230	72.77	-0.020116	-0.08379	0.240075
805956	465505	872703	211114	72.81	-0.019974	-0.083851	0.23821
805809	465495	872770	211182	72.85	-0.019645	-0.083357	0.235673
805813	465496	872901	211256	72.88	-0.019651	-0.082953	0.236889
805484	465357	872935	211248	72.92	-0.019426	-0.083108	0.233746
805555	465457	872550	211150	72.96	-0.019167	-0.083154	0.230498
805053	465242	872315	211118	73	-0.018837	-0.082917	0.227177
805407	465508	872734	211235	73.04	-0.018567	-0.082768	0.224323
804900	465261	872521	211157	73.08	-0.018364	-0.08302	0.221202
804398	465032	872345	211109	73.12	-0.018095	-0.083072	0.217825
804050	464853	873108	211285	73.16	-0.017997	-0.083154	0.216434
804579	465232	871781	210949	73.2	-0.017676	-0.083297	0.212202
803974	464929	872717	211203	73.24	-0.01747	-0.083034	0.210391
804465	465156	872712	211210	73.28	-0.01772	-0.082956	0.213608
804547	465248	872284	211098	73.32	-0.017524	-0.083036	0.21104
803385	464964	871952	211030	73.36	-0.015816	-0.082918	0.190742
804439	465213	872432	211160	73.4	-0.017403	-0.082786	0.210219
804366	465204	872639	211219	73.44	-0.017257	-0.082701	0.208668
804251	465139	872675	211261	73.48	-0.01725	-0.082384	0.209392
804029	465030	873123	211375	73.52	-0.017165	-0.082331	0.20849
804026	465002	872647	211287	73.56	-0.017281	-0.082071	0.210558
804557	465381	871868	211089	73.6	-0.016965	-0.08216	0.20648
804406	465366	872088	211173	73.64	-0.016646	-0.081867	0.203335
804121	465234	872369	211240	73.68	-0.016502	-0.081877	0.201544
803969	465169	872098	211162	73.72	-0.016401	-0.081995	0.200023
803978	465210	872025	211140	73.76	-0.016243	-0.082036	0.198003
804279	465418	872047	211163	73.79	-0.016095	-0.081868	0.196594
804099	465361	871733	211120	73.84	-0.015887	-0.081552	0.194812
803512	465057	871876	211211	73.88	-0.01573	-0.081014	0.194166
803508	465136	871302	211044	73.92	-0.015372	-0.081281	0.189127
803282	465022	871637	211139	73.95	-0.015298	-0.081149	0.188523
803427	465151	871898	211199	74	-0.0151	-0.08118	0.18601
803310	465116	872221	211264	74.03	-0.014956	-0.081306	0.183949
803239	465106	871454	211059	74.07	-0.014819	-0.08149	0.181855
802998	464978	872039	211197	74.11	-0.014769	-0.081525	0.181154
803301	465200	871611	211097	74.15	-0.014564	-0.08149	0.178719
803327	465270	872503	211330	74.19	-0.014322	-0.081328	0.176103
802836	465047	872218	211295	74.23	-0.014052	-0.081003	0.173475
802816	465075	871436	211119	74.27	-0.013878	-0.080875	0.171597
803309	465372	871424	211133	74.31	-0.013828	-0.080714	0.171319
802962	465195	871296	211089	74.35	-0.013722	-0.080838	0.169749
803145	465326	871681	211170	74.39	-0.013612	-0.080955	0.168146
803081	465291	871866	211188	74.43	-0.013603	-0.081211	0.167504
802545	465067	872513	211371	74.47	-0.013222	-0.08096	0.163319
802682	465185	871840	211234	74.51	-0.013052	-0.080712	0.161717
802638	465280	871766	211227	74.55	-0.012522	-0.080607	0.155352
802158	465014	872120	211330	74.59	-0.012469	-0.080443	0.154999
802462	465260	871603	211218	74.63	-0.012162	-0.080316	0.151423
802109	465121	871008	211107	74.67	-0.011873	-0.079999	0.148412
802109	465131	871509	211261	74.71	-0.011829	-0.079689	0.148438
802056	465168	871566	211258	74.75	-0.011531	-0.079849	0.144409
802211	465271	871008	211110	74.79	-0.011473	-0.079971	0.143468
802069	465216	871275	211174	74.83	-0.011353	-0.079978	0.141951	22	0.486
801968	465201	870991	211095	74.87	-0.011161	-0.080075	0.139385
801804	465132	870691	211032	74.9	-0.011046	-0.079982	0.13811
801901	465246	871343	211185	74.95	-0.010792	-0.08003	0.134854
802245	465449	871311	211210	74.98	-0.010777	-0.079717	0.135194
801813	465238	871588	211284	75.02	-0.010603	-0.079652	0.133117
801607	465162	870985	211143	75.06	-0.010412	-0.079603	0.130794
801825	465365	871297	211234	75.1	-0.010075	-0.079456	0.126802
801108	464991	871271	211237	75.15	-0.00989	-0.079367	0.124608
801262	465144	871695	211370	75.18	-0.00961	-0.079079	0.121523
801451	465306	871978	211467	75.22	-0.00938	-0.078809	0.119022
800875	465018	871079	211234	75.26	-0.009176	-0.078952	0.11622
801138	465238	870709	211146	75.3	-0.00888	-0.078935	0.112495
800928	465139	870792	211159	75.34	-0.008779	-0.079003	0.11112
800588	464988	870663	211124	75.38	-0.008574	-0.079039	0.108483
800771	465170	871025	211205	75.42	-0.008241	-0.079103	0.104184
800759	465194	870771	211158	75.46	-0.008105	-0.078964	0.102643
799014	465023	870549	211154	75.5	-0.004394	-0.078488	0.055978
800651	465227	870403	211096	75.54	-0.007684	-0.078704	0.097631
800019	464923	870892	211206	75.58	-0.007406	-0.078786	0.093997
800135	465053	870948	211237	75.62	-0.00713	-0.07862	0.090693
800305	465224	870782	211207	75.66	-0.006813	-0.078522	0.086763
799599	464896	870862	211225	75.7	-0.00645	-0.078535	0.082129
799938	465114	870756	211218	75.74	-0.006358	-0.078357	0.081143
800370	465403	870927	211277	75.78	-0.006192	-0.07819	0.07919
799728	465134	870072	211071	75.82	-0.005733	-0.078176	0.073333
799874	465201	870445	211179	75.86	-0.005812	-0.078009	0.074501
800020	465330	870772	211272	75.9	-0.005618	-0.077878	0.072136
800413	465554	871629	211498	75.94	-0.005638	-0.077706	0.072555
800305	465538	871464	211446	75.98	-0.005432	-0.07782	0.069805
800470	465681	870843	211282	76.02	-0.005226	-0.077947	0.06704
800097	465517	870330	211185	76.05	-0.004993	-0.077685	0.064268
800250	465628	870810	211296	76.1	-0.004896	-0.077737	0.062982
800366	465742	870641	211271	76.13	-0.004692	-0.077585	0.060473
800208	465703	870423	211225	76.17	-0.004459	-0.077519	0.057523
800195	465737	870610	211306	76.21	-0.004277	-0.077179	0.05541
799845	465632	871052	211449	76.26	-0.003843	-0.076839	0.05001
799260	465524	871084	211466	76.29	-0.00282	-0.076751	0.036746
799969	465732	870464	211317	76.33	-0.003721	-0.076736	0.048485
799726	465617	871094	211480	76.37	-0.003604	-0.07664	0.047027
799498	465486	870678	211396	76.41	-0.003597	-0.076478	0.047027
799901	465770	870912	211453	76.45	-0.00338	-0.076476	0.044192
799629	465672	870912	211452	76.49	-0.003114	-0.076486	0.040717
799411	465602	870175	211282	76.53	-0.002864	-0.076401	0.037487
799496	465729	870798	211452	76.57	-0.002524	-0.076222	0.033108
799105	465562	870476	211405	76.61	-0.002256	-0.075925	0.029719
799765	465968	870829	211517	76.65	-0.002162	-0.075674	0.028571
799125	465638	870686	211500	76.69	-0.001974	-0.075505	0.026139
799433	465822	869915	211368	76.73	-0.001954	-0.074978	0.026058
799317	465824	869288	211230	76.77	-0.001648	-0.074841	0.022021
799190	465752	869520	211317	76.81	-0.001639	-0.074549	0.021988
798961	465665	869144	211226	76.85	-0.001435	-0.074545	0.019251
798534	465484	868774	211153	76.89	-0.001137	-0.074384	0.015282
798235	465354	869437	211334	76.93	-0.000942	-0.074195	0.012696
798662	465629	868693	211130	76.97	-0.000827	-0.074416	0.011118
798012	465244	868879	211191	77.01	-0.000854	-0.074265	0.011499
798120	465372	869052	211238	77.05	-0.000568	-0.074218	0.007653
798147	465428	869030	211256	77.08	-0.000391	-0.073995	0.005284
798186	465472	869476	211417	77.13	-0.000298	-0.073493	0.004049
798560	465710	869619	211499	77.17	-0.00021	-0.073043	0.002877
798010	465455	868451	211211	77.2	7.9e-05	-0.073081	-0.00108
798271	465640	868077	211137	77.24	0.000223	-0.072919	-0.003057
797784	465343	868682	211286	77.28	0.000166	-0.072901	-0.002278
797654	465311	868853	211356	77.32	0.000359	-0.07263	-0.00494
797502	465240	867933	211155	77.36	0.000437	-0.072413	-0.006028
797302	465130	868162	211225	77.4	0.000466	-0.072276	-0.006446
797624	465345	868182	211220	77.44	0.000585	-0.072371	-0.008087
797286	465169	868602	211350	77.48	0.000678	-0.072105	-0.00941
797644	465404	868097	211239	77.52	0.000793	-0.071992	-0.01102
797823	465532	868205	211300	77.56	0.000897	-0.071661	-0.012516
[truncated: 147 more rows]

## Sheet: Sheet5
FlowCell Text Data File: QUANTtc80S_SPLIT1.csv
Software Version: 1.45A
Date: 2019-11-18
Time: 17:16:02
User: Jen
Experiment name: QuantSplit18112019
*** CENTRIFUGE SETTINGS ***
Rotor Manufacturer: Beckman
Rotor Model: SW40Ti
Speed: 40 rpm
Gradient: Sucrose 10.0% to 50.0% v/v
Time: 3:00
w2t: x 10^0
Number of Tubes: 2
Sample Volume: 12 ml
Temperature: 4.0 deg C
*** FRACTIONATION SETTINGS ***
Volume displaced/mm: 0.143 ml/mm
Tubing length: 290 mm
Total Dead Volume (= last fraction): 0.299 ml
Scan Speed: 0.30 mm/sec
Total Distance: 85.0 mm
Upper Limit to Slow-down Distance: 37.50 mm
Start mode: Meniscus sensing
Fail-safe Distance (M): 8 mm
Number of fractions: 25
Distance/fraction: 3.40 mm
Volume/fraction: 0.485 ml
Data Samples/mm: 25.25
*** SCANNING SETTINGS ***
Scanning mode: DUAL UV OD
Channel A (LED1) Wavelength: 260 nm
Channel B (LED2) Wavelength: 280 nm
Sensitivity: 0
Integration time: 132 ms
LED1 (260 nm) On Time: 68 ms
PD2 (280 nm) On Time: 48 ms
Sample A Zero: 799140
Source A Zero: 459914.9
Sample B Zero: 849310.5
Source B Zero: 210418.6
Data Columns:
SampleA	SourceA	SampleB	SourceB	Position	AbsA	AbsB	ratioA/B	Fraction Number	Fraction Volume (ml)
85109	458093	95537	210155	0	4.57435	4.40139	1.0393
279395	458512	271450	210158	0.04	2.14402	2.2966	0.933566
581156	458434	596023	210306	0.07	0.64512	0.712739	0.905128
583364	458305	579360	210359	0.1	0.636785	0.7704	0.826565
338136	458248	243773	210298	0.14	1.7524	2.5147	0.696864
118933	458361	224580	210199	0.18	3.89086	2.67904	1.45233
579871	458555	695489	210310	0.23	0.650189	0.401697	1.61861
435725	458248	503018	210238	0.26	1.23358	1.05404	1.17034
80250	458315	77035	210266	0.3	4.69562	4.83632	0.970908
379143	458350	399404	210253	0.34	1.51865	1.51909	0.999711
509785	458284	522774	210373	0.38	0.912552	0.977687	0.933379
510543	458230	521349	210339	0.42	0.909271	0.982863	0.925125
505749	458103	512817	210537	0.46	0.928008	1.01802	0.911582
512942	458124	515593	210260	0.5	0.899206	1.00448	0.895192
504883	458034	507182	210409	0.54	0.931206	1.03906	0.896198
466600	458037	459579	210355	0.58	1.09256	1.2372	0.883093
469554	458168	458680	210529	0.62	1.08024	1.24282	0.869185
493842	458115	488624	210446	0.66	0.97681	1.11455	0.876414
512058	458183	509088	210429	0.7	0.902999	1.03169	0.875258
527108	458598	524960	210227	0.74	0.84558	0.967877	0.873644
538194	458320	538450	210242	0.78	0.801753	0.91688	0.874436
547809	458463	550253	210391	0.82	0.766159	0.874602	0.876009
536216	457985	536466	210087	0.86	0.80779	0.922834	0.875337
344777	458089	309628	210199	0.9	1.7119	2.03175	0.842573
432041	457874	448531	210240	0.94	1.24929	1.28515	0.972098
586587	457849	603683	210370	0.98	0.623475	0.687613	0.906724
565888	457886	584204	210378	1.02	0.697146	0.753799	0.924843
563205	457950	584927	210358	1.06	0.707156	0.751115	0.941476
567385	458007	591935	210263	1.09	0.692281	0.726199	0.953294
572527	458016	599903	210347	1.14	0.673862	0.700053	0.962587
576787	457684	606426	210163	1.18	0.65721	0.676491	0.971499
581218	457803	612792	210127	1.21	0.642084	0.655097	0.980135
585233	457797	618882	210207	1.26	0.627971	0.635932	0.987482
589037	457926	624638	210330	1.29	0.615291	0.618451	0.99489
592464	457965	629414	210287	1.34	0.603595	0.602686	1.00151
595906	458124	633966	210280	1.37	0.592453	0.588094	1.00741
598686	457760	638002	210187	1.41	0.581303	0.574412	1.012
601501	457585	642258	210260	1.45	0.570923	0.56171	1.0164
605052	458025	646043	210239	1.49	0.560845	0.549665	1.02034
607777	457893	649902	210382	1.53	0.551061	0.539032	1.02232
610401	457804	652541	210151	1.57	0.541849	0.52865	1.02497
612909	457786	655672	210134	1.61	0.533378	0.518838	1.02802
615753	457742	658848	210156	1.65	0.523709	0.50931	1.02827
618395	457829	662016	210264	1.69	0.515338	0.500677	1.02928
620523	457625	664518	210251	1.73	0.507397	0.492949	1.02931
623872	458057	667020	210268	1.77	0.498314	0.485537	1.02632
625833	457751	668931	210128	1.81	0.490526	0.478428	1.02529
628661	457699	671149	210186	1.85	0.481068	0.472312	1.01854
629820	457495	672937	210203	1.89	0.476387	0.467112	1.01985
632706	457613	677017	210269	1.93	0.467561	0.455562	1.02634
631706	457984	677410	210131	1.97	0.472455	0.453069	1.04279
404889	457453	399852	210226	2.01	1.38021	1.51657	0.910088
346815	457733	368028	210203	2.05	1.69825	1.68352	1.00875
640631	458046	671292	210323	2.09	0.444026	0.473196	0.938356
635918	457682	669363	210161	2.13	0.457508	0.477443	0.958246
623701	457562	659058	210264	2.17	0.496663	0.509703	0.974417
621006	457348	659696	210340	2.2	0.504566	0.508481	0.992301
621949	457777	662381	210311	2.25	0.50338	0.500016	1.00673
623156	457840	665037	210270	2.28	0.499694	0.491557	1.01655
624408	457594	667556	210292	2.33	0.494488	0.484148	1.02136
626597	457860	669800	210256	2.36	0.488517	0.477039	1.02406
628472	457759	672069	210221	2.4	0.481952	0.469887	1.02568
630195	457728	673871	210231	2.44	0.476211	0.464585	1.02502
631160	457488	675784	210264	2.48	0.472007	0.459188	1.02792
632903	457896	676694	210184	2.52	0.468189	0.455708	1.02739
633575	457592	678117	210283	2.56	0.464658	0.452424	1.02704
634228	457621	680282	210327	2.6	0.46268	0.44642	1.03642
635194	457721	681500	210301	2.64	0.460013	0.442566	1.03942
636189	457873	681479	210279	2.68	0.45749	0.442417	1.03407
637117	458044	681110	210229	2.72	0.455271	0.443029	1.02763
637320	457705	680801	210261	2.76	0.453105	0.444251	1.01993
638041	457785	680379	210281	2.8	0.451149	0.445692	1.01224
638486	458055	679826	210310	2.84	0.450929	0.447609	1.00742
638081	457763	679484	210324	2.88	0.450922	0.448757	1.00482
636487	457916	678833	210216	2.92	0.456724	0.449654	1.01572
632579	457980	678481	210228	2.96	0.469612	0.450815	1.0417
630564	457679	678797	210178	3	0.474794	0.449397	1.05652
630963	457984	680940	210586	3.04	0.474863	0.446952	1.06245
629192	457880	681711	210439	3.08	0.48015	0.443264	1.08321
628513	457759	683242	210459	3.12	0.481818	0.438934	1.0977
628530	457805	682188	210332	3.16	0.481968	0.440829	1.09332
628069	458057	681435	210390	3.2	0.484596	0.443611	1.09239
626524	457698	680859	210470	3.23	0.488031	0.446081	1.09404
626335	457697	679335	210341	3.28	0.488644	0.449362	1.08742
626242	457730	677442	209993	3.31	0.489095	0.451649	1.08291
626309	457867	677504	210180	3.36	0.489488	0.453259	1.07993
626519	458042	677620	210264	3.39	0.489584	0.453719	1.07905
626388	457622	676818	210160	3.43	0.488135	0.455109	1.07257	1	0.479
627090	457744	678177	210376	3.47	0.486389	0.453136	1.07338
627553	457670	678547	210320	3.51	0.484548	0.4515	1.07319
628459	457855	678330	210273	3.55	0.482423	0.451695	1.06803
629080	458009	678537	210405	3.59	0.48109	0.452345	1.06355
629610	458135	678338	210459	3.63	0.47993	0.453453	1.05839
629874	458192	676963	210448	3.67	0.479327	0.457438	1.04785
629508	457955	676318	210407	3.71	0.479457	0.458966	1.04465
628847	457607	676192	210524	3.75	0.480052	0.460462	1.04254
629123	457726	675166	210415	3.79	0.479686	0.462479	1.0372
629607	457813	675087	210437	3.83	0.478501	0.462926	1.03365
630274	457896	673895	210239	3.87	0.476705	0.46459	1.02608
630699	457818	673747	210333	3.91	0.474978	0.465934	1.01941
630832	457596	672793	210167	3.95	0.473554	0.467199	1.0136
630954	457533	672676	210207	3.99	0.472876	0.467933	1.01056
631075	457499	672049	210194	4.03	0.472332	0.469688	1.00563
631339	457577	671023	210121	4.07	0.471825	0.472067	0.999487
631858	457685	670736	210290	4.11	0.470627	0.47455	0.991733
632223	457692	670000	210315	4.15	0.469476	0.477002	0.984222
632905	457866	669061	210151	4.18	0.468048	0.478257	0.978654
632933	457626	669044	210129	4.23	0.466885	0.478097	0.976548
633305	457926	668989	210202	4.27	0.467023	0.478963	0.975072
633240	457860	668380	210155	4.3	0.466938	0.480348	0.972084
633220	457663	668275	210266	4.35	0.466123	0.481729	0.967603
634068	457971	667643	210201	4.39	0.464761	0.483013	0.962212
634407	457969	667246	210147	4.42	0.463658	0.483694	0.958578
635003	458036	667013	210148	4.46	0.462036	0.484407	0.953817
635279	457710	667274	210235	4.51	0.45969	0.484453	0.948885
636004	457802	666993	210226	4.55	0.457768	0.485216	0.943431
636772	457972	666942	210248	4.58	0.456058	0.485581	0.939201
636916	457750	666445	210209	4.62	0.454603	0.48671	0.934034
637600	457888	666085	210336	4.66	0.453024	0.489016	0.926399
637976	457926	665167	210249	4.7	0.451987	0.490962	0.920616
638352	457908	664731	210265	4.74	0.450701	0.492437	0.915247
638458	457751	664163	210260	4.78	0.44966	0.494112	0.910037
638759	457629	663931	210202	4.82	0.44815	0.49426	0.906709
639084	457630	663520	210105	4.86	0.447114	0.494578	0.904031
639523	457607	663652	210194	4.9	0.445606	0.495031	0.900159
639895	457632	663452	210238	4.94	0.444528	0.49606	0.896117
640557	457797	663253	210163	4.98	0.44315	0.495946	0.893546
640997	457694	663773	210260	5.02	0.441285	0.495296	0.890951
641577	457644	663947	210234	5.06	0.43921	0.494518	0.888158
642195	457515	664232	210290	5.1	0.436664	0.49419	0.883594
643233	457694	663983	210306	5.14	0.434159	0.495099	0.876914
643898	457661	663441	210257	5.18	0.431898	0.496276	0.870278
641208	457582	661114	210421	5.22	0.44011	0.504929	0.871628
624204	457617	649994	210465	5.26	0.495259	0.539542	0.917926
620448	457554	646597	210145	5.3	0.507327	0.547036	0.92741
620709	457520	646414	210200	5.34	0.506314	0.548134	0.923705
622136	457938	646142	210207	5.38	0.503484	0.54905	0.91701
622779	457565	645767	210178	5.41	0.499703	0.549942	0.908648
624207	457810	645334	210193	5.46	0.496112	0.551438	0.899671
625499	457928	645063	210298	5.49	0.492409	0.553291	0.889964
626373	457738	644286	210315	5.53	0.488703	0.555883	0.879147
627616	457960	643844	210370	5.57	0.485639	0.557793	0.870642
628431	457932	643496	210324	5.61	0.482858	0.558442	0.864652
629005	457825	642841	210268	5.65	0.480512	0.559958	0.858121
629264	457455	642559	210282	5.69	0.478015	0.560977	0.852112
630385	457596	642354	210196	5.73	0.475004	0.560796	0.847018
631627	457880	642258	210197	5.77	0.472246	0.561106	0.841634
631639	457617	641045	210238	5.81	0.471032	0.56531	0.833228
632047	457670	638293	210248	5.85	0.469948	0.574077	0.818614
632831	457837	636500	210185	5.89	0.468158	0.579143	0.808362
632988	457744	635412	210171	5.93	0.467234	0.582457	0.802178
633217	457750	634911	210280	5.97	0.466521	0.585092	0.797346
633276	457722	634315	210274	6.01	0.466205	0.586928	0.794315
633168	457625	633602	210257	6.05	0.466121	0.589032	0.791334
634143	458087	633255	210352	6.09	0.465037	0.591046	0.786803
633731	457720	632628	210462	6.13	0.464727	0.594097	0.782241
633987	457960	631409	210374	6.17	0.464973	0.597141	0.778665
633706	457864	631008	210560	6.21	0.465451	0.600203	0.775489
633579	457882	629612	210544	6.25	0.465942	0.604514	0.770771
633277	457762	628685	210522	6.29	0.466381	0.607273	0.767992
632797	457644	627596	210405	6.33	0.467405	0.609647	0.766681
632510	457800	626537	210266	6.37	0.46903	0.611719	0.766741
632071	457921	625994	210373	6.41	0.470992	0.614492	0.766473
631149	457736	625518	210360	6.45	0.473152	0.615901	0.768227
631058	458108	624888	210310	6.48	0.475109	0.617453	0.769466
630129	457870	624139	210256	6.52	0.47706	0.619353	0.770256
629463	457923	623433	210276	6.57	0.479461	0.621826	0.771053
628649	457767	622360	210210	6.61	0.481411	0.624665	0.770671
628291	457920	621185	210164	6.64	0.48326	0.628033	0.769483
627971	458124	620325	210173	6.69	0.485214	0.630912	0.769068
623916	457622	617365	210190	6.72	0.496226	0.640715	0.774487
614961	457702	610901	210225	6.76	0.526164	0.662266	0.79449
612651	457964	608615	210194	6.8	0.535035	0.669526	0.799126	2	0.481
611542	457705	608138	210351	6.84	0.537585	0.672611	0.799251
611116	457652	607912	210491	6.88	0.538774	0.674701	0.798537
611454	458022	607537	210533	6.92	0.539296	0.676347	0.797366
611183	457894	606539	210361	6.96	0.539631	0.678013	0.7959
610954	457734	605904	210302	7	0.539683	0.679559	0.794166
611001	457809	605490	210266	7.04	0.539861	0.680592	0.793222
610723	457622	605085	210306	7.08	0.539956	0.682324	0.791348
611060	457821	604983	210495	7.12	0.539717	0.684474	0.788513
611277	457836	604132	210383	7.16	0.539057	0.686239	0.785524
611514	457781	603676	210417	7.2	0.538018	0.688087	0.781905
611517	457613	603430	210484	7.24	0.537257	0.68955	0.779142
612019	457807	603167	210525	7.28	0.536446	0.690821	0.776533
611872	457627	602758	210435	7.32	0.536132	0.691326	0.775513
612489	457872	602530	210472	7.36	0.535165	0.692443	0.772865
612666	457718	601816	210382	7.4	0.533886	0.693971	0.76932
612611	457500	601178	210323	7.44	0.533095	0.695544	0.766443
612801	457508	600195	210126	7.48	0.532496	0.696953	0.764034
612908	457363	600321	210301	7.51	0.53149	0.698208	0.76122
613053	457388	600153	210323	7.56	0.531118	0.698983	0.759844
613696	457806	600340	210381	7.59	0.530842	0.698911	0.759527
613179	457455	600389	210416	7.64	0.530997	0.699082	0.759564
613426	457735	600599	210537	7.67	0.531425	0.699536	0.759683
613150	457671	599965	210344	7.71	0.53206	0.699816	0.760285
612897	457675	599758	210266	7.76	0.532922	0.699764	0.761574
612741	457831	599956	210307	7.79	0.53414	0.699492	0.763612
612112	457507	599746	210161	7.84	0.534793	0.698798	0.765305
612311	457778	600165	210301	7.87	0.53534	0.698732	0.766159
611779	457536	600013	210263	7.91	0.536037	0.698878	0.766995
611713	457655	599837	210200	7.95	0.536789	0.698866	0.768087
611713	457798	599849	210255	7.99	0.537429	0.699353	0.768466
611456	457732	599336	210154	8.03	0.537993	0.700109	0.768443
611230	457719	599150	210130	8.07	0.538692	0.700504	0.769006
611249	457894	599458	210229	8.11	0.53941	0.700418	0.770126
611123	457898	599360	210239	8.15	0.53985	0.700843	0.770286
610992	457861	599050	210165	8.19	0.540123	0.701176	0.77031
611089	458045	599318	210232	8.23	0.540621	0.700917	0.771304
610611	457790	599295	210192	8.27	0.541082	0.700611	0.7723
610425	457820	599293	210118	8.31	0.54184	0.699908	0.774158
610130	457781	599480	210199	8.35	0.542654	0.700056	0.775158
609793	457721	599672	210228	8.39	0.543517	0.699689	0.776798
609689	457857	600157	210342	8.43	0.544474	0.699152	0.778763
609052	457649	600186	210260	8.47	0.545683	0.698269	0.78148
609209	457895	600714	210270	8.51	0.546255	0.696592	0.784182
608918	457792	600862	210241	8.55	0.546772	0.695818	0.785798
608792	457765	601180	210281	8.59	0.547075	0.695135	0.787006
608728	457723	601172	210253	8.63	0.547102	0.694893	0.787319
608587	457659	600880	210197	8.67	0.54729	0.695335	0.787088
607857	457493	600278	210201	8.7	0.549004	0.697394	0.787222
600458	457568	593610	210380	8.74	0.574398	0.721625	0.795978
591366	457386	584799	210317	8.79	0.604802	0.751163	0.805155
454534	457517	387129	210433	8.82	1.14385	1.58373	0.722248
505357	457650	514590	210455	8.86	0.92757	1.01028	0.918135
545897	457679	562415	210469	8.9	0.769811	0.831285	0.92605
562259	457744	578969	210414	8.94	0.709676	0.772287	0.918927
572107	457635	588740	210534	8.98	0.673661	0.739704	0.910717
578706	457494	595337	210373	9.02	0.649564	0.715702	0.90759
583710	457571	600027	210456	9.06	0.632292	0.700681	0.902397
587462	457613	602089	210457	9.1	0.61937	0.693776	0.892753
590588	457589	603096	210432	9.14	0.608404	0.690168	0.88153
592725	457483	603316	210466	9.18	0.60054	0.689758	0.870652
594191	457482	603167	210500	9.22	0.595481	0.690582	0.862288
595089	457225	602525	210534	9.26	0.591241	0.693054	0.853095
596733	457605	601833	210498	9.3	0.587296	0.695025	0.844999
597323	457462	601583	210417	9.34	0.584634	0.695087	0.841095
598127	457526	601581	210498	9.38	0.582168	0.695869	0.836606
598961	457440	600260	210416	9.42	0.578933	0.699515	0.82762
599582	457358	599546	210380	9.46	0.576446	0.701569	0.821652
600460	457458	599311	210253	9.5	0.573899	0.701142	0.81852
601465	457779	599156	210265	9.54	0.571912	0.701779	0.814947
601016	457286	599465	210374	9.58	0.571236	0.701784	0.813977
601561	457679	599426	210466	9.62	0.571139	0.702796	0.812666
601657	457591	599412	210492	9.66	0.570419	0.703092	0.8113
601999	457561	599274	210520	9.7	0.569122	0.703825	0.808613
601812	457110	598559	210444	9.74	0.56774	0.705503	0.804731
602637	457319	597260	210188	9.77	0.565872	0.707429	0.7999
603152	457381	596739	210228	9.82	0.564402	0.709571	0.795412
603889	457743	596827	210304	9.85	0.563522	0.710003	0.79369
603771	457700	597026	210248	9.9	0.56373	0.708794	0.795336
603917	457804	597347	210209	9.93	0.5637	0.707337	0.796933
603866	457754	597994	210200	9.97	0.563649	0.705068	0.799425
603358	457500	599267	210343	10.01	0.564235	0.702153	0.803579
602781	457374	600129	210374	10.05	0.565629	0.699553	0.808559
602284	457279	600953	210452	10.09	0.566892	0.697534	0.812709
602402	457593	601880	210594	10.13	0.567896	0.695787	0.816192
601764	457409	601923	210432	10.17	0.569241	0.694092	0.820124
601486	457573	602007	210385	10.21	0.57092	0.69336	0.82341	3	0.486
601120	457617	602350	210449	10.25	0.572362	0.692825	0.826128
600693	457537	601578	210203	10.29	0.573458	0.693053	0.827438
600207	457458	601590	210195	10.33	0.574761	0.692936	0.829458
599465	457227	601786	210203	10.37	0.576259	0.692356	0.832316
599481	457571	602156	210298	10.41	0.577743	0.692028	0.834855
599214	457583	602331	210286	10.45	0.578708	0.691327	0.837097
599097	457822	602550	210236	10.49	0.580176	0.690115	0.840695
598409	457539	602597	210154	10.53	0.581262	0.689172	0.843421
598134	457505	602992	210196	10.57	0.582051	0.688254	0.845692
596747	457474	602423	210352	10.61	0.586662	0.691652	0.848204
588412	457417	594152	210145	10.65	0.615187	0.717532	0.857365
422274	457502	354882	210347	10.69	1.29441	1.75821	0.736209
537735	457591	568747	210184	10.72	0.800241	0.805987	0.992871
639960	457300	666516	210495	10.77	0.442835	0.489235	0.905158
464547	457632	442453	210417	10.8	1.09978	1.31434	0.836751
69380	457303	44787	210508	10.84	4.98891	5.93179	0.841046
178056	457429	431671	210255	10.89	3.06101	1.36252	2.24659
195905	457388	513093	210343	10.93	2.86536	1.01508	2.82281
195837	457387	512402	210177	10.96	2.86607	1.0162	2.82038
196455	457386	514410	210265	11.01	2.85962	1.00916	2.83366
197090	457288	517823	210385	11.04	2.85258	0.996982	2.86121
198272	457260	520332	210201	11.08	2.84022	0.985476	2.88208
198610	457415	522942	210376	11.12	2.83743	0.977068	2.90402
199036	457490	525361	210372	11.16	2.83338	0.967728	2.92787
199268	457090	526760	210374	11.2	2.8292	0.962387	2.93978
199561	457472	526158	210398	11.24	2.82791	0.964922	2.93071
199903	457316	524279	210370	11.28	2.8237	0.971864	2.90545
200224	457458	523492	210360	11.32	2.82106	0.974796	2.894
200939	457367	524564	210195	11.36	2.81336	0.969091	2.90309
200514	457429	524339	210338	11.4	2.81797	0.971327	2.90115
201520	457420	527579	210181	11.44	2.80769	0.957405	2.9326
202810	457467	529915	210340	11.48	2.79484	0.950025	2.94186
203331	457265	531003	210353	11.52	2.78869	0.946015	2.94782
204078	457443	531830	210289	11.56	2.78198	0.942265	2.95244
204044	457203	528776	210364	11.6	2.78125	0.954592	2.91355
203759	457066	534670	210275	11.64	2.78349	0.931396	2.98852
203411	457340	540324	210253	11.68	2.78822	0.909983	3.06403
206754	457439	539168	210266	11.72	2.75531	0.914424	3.01316
210959	457230	531192	210225	11.76	2.71318	0.944071	2.87391
211094	457426	518288	210244	11.8	2.71274	0.993822	2.72961
212943	457265	511078	210209	11.84	2.69418	1.02172	2.6369
210707	457357	513585	210224	11.88	2.71619	1.012	2.68397
211999	457647	509025	210244	11.92	2.70498	1.03017	2.62576
215785	457214	508704	210199	11.96	2.66682	1.03101	2.58661
214731	457497	514622	210112	11.99	2.67811	1.00686	2.65985
212914	457544	532714	210072	12.04	2.6957	0.936836	2.87745
211961	457178	518983	210180	12.08	2.70325	0.990507	2.72915
212456	457260	489723	210214	12.12	2.69884	1.1078	2.43621
211878	457378	470689	210284	12.15	2.70494	1.18838	2.27617
212037	457603	492746	210468	12.19	2.70441	1.09783	2.46341
213200	457803	504059	210348	12.23	2.69412	1.05093	2.56356
215022	457401	516366	210172	12.27	2.67491	1.00062	2.67325
216351	457386	515017	210318	12.31	2.66223	1.00729	2.64296
216503	457376	517536	210320	12.35	2.66075	0.997477	2.66748
218078	457535	526630	210352	12.39	2.64663	0.962673	2.74925
219556	457354	535995	210252	12.43	2.632	0.926187	2.84176
222199	457332	547748	210148	12.47	2.60742	0.88147	2.95803
222941	457199	533003	210173	12.51	2.6	0.936712	2.77567
223922	457175	525662	210219	12.55	2.59091	0.965107	2.68458
226118	457231	523655	210308	12.59	2.57119	0.97367	2.64072
228682	457484	529079	210243	12.63	2.54925	0.952277	2.67701
230908	457511	535578	210184	12.67	2.52956	0.927103	2.72845
232366	457041	539950	210172	12.71	2.51457	0.910601	2.76144
234546	457403	544295	210359	12.75	2.49709	0.896239	2.78618
236666	457203	546817	210309	12.79	2.47778	0.886442	2.7952
238963	457340	549190	210214	12.83	2.45863	0.876804	2.80408
240656	457317	551420	210215	12.87	2.44408	0.868645	2.81367
242178	457276	552798	210271	12.9	2.431	0.864152	2.81316
244274	457241	554581	210362	12.95	2.41321	0.858533	2.81085
246542	457216	557786	210609	12.98	2.39419	0.849283	2.81907
249043	457241	559516	210377	13.03	2.37365	0.84082	2.82302
251221	457126	561049	210207	13.06	2.35532	0.833676	2.82522
253253	457316	563224	210288	13.11	2.33968	0.826653	2.83031
255005	456987	565128	210242	13.15	2.3241	0.81941	2.83631
257248	456980	566723	210242	13.19	2.30615	0.813729	2.83406
259623	457688	568922	210254	13.23	2.29052	0.806038	2.8417
261607	457555	570642	210286	13.26	2.27435	0.800261	2.84201
263105	457423	572350	210249	13.31	2.26207	0.793882	2.84938
265241	457727	574271	210273	13.34	2.24689	0.787358	2.85371
267622	457498	576626	210436	13.38	2.22758	0.780672	2.85342
270637	457513	578772	210439	13.42	2.20472	0.773213	2.85138
272926	457298	581024	210495	13.46	2.18653	0.765922	2.85477
275070	457435	582949	210349	13.5	2.17113	0.757856	2.86483
278064	457521	584723	210208	13.54	2.14937	0.75038	2.86437
280917	457560	586898	210231	13.58	2.12866	0.743117	2.86449
283641	457585	588971	210205	13.62	2.10902	0.735761	2.86645	4	0.486
286325	457584	591011	210136	13.66	2.08975	0.72813	2.87002
288466	457651	593696	210339	13.7	2.0748	0.72094	2.87791
290856	457795	595809	210413	13.74	2.05856	0.714488	2.88117
293613	457719	598313	210329	13.78	2.03892	0.70523	2.89114
296259	457693	600672	210349	13.82	2.02045	0.69749	2.89674
299593	457923	602891	210355	13.86	1.99858	0.690115	2.89601
302547	457670	605137	210283	13.9	1.97737	0.68193	2.89967
305847	457807	607562	210291	13.94	1.95579	0.673946	2.90199
308505	457616	609554	210157	13.98	1.93723	0.666063	2.90847
312081	457626	611870	210108	14.02	1.91369	0.65795	2.90857
314522	457870	614475	210189	14.06	1.89884	0.650163	2.92056
317808	457734	617331	210137	14.1	1.87697	0.640318	2.9313
321082	457655	619860	210132	14.14	1.85564	0.63203	2.93601
323942	457294	622647	210157	14.18	1.83588	0.623227	2.94577
328344	457762	625495	210218	14.22	1.81036	0.614614	2.94552
331398	457435	628197	210230	14.26	1.78995	0.606041	2.95352
333971	457406	630560	210155	14.29	1.774	0.597754	2.96778
336083	457276	632962	210067	14.33	1.76052	0.589246	2.98775
340365	457328	635921	210192	14.38	1.73485	0.581045	2.98574
344945	457635	638402	210224	14.41	1.70887	0.573503	2.97971
348244	457590	641277	210316	14.45	1.68919	0.565328	2.98799
351217	457415	643352	210186	14.49	1.67102	0.557571	2.99696
354716	457935	645687	210138	14.53	1.65306	0.549808	3.00661
357916	457605	648238	210219	14.57	1.63321	0.542637	3.00976
362373	457396	650490	210188	14.61	1.60695	0.53535	3.00169
365881	457285	653551	210321	14.65	1.58674	0.527162	3.00997
368949	457569	655426	210210	14.69	1.57093	0.520324	3.01913
372551	457270	657882	210178	14.73	1.54971	0.512478	3.02395
377472	457210	660673	210317	14.77	1.52259	0.505278	3.01338
382087	457277	662630	210152	14.81	1.49803	0.497734	3.00969
386016	457271	665367	210127	14.85	1.47707	0.489186	3.01944
389701	457591	668099	210190	14.89	1.45906	0.481531	3.03004
393633	457384	670610	210166	14.93	1.43759	0.47374	3.03456
399023	457103	673368	210127	14.97	1.40851	0.465093	3.02844
403188	457021	676298	210105	15.01	1.38689	0.456131	3.04056
406768	456982	679036	210127	15.05	1.36863	0.448198	3.05363
411787	457186	682238	210299	15.09	1.34445	0.440365	3.05304
416095	457223	684636	210358	15.13	1.32332	0.433858	3.05013
420711	457325	687591	210246	15.17	1.30121	0.424104	3.06813
425042	457294	690428	210182	15.21	1.28011	0.415191	3.08319
429001	457197	693130	210167	15.24	1.26071	0.407174	3.09624
434871	457315	695798	210180	15.28	1.23343	0.399555	3.08701
440227	457685	698182	210113	15.33	1.21004	0.392018	3.08669
444569	457519	700822	210109	15.37	1.18921	0.384373	3.0939
449297	457330	703239	210100	15.4	1.16672	0.377347	3.09191
454470	457170	706459	210351	15.45	1.14258	0.370546	3.08351
458102	457124	708335	210197	15.48	1.12609	0.363724	3.096
462116	457344	710609	210193	15.53	1.10922	0.357225	3.10511
465582	457296	712687	210132	15.56	1.09372	0.350755	3.11819
468950	456986	716224	210468	15.6	1.07759	0.343997	3.13254
474203	457130	718021	210412	15.64	1.05544	0.338409	3.11882
478865	457238	720995	210468	15.68	1.0359	0.330614	3.13327
482383	457311	723194	210450	15.72	1.02125	0.324304	3.14906
487805	457436	725081	210314	15.76	0.998942	0.317749	3.14381
492631	457194	726725	210114	15.8	0.977716	0.311266	3.14109
497210	457281	729404	210344	15.84	0.959174	0.306055	3.134
501062	457013	730925	210384	15.88	0.942184	0.302239	3.11735
504955	457293	732194	210351	15.92	0.927602	0.298427	3.10831
508143	457084	734960	210130	15.96	0.913789	0.288708	3.1651
512082	457417	737515	210252	16	0.899479	0.282883	3.17969
516839	457395	739263	210194	16.04	0.880461	0.277555	3.1722
519987	457281	741250	210157	16.08	0.867526	0.27179	3.1919
523308	457371	744770	210476	16.12	0.854903	0.265298	3.22242
526871	457264	746639	210362	16.16	0.84054	0.259155	3.24339
532437	457243	748650	210335	16.2	0.818944	0.253474	3.23088
536833	457243	750798	210407	16.24	0.80212	0.248389	3.22928
540504	457162	752455	210322	16.27	0.787813	0.243131	3.24028
544347	457386	754337	210362	16.32	0.774319	0.23848	3.2469
547159	457381	756311	210399	16.36	0.763754	0.233566	3.26996
550589	457563	757336	210402	16.4	0.751781	0.230865	3.25636
555676	457391	758789	210320	16.43	0.732194	0.226216	3.2367
557719	457399	761396	210409	16.48	0.724721	0.220156	3.29186
560540	457407	762946	210411	16.51	0.714434	0.216076	3.3064
563465	457445	764387	210343	16.55	0.703955	0.211621	3.32649
567076	457630	766427	210405	16.59	0.691711	0.206843	3.34414
570152	457283	768036	210406	16.63	0.67909	0.202626	3.35146
574064	457598	769338	210309	16.67	0.666508	0.198282	3.36142
576577	457362	771074	210361	16.71	0.656515	0.194237	3.37996
579682	457484	772192	210345	16.75	0.646072	0.191164	3.37968
583097	457499	773564	210241	16.79	0.63412	0.186589	3.39849
585765	457396	775093	210251	16.83	0.624319	0.182705	3.4171
589129	457447	775865	210152	16.87	0.61283	0.179749	3.40937
592028	457315	777950	210328	16.91	0.602196	0.176027	3.42105
593999	457631	779418	210308	16.95	0.596808	0.172035	3.46911
596397	457391	781006	210365	16.99	0.587491	0.168479	3.48703
599220	457047	782172	210328	17.03	0.57629	0.165117	3.49018	5	0.486
602170	457032	784174	210510	17.07	0.566174	0.161708	3.5012
604464	457371	785331	210448	17.11	0.559911	0.158143	3.54054
606378	457291	786526	210365	17.15	0.553085	0.154283	3.58487
608790	457342	787727	210329	17.19	0.54519	0.150863	3.61382
611597	457446	788237	210209	17.23	0.536243	0.148408	3.6133
614779	457560	789401	210186	17.27	0.526135	0.145213	3.62319
615591	457321	789682	210305	17.31	0.522365	0.145637	3.58677
617841	457373	791138	210094	17.34	0.515133	0.1399	3.68214
620131	457321	792075	210161	17.39	0.50733	0.138157	3.67212
621891	457417	794214	210391	17.42	0.501961	0.134926	3.72027
624612	457403	794871	210317	17.47	0.492965	0.13255	3.71908
625785	457497	795391	210205	17.5	0.489547	0.130159	3.76116
626024	457220	796394	210164	17.55	0.487526	0.127225	3.83199
628954	457510	797489	210221	17.59	0.47927	0.125002	3.83408
631526	457241	797951	210162	17.62	0.469716	0.123269	3.81049
633357	457367	799400	210258	17.66	0.464356	0.120533	3.85252
635094	457424	800802	210387	17.7	0.459007	0.118237	3.88209
636655	457583	801158	210275	17.74	0.454695	0.116268	3.91075
638381	457394	802200	210314	17.78	0.44831	0.114022	3.93179
640899	457375	802848	210328	17.82	0.440171	0.112529	3.91163
642353	457386	803706	210309	17.86	0.435583	0.110194	3.95288
643284	457311	804271	210228	17.9	0.432284	0.108001	4.0026
645191	457315	804845	210241	17.94	0.426246	0.106688	3.99527
646724	457427	804866	210069	17.98	0.421891	0.104985	4.01857
647573	457387	805821	210134	18.02	0.419028	0.103219	4.05961
648896	457350	806787	210240	18.06	0.414686	0.10182	4.07272
650353	457455	807034	210111	18.1	0.410567	0.099966	4.10705
651850	457407	808064	210233	18.14	0.405648	0.098565	4.11552
652810	457542	808815	210252	18.18	0.40324	0.096875	4.16247
653803	457335	809833	210369	18.22	0.399204	0.095461	4.18185
655472	457328	810146	210347	18.26	0.393956	0.094472	4.17011
657600	457412	810416	210292	18.3	0.3877	0.093273	4.15663
658156	457222	810774	210255	18.34	0.385121	0.092028	4.18483
659357	457375	811148	210227	18.38	0.382075	0.09083	4.20649
660536	457419	811774	210252	18.42	0.378617	0.089515	4.22966
661200	457423	811856	210189	18.46	0.376579	0.088707	4.2452
663275	457560	812820	210326	18.5	0.37078	0.087628	4.23128
663456	457223	813912	210483	18.53	0.368714	0.086426	4.26623
663487	457223	813793	210312	18.58	0.368619	0.085083	4.33247
665893	457240	813686	210231	18.61	0.361289	0.084571	4.27199
667727	457364	813787	210238	18.65	0.356216	0.084388	4.22114
668419	457365	815205	210454	18.69	0.354101	0.082949	4.26889
669334	457423	815512	210461	18.73	0.351561	0.082257	4.27392
670082	457489	815334	210300	18.78	0.349571	0.081155	4.30746
670233	457455	815583	210264	18.81	0.348958	0.080194	4.35141
672079	457627	816282	210385	18.85	0.344099	0.079627	4.32139
673575	457369	816009	210263	18.89	0.338396	0.079132	4.27635
673257	457246	816546	210261	18.93	0.338812	0.077787	4.35564
673618	457474	817056	210301	18.97	0.338735	0.076912	4.4042
674812	457418	816769	210171	19.01	0.334861	0.076374	4.38452
676321	457317	817343	210261	19.05	0.329839	0.075821	4.35026
677808	457646	817465	210246	19.09	0.326817	0.075376	4.33582
677388	457149	817834	210270	19.13	0.325862	0.074696	4.36249
677919	457476	818694	210389	19.17	0.325721	0.073718	4.41846
677729	457053	818249	210221	19.21	0.324402	0.073204	4.43148
679034	457166	815620	210285	19.25	0.320972	0.080304	3.99696
680535	457396	818549	210261	19.29	0.317483	0.072849	4.35812
680103	457198	818830	210245	19.33	0.317896	0.072003	4.41502
680802	457497	818618	210107	19.37	0.317132	0.071202	4.45398
681022	457425	819118	210160	19.41	0.316149	0.07048	4.48568
682231	457339	819274	210153	19.45	0.312135	0.070029	4.45725
683065	457470	819459	210150	19.49	0.310221	0.069545	4.46075
683104	457301	820117	210262	19.53	0.309349	0.069001	4.48326
683879	457457	820217	210220	19.57	0.307726	0.068352	4.50205
684399	457486	820759	210323	19.61	0.306301	0.068008	4.50387
684828	457346	821246	210409	19.65	0.304393	0.067637	4.5004
685407	457373	821725	210478	19.68	0.302784	0.067122	4.51093
685881	457436	821011	210250	19.73	0.301651	0.06669	4.5232
686441	457477	821439	210291	19.77	0.300165	0.066032	4.54572
687146	457737	821689	210381	19.8	0.299227	0.066282	4.51449
687092	457472	822110	210391	19.84	0.298203	0.065345	4.56353
687806	457630	822040	210348	19.88	0.296784	0.065104	4.55859
688532	457661	822201	210352	19.92	0.294764	0.064748	4.55248
688345	457517	823115	210522	19.96	0.294676	0.064137	4.59448
688898	457604	822342	210271	20	0.293422	0.063626	4.61166
689268	457509	821909	210126	20.04	0.291899	0.063297	4.61155
689449	457397	822201	210178	20.08	0.290861	0.06308	4.61097
689599	457493	821418	210013	20.12	0.290845	0.063418	4.58619
690800	457909	822221	210079	20.16	0.289144	0.062081	4.6575
691007	457609	822420	210100	20.2	0.28719	0.061795	4.64745
691486	457678	823186	210281	20.24	0.286081	0.061654	4.64007
690830	457214	822885	210200	20.28	0.285947	0.061615	4.64088
692135	457549	822787	210138	20.32	0.283585	0.06126	4.62916
691198	457099	823476	210253	20.36	0.284343	0.060676	4.68625
691901	457456	823516	210216	20.4	0.283861	0.060223	4.71346	6	0.48
692229	457334	823284	210272	20.44	0.282345	0.061328	4.60384
692705	457299	823245	210178	20.48	0.280782	0.060522	4.63931
693132	457436	823507	210154	20.52	0.280134	0.059651	4.69623
693155	457495	825118	210546	20.56	0.28033	0.059468	4.71397
693210	457193	824950	210473	20.6	0.278816	0.059179	4.71138
693743	457188	824790	210425	20.63	0.277221	0.059111	4.68988
694337	457323	824133	210218	20.68	0.276074	0.058733	4.7005
695009	457634	824667	210330	20.72	0.275486	0.058501	4.70908
694561	457242	824145	210161	20.75	0.275052	0.058157	4.72947
695203	457393	824063	210166	20.8	0.273837	0.058406	4.68855
695874	457445	824654	210278	20.84	0.272096	0.058034	4.68853
696033	457501	825593	210508	20.87	0.271879	0.057944	4.69209
696096	457452	824748	210250	20.91	0.271475	0.057536	4.71832
696081	457086	824778	210276	20.95	0.269881	0.057712	4.67633
697054	457474	825267	210369	20.99	0.268759	0.057409	4.6815
696996	457370	825124	210302	21.03	0.268464	0.057116	4.70033
697064	457235	825327	210331	21.07	0.26766	0.056898	4.70421
697874	457443	825081	210275	21.11	0.266215	0.056962	4.67353
698402	457400	825145	210308	21.15	0.264475	0.057122	4.62998
697971	457182	824579	210137	21.19	0.264763	0.056866	4.65593
698484	457474	824972	210234	21.23	0.264566	0.056835	4.65494
698573	457350	825444	210347	21.27	0.26375	0.056766	4.6463
698687	457407	825550	210339	21.31	0.263671	0.05643	4.67252
699107	457319	825632	210370	21.35	0.262048	0.056527	4.6358
[truncated: 1,606 more rows]

## Sheet: Sheet6
FlowCell Text Data File: tc80S_SPLIT_15112019.csv
[truncated: 2,132 more rows]

## Sheet: Sheet7
FlowCell Text Data File: tc80S_SPLIT_15112019.csv
[truncated: 2,142 more rows]

[truncated: 24 more sheets: Sheet8, Sheet9, Sheet10, Sheet11, Sheet12, Sheet13, Sheet14, Sheet15, Sheet16, Sheet17, Sheet18, Sheet19, Sheet20, Chart1, Sheet21, Chart2, Sheet22, Chart3, Sheet23, Chart4 …]
