# Supplementary material for: Structure and function of yeast Lso2 and human CCDC124 bound to hibernating ribosomes
Source: PLoS Biol. 2020 Jul 20;18(7):e3000780. doi: 10.1371/journal.pbio.3000780 (PMC7392345; doi:10.1371/journal.pbio.3000780)
Supplement: S2 Data — Determination of the peak area and error bar calculation. From the UV absorption profile of each gradient, areas under each peak corresponding to ribosomal subunits or 80S ribosomes were measured. To this end, beginning and end of each peak were determined from the profile visually, and the area under the curve in between these 2 points was approximated from individual data points using the trapezoid rule. For each triplicate experiment, the fraction of total peak area (40S + 60S + 80S) taken up by subunit peaks (40S + 60S) was averaged. From this, the fold change in this fraction between experiments using eIF6 only and those using the full complement of splitting factors was calculated. These values were then normalized to the control experiment using puromycin-treated ribosomes. Error bars were calculated using Gaussian error propagation for the (uncorrelated) uncertainties of the averaged peak areas. eIF6, eukaryotic initiation factor 6 (XLSX) [file pbio.3000780.s014.xlsx]

## Sheet: Contents
S8 Fig Data
Table of contents
Sheet2		Peak boundaries and overview of quantification		Analytic Data
Sheet3		The trapeziod rule formula for calculating area under curve		Formula Table
Sheet4		Error and fold change calculations		Analytic Data

## Sheet: Sheet2
Determination of peak boundaries and summary of Riemann Sums
	Peak boundaries (start|end) were manually determined base on charts from S8_Fig, raw data can be found in S8_Data
	Both position (x) and absorbance (y) values are providing, corresponding with Charts1-6 in S8_Data
empty80S_control		start	end	80S	start	end	60S+	start	end	40
	1	45,15|-0,00926	53,65|-0,028048	0.533153	37,94|-0,03294	45,03|-0,007736	0.212848	27,61|-0,05027	32,43|-0,048525	0.029962
	2	45,17|-0,00816	53,65|-0,01937	0.337272	38,79|-0,034143	45,17|-0,00816	0.132541	29,69|0,003111	31,44|-0,013	0.005839
	3	45|-0,00891	53,64|-0,02158	0.475605	36,58|-0,02241	44,76|-0,009248	0.216088	29,48|-0,03562	31,11|-0,029	0.049154
empty80S_split		start	end	80	start	end	60	start	end	40
	1	49,91|0,25753	59,5|0,25744	0.250481	41,65|0,242482	48,76|0,258202	0.41675	30,82|0,234064	37,96|0,241489	0.181188
	2	50,96|0,261172	59,7|0,257635	0.212031	42,24|0,240157	50,84|0,260759	0.416696	30,94|0,230186	40,61|0,237492	0.159387
	3	50,26|0,269938	59,18|0,264883	0.480564	41,7|0,249185	49,87|0,269317	0.230797	31,04|0,247475	37,16|0,248654	0.078201
Stm180S_control		start	end	80	start	end	60	start	end	40
	1	43.45|0.048126	53.81|0.055309	0.730938	36.77|0.039564	43.45|0.048126	0.016939
	2	43.47|0.043223	53.82|0.054613	1.04077	36.76|0.033793	43.47|0.043223	0.031866	Cannot confidently localise 40S in these experiments.
	3	43.47|0.052619	53.8|0.071993	1.18304	36.77|0.044198	43.47|0.052619	0.036404
Stm180S_split		start	end	80	start	end	60	start	end	40
	1	44,88|0,047037	55,93|0,051019	1.36981	37,7|0,035786	44,48|0,043869	0.04747
	2	44,87|0,038452	55,93|0,044296	0.869013	37,7|0,028987	44,48|0,035236	0.042648	Cannot confidently localise 40S in these experiments.
	3	44,83|0,039594	55,93|0,052732	1.34115	37,7|0,029307	44,43|0,039045	0.054253
Lso280s_control		start	end	80	start	end	60	start	end	40
	1	44.76|-0.02995	57.28|-0.021791	0.803364	37.78|-0.04905	44.76|-0.03505	0.085467	27.06|-005514	29.87|-0.052704	0.004894
	2	44.79|-0.03531	57.1|-0.03699	0.746951	36.67|-0.04618	44.16|-0.030301	0.092383	28.49|-0.059812	31.89|-0.05527	0.006478
	3	44.78|-0.363	56.25|-0.03936	0.759436	37.4|-0.051945	44.78|-0.0363	0.085361	28.48|-0.060012	31.89|-0.05456	0.00863
Lso280A_split		start	end	80	start	end	60	start	end	40
	1	50,9|0,25921	59,88|0,25617	0.129245	42,34|0,239108	50,58|0,259358	0.284808	31,42|0,226389	41,47|0,235913	0.133173
	2	50,92|0,248302	59,68|0,25413	0.296645	41,33|0,230825	50,69|0,247691	0.44837	32,14|0,234951	41,45|0,23052	0.162306
	3	50,78|0,246984	59,74|0,245604	0.193868	41,51|0,232401	50,82|0,24701	0.53157	31,85|0,228599	41,55|0,232701	0.253012

## Sheet: Sheet3
	Copy Data from Peak here
	Position	AbsA	Riemann Areas
	31.18	0.225614
	31.22	0.225868	4.20446e-06
	31.26	0.225975	9.67339e-06
	31.3	0.226378	1.81223e-05		X-Start(auto)	31.18	Y-start	0.225614	slope	0.00109442
	31.34	0.226475	2.63712e-05		X-End (auto)	40.68	Y-end (enter manually)	0.236011	offset	0.225614
	31.38	0.226537	2.78002e-05
	31.42	0.226389	2.43291e-05
	31.46	0.226194	1.5718e-05		Riemann Sum	0.131364	<-- Remove last Riemann Area here (last term in eq)!!!
	31.5	0.225896	4.10695e-06
	31.54	0.225884	-3.84413e-06
	31.58	0.225607	-1.13752e-05
	31.62	0.225594	-1.89263e-05
	31.65	0.226062	-8.51885e-06
	31.7	0.226053	-4.91192e-06
	31.73	0.226028	-4.77046e-06
	31.78	0.226241	-5.43961e-06
	31.81	0.226012	-4.81707e-06
	31.85	0.226076	-1.12549e-05
	31.89	0.226062	-1.2006e-05
	31.93	0.226225	-1.07771e-05
	31.98	0.22626	-1.09838e-05
	32.02	0.226514	-4.97701e-06
	32.05	0.226495	-1.3569e-06
	32.09	0.226607	-1.48139e-06
	32.13	0.22682	3.26754e-06
	32.18	0.226905	9.07197e-06
	32.21	0.22761	1.59799e-05
	32.27	0.228382	7.33148e-05
	32.31	0.227984	5.41677e-05
	32.35	0.228287	5.05166e-05
	32.39	0.228544	5.99656e-05
	32.43	0.228887	7.02145e-05
	32.47	0.229302	8.36234e-05
	32.51	0.23003	0.000104732
	32.55	0.230759	0.000132121
	32.59	0.230949	0.00014875
	32.63	0.232043	0.000172679
	32.67	0.232857	0.000209088
	32.71	0.233735	0.000241177
	32.75	0.234983	0.000281946
	32.78	0.236035	0.00024481
	32.83	0.236734	0.000449603
	32.87	0.237944	0.000395893
	32.91	0.239391	0.000447282
	32.95	0.240738	0.000501411
	32.98	0.242233	0.000417539
	33.02	0.244267	0.000625766
	33.07	0.245182	0.00085347
	33.1	0.246409	0.000542899
	33.14	0.248148	0.000781653
	33.18	0.249742	0.000846562
	33.22	0.25108	0.000903451
	33.26	0.25257	0.00095826
	33.3	0.25409	0.00101671
	33.34	0.25561	0.00107576
	33.38	0.256985	0.00113191
	33.42	0.258058	0.00117912
	33.46	0.259372	0.0012251
	33.5	0.260591	0.00127401
	33.54	0.261386	0.00131254
	33.58	0.262417	0.00134731
	33.62	0.263149	0.00138082
	33.66	0.263885	0.00140843
	33.7	0.264367	0.00143104
	33.74	0.264699	0.00144557
	33.78	0.265088	0.00145824
	33.81	0.265481	0.00110426
	33.86	0.265664	0.00185264
	33.89	0.265756	0.0011144
	33.94	0.265773	0.00185786
	33.98	0.265788	0.00148496
	34.01	0.265589	0.00110981
	34.05	0.265202	0.0014665
	34.1	0.264993	0.00181576
	34.13	0.264898	0.00108358
	34.17	0.264337	0.00143012
	34.22	0.264001	0.00176277
	34.25	0.263166	0.00103878
	34.29	0.262513	0.00135375
	34.33	0.262053	0.00132974
	34.37	0.261474	0.00130721
	34.41	0.260774	0.00127988
	34.45	0.25995	0.00124765
	34.49	0.259752	0.00122545
	34.53	0.259345	0.0012116
	34.57	0.258652	0.00118785
	34.61	0.257977	0.00115874
	34.65	0.257216	0.00112827
	34.69	0.2567	0.00110098
	34.73	0.256162	0.00107815
	34.77	0.255911	0.00106062
	34.81	0.255286	0.00104135
	34.85	0.255032	0.00102201
	34.89	0.254465	0.00100384
	34.93	0.253775	0.000976952
	34.97	0.253551	0.000956921
	35.01	0.253105	0.00094177
	35.05	0.253037	0.000929739
	35.08	0.252965	0.000694055
	35.12	0.252643	0.000915995
	35.17	0.252251	0.00112468
	35.2	0.251861	0.000661765
	35.24	0.251426	0.000864322
	35.28	0.251142	0.00084819
	35.32	0.251043	0.000838779
	35.36	0.250922	0.000832628
	35.4	0.25099	0.000829817
	35.44	0.250866	0.000826946
	35.48	0.250613	0.000817655
	35.52	0.250694	0.000812464
	35.56	0.250728	0.000813013
	35.6	0.250728	0.000811942
	35.64	0.250668	0.000808991
	35.68	0.250325	0.00079918
	35.72	0.250084	0.000785749
	35.76	0.25034	0.000784298
	35.8	0.250156	0.000783987
	35.84	0.250266	0.000780755
	35.88	0.250244	0.000780764
	35.92	0.250329	0.000780273
	35.96	0.250349	0.000780622
	35.99	0.25033	0.000584333
	36.04	0.250535	0.000976349
	36.08	0.250421	0.000780929
	36.11	0.250339	0.000581608
	36.16	0.250292	0.000963932
	36.2	0.250238	0.000767156
	36.23	0.25013	0.000571788
	36.28	0.250139	0.000948316
	36.31	0.249927	0.000564631
	36.35	0.249718	0.000742889
	36.4	0.249714	0.000920824
	36.43	0.249897	0.000553866
	36.47	0.249934	0.000741356
	36.51	0.249765	0.000736965
	36.55	0.249485	0.000726234
	36.59	0.24939	0.000716983
	36.63	0.249533	0.000716192
	36.67	0.249504	0.000716721
	36.71	0.249187	0.00070805
	36.75	0.249038	0.000696979
	36.79	0.24908	0.000693087
	36.83	0.248522	0.000681016
	36.87	0.248572	0.000669105
	36.91	0.248392	0.000664754
	36.95	0.248323	0.000658023
	36.99	0.248341	0.000655252
	37.03	0.248374	0.000654521
	37.07	0.248291	0.00065177
	37.1	0.248198	0.000485038
	37.15	0.247992	0.000798733
	37.18	0.248102	0.000476487
	37.22	0.247742	0.000628783
	37.27	0.247545	0.000769592
	37.31	0.247142	0.000601703
	37.34	0.247204	0.000445013
	37.38	0.24711	0.000591179
	37.42	0.246653	0.000578408
	37.46	0.246606	0.000566577
	37.51	0.246566	0.000703584
	37.54	0.246185	0.000414522
	37.58	0.246244	0.000544724
	37.62	0.246424	0.000547753
	37.66	0.246207	0.000545262
	37.7	0.246112	0.000537271
	37.74	0.245702	0.000525419
	37.78	0.24527	0.000506828
	37.82	0.245467	0.000500377
	37.86	0.245253	0.000498286
	37.9	0.245177	0.000490735
	37.94	0.245231	0.000488544
	37.98	0.24513	0.000485853
	38.02	0.244917	0.000477822
	38.06	0.244678	0.000467031
	38.1	0.244657	0.00046008
	38.14	0.244325	0.000451269
	38.18	0.244021	0.000436798
	38.22	0.244048	0.000429507
	38.26	0.243978	0.000426895
	38.29	0.243929	0.000317237
	38.34	0.243531	0.000515365
	38.38	0.243543	0.000402602
	38.42	0.243454	0.000399311
	38.45	0.243304	0.000294749
	38.49	0.243085	0.000384087
	38.53	0.242744	0.000371136
	38.57	0.242557	0.000358825
	38.61	0.242476	0.000351714
	38.65	0.24238	0.000346423
	38.69	0.242125	0.000337651
	38.73	0.241839	0.00032508
	38.77	0.241671	0.000314249
	38.81	0.24169	0.000309518
	38.85	0.241522	0.000304787
	38.89	0.241491	0.000299056
	38.93	0.240964	0.000286145
	38.97	0.240819	0.000270954
	39.01	0.240406	0.000258043
	39.05	0.240337	0.000246652
	39.09	0.240115	0.000239081
	39.13	0.239784	0.00022627
	39.17	0.239845	0.000219119
	39.21	0.23951	0.000211887
	39.25	0.239471	0.000202656
	39.29	0.239361	0.000197925
	39.33	0.239114	0.000189034
	39.36	0.238869	0.000133247
	39.4	0.238777	0.00016939
	39.45	0.238787	0.000207225
	39.48	0.238567	0.000119872
	39.52	0.238261	0.000147777
	39.57	0.23819	0.000172833
	39.61	0.238153	0.000134137
	39.64	0.237785	9.33784e-05
	39.68	0.237633	0.000112572
	39.72	0.23743	0.000103721
	39.76	0.237376	9.68302e-05
	39.8	0.237264	9.17592e-05
	39.84	0.237489	9.22681e-05
	39.88	0.237282	9.0877e-05
	39.92	0.237319	8.57259e-05
	39.96	0.237	7.83349e-05
	40	0.237001	7.02238e-05
	40.04	0.236904	6.65527e-05
	40.08	0.236598	5.67416e-05
	40.12	0.236488	4.66706e-05
	40.16	0.236743	4.78195e-05
	40.2	0.23643	4.49084e-05
	40.24	0.236231	3.29173e-05
	40.28	0.236223	2.70263e-05
	40.32	0.236215	2.49552e-05
	40.36	0.236156	2.18641e-05
	40.4	0.236084	1.74931e-05
	40.44	0.236016	1.2942e-05
	40.48	0.236148	1.24709e-05
	40.51	0.236124	9.82404e-06
	40.56	0.236084	1.25846e-05
	40.59	0.236054	5.18743e-06
	40.63	0.235872	1.14438e-06
	40.68	0.236011	-2.10697e-06
			3.89491
			0
			0
			0
			0
			0
			0
			0
			0
			0
			0
			0
			0
			0
			0
			0
			0
			0
			0
			0
			0
			0
			0
			0
			0
			0
			0
			0
			0
			0
			0
			0
			0
			0
			0
			0
			0
			0
			0
			0
			0
			0
			0
			0
			0
			0
			0
			0
			0
			0
			0
			0
			0
			0
			0
			0
			0
			0
			0
			0
			0
			0
			0
			0
			0
			0
			0
			0
			0
			0
			0
			0
			0
			0
			0
			0
			0
			0
			0
			0
			0
			0
			0
			0
			0
			0
			0
			0
			0
			0
			0
			0
			0
			0
			0
			0
			0
			0
			0
			0
			0
			0
			0
			0
			0
			0
			0
			0
			0
			0
			0
			0
			0
			0
			0
			0
			0
			0
			0
			0
			0
			0
			0
			0
			0
			0
			0
			0
			0
			0
			0
			0
			0
			0
			0
			0
			0
			0
			0
			0
			0
			0
			0
			0
			0
			0
			0
			0
			0
			0
			0
			0
			0
			0
			0
			0
			0
			0
			0
			0
			0
			0
			0
			0
			0
			0
			0
			0
			0
			0
			0
			0
			0
			0
			0
			0
			0
			0
			0
			0
			0
			0
			0
			0
			0
			0
			0
			0
			0
			0
			0
			0
			0
			0
			0
			0
			0
			0
			0
			0
			0
			0
			0
			0
			0
			0
			0
			0
			0
			0
			0
			0
			0
			0
			0
			0
			0
			0
			0
			0
			0
			0
			0
			0
			0
			0
			0
			0
			0
			0
			0
			0
			0
			0
			0
			0
			0
			0
			0
			0
			0
			0
			0
			0
			0
			0
			0
			0
			0
			0
			0
			0
			0
			0
			0
			0
			0
			0
			0
			0
			0
			0
			0
			0
			0
			0
			0
			0
			0
			0
			0
			0
			0
			0
			0
			0
			0
			0
			0
			0
			0
			0
			0
			0
			0
			0
			0
			0
			0
			0
			0
			0
			0
			0
			0
			0
			0
			0
			0
			0
			0
			0
			0
			0
			0
			0
			0
			0
			0
			0
			0
			0
			0
			0
			0
			0
			0
			0
			0
			0
			0
			0
			0
			0
			0
			0
			0
			0
			0
			0
			0
			0
			0
			0
			0
			0
			0
			0
			0
			0
			0
			0
			0
			0
			0
			0
			0
			0
			0
			0
			0
			0
			0
			0
			0
			0
			0
			0
			0
			0
			0
			0
			0
			0
			0
			0
			0
			0
			0
			0
			0
			0
			0
			0
			0
			0
			0
			0
			0
			0
			0
			0
			0
			0
			0
			0
			0
			0
			0
			0
			0
			0
			0
			0
			0
			0
			0
			0
			0
			0
			0
			0
			0
			0
			0
			0
			0
			0
			0
			0
			0
			0
			0
			0
			0
			0
			0
			0
			0
			0
			0
			0
			0
			0
			0
			0
			0
			0
			0
			0
			0
			0
			0
			0
			0
			0
			0
			0
			0
			0
			0
			0
			0
			0
			0
			0
			0
			0
			0
			0
			0
			0
			0
			0
			0
			0
			0
			0
			0
			0
			0
			0
			0
			0
			0
			0
			0
			0
			0
			0
			0
			0
			0
			0
			0
			0
			0
			0
			0
			0
			0
			0
			0
			0
			0
			0
			0
			0
			0
			0
			0
			0
			0
			0
			0
			0
			0
			0
			0
			0
			0
			0
			0
			0
			0
			0
			0
			0
			0
			0
			0
			0
			0
			0
			0
			0
			0
			0
			0
			0
			0
			0
			0
			0
			0
			0
			0
			0
			0
			0
			0
			0
			0
			0
			0
			0
			0
			0
			0
			0
			0
			0
			0
			0
			0
			0
			0
			0
			0
			0
			0
			0
			0
			0
			0
			0
			0
			0
			0
			0
			0
			0
			0
			0
			0
			0
			0
			0
			0
			0
			0
			0
			0
			0
			0
			0
			0
			0
			0
			0
			0
			0
			0
			0
			0
			0
			0
			0
			0
			0
			0
			0
			0
			0
			0
			0
			0
			0
			0
			0
			0
			0
			0
			0
			0
			0
			0
			0
			0
			0
			0
			0
			0
			0
			0
			0
			0
			0
			0
			0
			0
			0
			0
			0
			0
			0
			0
			0
			0
			0
			0
			0
			0
			0
			0
			0
			0
			0
			0
			0
			0
			0
			0
			0
			0
			0
			0
			0
			0
			0
			0
			0
			0
			0
			0
			0
			0
			0
			0
			0
			0
			0
			0
			0
			0
			0
			0
			0
			0
			0
			0
			0
			0
			0
			0
			0
			0
			0
			0
			0
			0
			0
			0
			0
			0
			0
			0
			0
			0
			0
			0
			0
			0
			0
			0
			0
			0
			0
			0
			0
			0
			0
			0
			0
			0
			0
			0
			0
			0
			0
			0
			0
			0
			0
			0
			0
			0
			0
			0
			0
			0
			0
			0
			0
			0
			0
			0
			0
			0
			0
			0
			0
			0
			0
			0
			0
			0
			0
			0
			0
			0
			0
			0
			0
			0
			0
			0
			0
			0
			0
			0
			0
			0
			0
			0
			0
			0
			0
			0
			0
			0
			0
			0
			0
			0
			0
			0
			0
			0
			0
			0
			0
			0
			0
			0
			0
			0
			0
			0
			0
			0
			0
			0
			0
			0
			0
			0
			0
			0
			0
			0
			0
			0
			0
			0
			0
			0
			0
			0
			0
			0
			0
			0
			0
			0
			0
			0
			0
			0
			0
			0
			0
			0
			0
			0
			0
			0
			0
			0
			0
			0
			0
			0
			0
			0
			0
			0
			0
			0
			0
			0
			0
			0
			0
			0
			0
			0
			0
			0
			0
			0
			0
			0
			0
			0
			0
			0
			0
			0
			0
			0
			0
			0
			0
			0
			0
			0
			0
			0
			0
			0
			0
			0
			0
			0
			0
			0
			0
			0
			0
			0
			0
			0
			0
			0
			0
			0
			0
			0
			0
			0
			0
			0
			0
			0
			0
			0
			0
			0
			0
			0
			0
			0
			0
			0
			0
			0
			0
			0
			0
			0
			0
			0
			0
			0
			0
			0
			0
			0
			0
			0
			0
			0
			0
			0
			0
			0
			0
			0
			0
			0
			0
			0
			0
			0
			0
			0
			0
			0
			0
			0
			0
			0
			0
			0
			0
			0
			0
			0
			0
			0
			0
			0
			0
			0
			0
			0
			0
			0
			0
			0
			0
			0
			0
			0
			0
			0
			0
			0
			0
			0
			0
			0
			0
			0
			0
			0
			0
			0
			0
			0
			0
			0
			0
			0
			0
			0
			0
			0
			0
			0
			0
			0
			0
			0
			0
			0
			0
			0
			0
			0
			0
			0
			0
			0
			0
			0
			0
			0
			0
			0
			0
			0
			0
			0
			0
			0
			0
			0
			0
			0
			0
			0
			0
			0
			0
			0
			0
			0
			0
			0
			0
			0
			0
			0
			0
			0
			0
			0
			0
			0
			0
			0
			0
			0
			0
			0
			0
			0
			0
			0
			0
			0
			0
			0
			0
			0
			0
			0
			0
			0
			0
			0
			0
			0
			0
			0
			0
			0
			0
			0
			0
			0
			0
			0
			0
			0
			0
			0
			0
			0
			0
			0
			0
			0
			0
			0
			0
			0
			0
			0
			0
			0
			0
			0
			0
			0
			0
			0
			0
			0
			0
			0
			0
			0
			0
			0
			0
			0
			0
			0
			0
			0
			0
			0
			0
			0
			0
			0
			0
			0
			0
			0
			0
			0
			0
			0
			0
			0
			0
			0
			0
			0
			0
			0
			0
			0
			0
			0
			0
			0
			0
			0
			0
			0
			0
			0
			0
			0
			0
			0
			0
			0
			0
			0
			0
			0
			0
			0
			0
			0
			0
			0
			0
			0
			0
			0
			0
			0
			0
			0
			0
			0
			0
			0
			0
			0
			0
			0
			0
			0
			0
			0
			0
			0
			0
			0
			0
			0
			0
			0
			0
			0
			0
			0
			0
			0
			0
			0
			0
			0
			0
			0
			0
			0
			0
			0
			0
			0
			0
			0
			0
			0
			0
			0
			0
			0
			0
			0
			0
			0
			0
			0
			0
			0
			0
			0
			0
			0
			0
			0
			0
			0
			0
			0
			0
			0
			0
			0
			0
			0
			0
			0
			0
			0
			0
			0
			0
			0
			0
			0
			0
			0
			0
			0
			0
			0
			0
			0
			0
			0
			0
			0
			0
			0
			0
			0
			0
			0
			0
			0
			0
			0
			0
			0
			0
			0
			0
			0
			0
			0
			0
			0
			0
			0
			0
			0
			0
			0
			0
			0
			0
			0
			0
			0
			0
			0
			0
			0
			0
			0
			0
			0
			0
			0
			0
			0
			0
			0
			0
			0
			0
			0
			0
			0
			0
			0
			0
			0
			0
			0
			0
			0
			0
			0
			0
			0
			0
			0
			0
			0
			0
			0
			0
			0
			0
			0
			0
			0
			0
			0
			0
			0
			0
			0
			0
			0
			0
			0
			0
			0
			0
			0
			0
			0
			0
			0
			0
			0
			0
			0
			0
			0
			0
			0
			0
			0
			0
			0
			0
			0
			0
			0
			0
			0
			0
			0
			0
			0
			0
			0
			0
			0
			0
			0
			0
			0
			0
			0
			0
			0
			0
			0
			0
			0
			0
			0
			0
			0
			0
			0
			0
			0
			0
			0
			0
			0
			0
			0
			0
			0
			0
			0
			0
			0
			0
			0
			0
			0
			0
			0
			0
			0
			0
			0
			0
			0
			0
			0
			0
			0
			0
			0
			0
			0
			0
			0
			0
			0
			0
			0
			0
			0
			0
			0
			0
			0
			0
			0
			0
			0
			0
			0
			0
			0
			0
			0
			0
			0
			0
			0
			0
			0
			0
			0
			0
			0
			0
			0
			0
			0
			0
			0
			0
			0
			0
			0
			0
			0
			0
			0
			0
			0
			0
			0
			0
			0
			0
			0
			0
			0
			0
			0
			0
			0
			0
			0
			0
			0
			0
			0
			0
			0
			0
			0
			0
			0
			0
			0
			0
			0
			0
			0
			0
			0
			0
			0
			0
			0
			0
			0
			0
			0
			0
			0
			0
			0
			0
			0
			0
			0
			0
			0
			0
			0
			0
			0
			0
			0
			0
			0
			0
			0
			0
			0
			0
			0
			0
			0
			0
			0
			0
			0
			0
			0
			0
			0
			0
			0
			0
			0
			0
			0
			0
			0
			0
			0
			0
			0
			0
			0
			0
			0
			0
			0
			0
			0
			0
			0
			0
			0
			0
			0
			0
			0
			0
			0
			0
			0
			0
			0
			0
			0
			0
			0
			0
			0
			0
			0
			0
			0
			0
			0
			0
			0
			0
			0
			0
			0
			0
			0
			0
			0
			0
			0
			0
			0
			0
			0
			0
			0
			0
			0
			0
			0
			0
			0
			0
			0
			0
			0
			0
			0
			0
			0
			0
			0
			0
			0
			0
			0
			0
			0
			0
			0
			0
			0
			0
			0
			0
			0
			0
			0
			0
			0
			0
			0
			0
			0
			0
			0
			0
			0
			0
			0
			0
			0
			0
			0
			0
			0
			0
			0
			0
			0
			0
			0
			0
			0
			0
			0
			0
			0
			0
			0
			0
			0
			0
			0
			0
			0
			0
			0
			0
			0
			0
			0
			0
			0
			0
			0
			0
			0
			0
			0
			0
			0
			0
			0
			0
			0
			0
			0
			0
			0
			0
			0
			0
			0
			0
			0
			0
			0
			0
			0
			0
			0
			0
			0
			0
			0
			0
			0
			0
			0
			0
			0
			0
			0
			0
			0
			0
			0
			0
			0
			0
			0
			0
			0
			0
			0
			0
			0
			0
			0
			0
			0
			0
			0
			0
			0
			0
			0
			0
			0
			0
			0
			0
[truncated: 139 more rows]

## Sheet: Sheet4
Peak areas as calculated using the trapeze rule for each gradient								Percentage of peak areas in each gradient that is subunits							Summarised averages and error for relative peak areas
Calculated using "Riemann" sheet and copied here								Calculated as SU peak area divided by total peak area
Dataset	Repeat	80S peak area	60S peak Area	40S peak area
										Relative subunit area						80S area	SU area	Abs. Error (both)	Rel Error 80S	Rel Error SU
empty80S_control		80S	60S	40				empty80S_control		0.312914					empty80S_control	0.679378	0.320622	0.0342068	0.0503502	0.106689
	1	0.533153	0.212848	0.029962						0.290927					empty80S_split	0.390972	0.609028	0.188966	0.483325	0.310275
	2	0.337272	0.132541	0.005839						0.358025					Stm180S_control	0.972597	0.0274035	0.00411776	0.00423378	0.150264
	3	0.475605	0.216088	0.049154					Mean	0.320622					Stm180S_split	0.960282	0.0397181	0.00668293	0.00695934	0.168259
									Stdev	0.0342068					Lso280S_control	0.890626	0.109374	0.00791582	0.00888793	0.0723737
															Lso280S_split	0.253755	0.746245	0.0661778	0.260794	0.0886811
empty80S_split		80	60	40				empty80S_split		0.704767
	1	0.250481	0.41675	0.181188						0.730964
	2	0.212031	0.416696	0.159387						0.391354
	3	0.480564	0.230797	0.078201					Mean	0.609028					Fold Change (from Tif Control to Splitting assay) in SU fraction for each experiment
									Stdev	0.188966
																Fold Change	rel error	abs error
Stm180S_control		80	60	40				Stm180S_control		0.0226494					empty80S	1.89952	0.328105	0.623243
	1	0.730938	0.016939	0						0.0297082					Stm180S	1.44938	0.225589	0.326964
	2	1.04077	0.031866	0						0.0298528					Lso280S	6.82286	0.114465	0.78098
	3	1.18304	0.036404	0					Mean	0.0274035
									Stdev	0.00411776
Stm180S_split		80	60	40				Stm180S_split		0.0334938					Fold Change in each experiment normalized to empty80S
	1	1.36981	0.04747	0						0.0467805
	2	0.869013	0.042648	0						0.0388799						Fold Change	rel error	abs error
	3	1.34115	0.054253	0					Mean	0.0397181					Stm180S	0.763024	0.398175	0.303817
									Stdev	0.00668293					Lso280S	3.59189	0.347499	1.24818
															empty80S	1	0.172731
Lso280S_control		80	60	40				Lso280S_control		0.101106
	1	0.803364	0.085467	0.004894						0.116883
	2	0.746951	0.092383	0.006478						0.110134
	3	0.759436	0.085361	0.00863					Mean	0.109374
									Stdev	0.00791582
Lso280S_split		80	60	40				Lso280S_split		0.763818
	1	0.129245	0.284808	0.133173						0.673054
	2	0.296645	0.44837	0.162306						0.801862
	3	0.193868	0.53157	0.253012					Mean	0.746245
									Stdev	0.0661778
