# Supplementary material for: Structure and function of yeast Lso2 and human CCDC124 bound to hibernating ribosomes
Source: PLoS Biol. 2020 Jul 20;18(7):e3000780. doi: 10.1371/journal.pbio.3000780 (PMC7392345; doi:10.1371/journal.pbio.3000780)
Supplement: S3 Data — This file contains raw data from the UV absorption profiles for each splitting assay control experiment shown in S10 Fig. Additional calculations used for defining peak boundaries and quantification summary can be found in S9 Data and the corresponding legend. (XLSX) [file pbio.3000780.s015.xlsx]

## Sheet: Contents
S10 Fig Data
Table of contents
Sheet2		No Splitting Factors		Raw Data
Sheet3		No Nucleotides		Raw Data
Sheet4		No ABCE1		Raw Data
Sheet5		No Dom34		Raw Data
Sheet6		No Hbs1		Raw Data
Sheet7		All Components		Raw Data
Sheet8		Manual alignment of curves for conditions without splitting		Analytic Data
Chart1		Conditions without splitting		Analytic Data
Sheet9		Manual alignment of curves for conditions with splitting		Analytic Data
Chart2		Conditions with splitting		Analytic Data
Sheet10		Peak boundaries and quantification summary		Analytic Data

## Sheet: Sheet2
FlowCell Text Data File: Lso2_ctrl1Tifnt.csv
Software Version: 1.45A
Date: 2020-03-18
Time: 16:59:44
User: kathi
Experiment name:
*** CENTRIFUGE SETTINGS ***
Rotor Manufacturer: Beckman
Rotor Model: SW40Ti
Speed: rpm
Gradient: Sucrose 10.0% to 40.0% v/v
Time:
w2t: x 10^0
Number of Tubes: 2
Sample Volume: 12.5 ml
Temperature: 4.0 deg C
*** FRACTIONATION SETTINGS ***
Volume displaced/mm: 0.143 ml/mm
Tubing length: 290 mm
Total Dead Volume (= last fraction): 0.299 ml
Scan Speed: 0.30 mm/sec
Total Distance: 85.0 mm
Upper Limit to Slow-down Distance: 37.50 mm
Start mode: Slow-down distance
Fail-safe Distance (M): 0 mm
Number of fractions: 25
Distance/fraction: 3.40 mm
Volume/fraction: 0.485 ml
Data Samples/mm: 25.25
*** SCANNING SETTINGS ***
Scanning mode: DUAL UV OD
Channel A (LED1) Wavelength: 260 nm
Channel B (LED2) Wavelength: 280 nm
Sensitivity: 0
Integration time: 132 ms
LED1 (260 nm) On Time: 68 ms
PD2 (280 nm) On Time: 46 ms
Sample A Zero: 753779
Source A Zero: 431113.7
Sample B Zero: 802337.2
Source B Zero: 200324.1
Data Columns:
SampleA	SourceA	SampleB	SourceB	Position	AbsA	AbsB	ratioA/B	Fraction Number	Fraction Volume (ml)
603893	429906	653142	200171	0	0.447888	0.413138	1.08411
604913	429676	656495	200370	0.04	0.44334	0.40482	1.09515
605399	429818	656886	200290	0.08	0.442373	0.402815	1.0982
599314	429654	652508	200133	0.12	0.462262	0.414713	1.11465
600777	429930	653095	200152	0.16	0.458587	0.413092	1.11013
601987	430198	653774	200178	0.2	0.455745	0.411259	1.10817
602050	429875	653943	200088	0.24	0.453994	0.409832	1.10776
602509	429891	654779	200242	0.28	0.452511	0.408807	1.10691
604448	429853	656543	200185	0.32	0.445756	0.402811	1.10661
594421	429723	650479	200078	0.36	0.479364	0.420436	1.14016
508133	430210	514218	200169	0.4	0.802603	0.895144	0.896618
356774	429766	350196	200199	0.44	1.52408	1.66975	0.912758
549749	429714	573486	200128	0.48	0.639175	0.674857	0.947128
521614	429679	539195	200156	0.52	0.746499	0.799413	0.933808
535307	429711	578746	200129	0.56	0.693631	0.656464	1.05662
409824	429842	463006	200212	0.6	1.2408	1.10703	1.12084
415225	429720	422521	200165	0.64	1.21343	1.29099	0.939923
581913	429713	613158	200182	0.68	0.522831	0.540578	0.967169
560395	429486	604540	200155	0.71	0.598845	0.568837	1.05275
554101	429987	586452	200173	0.75	0.624341	0.630246	0.99063
562642	429833	588613	200224	0.8	0.59231	0.623346	0.95021
568604	429654	601603	200128	0.83	0.56989	0.578381	0.985319
574222	429932	607408	200177	0.87	0.551096	0.559519	0.984947
576935	429781	610321	200064	0.92	0.540733	0.548738	0.985413
572099	429563	607930	200182	0.95	0.556918	0.557838	0.998352
578753	429751	615770	200086	0.99	0.534153	0.531044	1.00585
461895	429531	494389	200043	1.03	0.994581	0.973138	1.02204
517586	429313	538468	200148	1.08	0.760617	0.802052	0.948339
545821	429628	577681	200240	1.11	0.653438	0.661294	0.98812
564172	429636	595089	200306	1.15	0.585815	0.602117	0.972926
572468	429716	605206	200204	1.19	0.556328	0.567111	0.980985
577771	429588	612628	200274	1.23	0.536851	0.543248	0.988226
582123	429597	617705	200024	1.27	0.52154	0.524095	0.995125
588358	429841	625854	200130	1.31	0.500903	0.498746	1.00432
594339	429609	633383	200211	1.35	0.479103	0.475459	1.00767
585021	429447	631563	200164	1.39	0.510665	0.480786	1.06215
358385	429556	342419	200136	1.43	1.51386	1.71438	0.883035
604876	429576	644186	200159	1.47	0.442989	0.440847	1.00486
583062	429606	622764	200178	1.51	0.518285	0.509206	1.01783
566242	429772	604004	200123	1.55	0.578969	0.570303	1.0152
569575	429770	602031	200167	1.59	0.566951	0.577341	0.982005
574133	429786	614348	200102	1.63	0.550719	0.535865	1.02772
578547	429547	618805	200154	1.67	0.53391	0.521818	1.02317
581732	429664	621732	200079	1.71	0.523234	0.511551	1.02284
583661	429601	624428	200081	1.75	0.51616	0.50285	1.02647
584957	429439	626684	200065	1.78	0.51085	0.49542	1.03115
586486	429576	628610	200056	1.83	0.506162	0.489144	1.03479
587760	429667	630847	200191	1.86	0.502155	0.483344	1.03892
588417	429532	632593	200219	1.91	0.499226	0.478055	1.04429
589503	429734	633980	200137	1.94	0.496415	0.472815	1.04992
590039	429707	635838	200284	1.98	0.494427	0.468396	1.05557
590302	429350	636999	200196	2.03	0.491815	0.463833	1.06033
591858	429897	637874	200069	2.06	0.489034	0.459787	1.06361
592628	429814	639101	200134	2.1	0.485978	0.456569	1.06441
593062	429457	640424	200220	2.14	0.48278	0.453266	1.06511
594157	429696	641385	200253	2.18	0.480144	0.450576	1.06562
594868	429711	641598	200060	2.22	0.477769	0.447964	1.06654
595374	429723	642447	200078	2.26	0.476086	0.445479	1.06871
595718	429570	643337	200105	2.3	0.474176	0.442961	1.07047
596556	429811	643843	200031	2.34	0.472447	0.440631	1.07221
597010	429814	645130	200282	2.38	0.470905	0.439133	1.07235
597176	429647	645607	200227	2.42	0.469541	0.43709	1.07424
597473	429472	646768	200213	2.46	0.46769	0.433328	1.0793
598024	429611	647400	200082	2.5	0.466466	0.43004	1.0847
598680	429769	648600	200226	2.54	0.464975	0.427757	1.08701
599201	429861	649082	200163	2.58	0.463633	0.425626	1.0893
599439	429809	649938	200255	2.62	0.462573	0.423896	1.09124
599836	429860	650345	200167	2.66	0.461461	0.421748	1.09416
600295	429963	650795	200160	2.7	0.460386	0.420283	1.09542
600238	429716	651387	200200	2.74	0.459405	0.418853	1.09682
600186	429619	651503	200121	2.78	0.45912	0.417699	1.09916
600465	429701	652080	200183	2.82	0.45856	0.416539	1.10088
600905	429867	652511	200155	2.85	0.457851	0.414925	1.10346
600667	429580	653156	200236	2.9	0.457295	0.413749	1.10525
601114	429765	653262	200154	2.94	0.456654	0.412597	1.10678
601590	429969	653652	200200	2.98	0.456006	0.411857	1.10719
601376	429656	653684	200123	3.01	0.455243	0.410983	1.1077
602012	429976	654094	200130	3.06	0.454604	0.409789	1.10936
602067	429868	654628	200188	3.09	0.453903	0.408729	1.11052
602079	429782	655284	200302	3.14	0.453453	0.407857	1.11179
602014	429620	655059	200090	3.17	0.452902	0.406415	1.11438
602600	430017	655504	200134	3.21	0.452802	0.405489	1.11668
602672	429942	655830	200124	3.25	0.4522	0.404387	1.11824
602707	429882	656412	200213	3.29	0.451796	0.403495	1.11971
602537	429724	656532	200128	3.33	0.451621	0.40227	1.12268
602582	429659	656935	200120	3.37	0.451159	0.400953	1.12522
602849	429760	657633	200261	3.41	0.450733	0.400232	1.12618	1	0.486
602783	429658	657794	200212	3.45	0.450471	0.399246	1.12831
602924	429718	658481	200321	3.49	0.450279	0.398239	1.13068
603005	429750	658612	200315	3.53	0.450156	0.397777	1.13168
602880	429638	658031	200073	3.57	0.450047	0.39712	1.13328
603283	429887	658401	200151	3.61	0.449865	0.396772	1.13381
602988	429646	658449	200112	3.65	0.449719	0.396233	1.13499
603442	429931	658555	200099	3.69	0.449535	0.395777	1.13583
603597	429987	658950	200155	3.73	0.449276	0.395133	1.13703
603591	429938	658736	200062	3.77	0.449064	0.39485	1.1373
603490	429832	659248	200153	3.81	0.448901	0.394201	1.13876
603671	429916	659637	200250	3.85	0.448688	0.393989	1.13883
603319	429637	659707	200219	3.89	0.448553	0.393463	1.14001
603779	429941	659699	200140	3.92	0.448441	0.392692	1.14197
603850	429941	660071	200219	3.96	0.4482	0.392351	1.14234
603547	429700	660156	200214	4.01	0.44808	0.392041	1.14294
603701	429772	660007	200107	4.04	0.447901	0.391419	1.1443
603727	429768	660099	200101	4.09	0.447793	0.391077	1.14503
603973	429885	660278	200141	4.13	0.447517	0.390934	1.14474
603526	429538	660294	200095	4.16	0.447379	0.390421	1.14589
603863	429714	660198	200034	4.2	0.447075	0.3901	1.14605
604009	429805	660936	200226	4.25	0.447014	0.389782	1.14683
604227	429894	661041	200230	4.28	0.446699	0.389502	1.14685
604293	429959	660663	200083	4.32	0.446785	0.389174	1.14803
604135	429793	661107	200201	4.37	0.44653	0.389009	1.14787
604131	429781	660785	200083	4.4	0.446487	0.388802	1.14836
604322	429915	661128	200140	4.44	0.446478	0.38833	1.14974
604381	429920	661330	200176	4.48	0.446302	0.388077	1.15003
604450	429961	660794	199998	4.52	0.446263	0.387918	1.1504
604583	430005	661897	200302	4.56	0.446022	0.387618	1.15067
604605	430024	661655	200219	4.6	0.446038	0.38752	1.15101
604630	429999	661632	200201	4.64	0.445835	0.387409	1.15081
606900	430100	663083	200126	4.68	0.438648	0.382238	1.14758
600678	429992	658872	200164	4.72	0.459219	0.395462	1.16122
599853	429329	658724	200173	4.76	0.458874	0.396005	1.15876
600607	429644	658833	200187	4.8	0.457804	0.395813	1.15662
600645	429498	659011	200184	4.84	0.45698	0.395238	1.15621
601049	429649	659080	200208	4.88	0.456323	0.395269	1.15446
601484	429917	658991	200126	4.92	0.456119	0.394715	1.15556
601385	429773	658264	199850	4.96	0.45577	0.394158	1.15631
601463	429759	659271	200161	5	0.455438	0.394211	1.15531
601721	429890	659417	200158	5.04	0.455184	0.393735	1.15607
602048	430017	659261	200085	5.08	0.454677	0.393476	1.15554
601887	429779	659375	200078	5.12	0.454091	0.393057	1.15528
602148	429861	659747	200146	5.15	0.453595	0.392606	1.15534
601988	429651	660111	200244	5.2	0.453138	0.39248	1.15455
602294	429794	660106	200200	5.23	0.45278	0.392053	1.15489
602043	429512	660664	200348	5.27	0.452289	0.391839	1.15427
602589	429850	660276	200185	5.31	0.452044	0.391383	1.15499
602465	429678	660297	200175	5.35	0.451646	0.391218	1.15446
602777	429813	660392	200161	5.39	0.45123	0.390787	1.15467
602490	429546	660324	200109	5.43	0.450933	0.390471	1.15484
602873	429753	660552	200163	5.47	0.450618	0.390319	1.15449
602627	429521	660648	200173	5.51	0.450349	0.390127	1.15437
602692	429493	660822	200199	5.55	0.449994	0.389858	1.15425
603074	429720	660682	200124	5.59	0.449779	0.389529	1.15467
602781	429422	660827	200141	5.63	0.449354	0.389258	1.15438
603332	429778	660892	200141	5.67	0.44918	0.38906	1.15453
603143	429568	661227	200220	5.71	0.448821	0.388834	1.15427
603038	429470	660822	200074	5.75	0.448711	0.388599	1.15469
603429	429692	661131	200146	5.79	0.448442	0.388382	1.15464
603321	429575	661191	200140	5.83	0.448251	0.388138	1.15487
603496	429641	661635	200274	5.87	0.447972	0.388134	1.15417
603371	429530	662076	200361	5.91	0.447867	0.387667	1.15529
603514	429599	661892	200302	5.95	0.447711	0.387633	1.15498
603422	429486	661667	200232	5.99	0.447484	0.387614	1.15446
603898	429781	661524	200170	6.03	0.447276	0.387426	1.15448
603651	429558	661426	200120	6.07	0.447051	0.387221	1.15451
603418	429383	661864	200237	6.11	0.447007	0.387064	1.15487
603755	429555	661421	200081	6.15	0.446684	0.386843	1.15469
603847	429597	661384	200060	6.19	0.446572	0.386744	1.1547
603861	429569	661585	200091	6.22	0.446392	0.386444	1.15513
603844	429529	662077	200243	6.26	0.446259	0.386476	1.15469
603883	429520	662617	200392	6.31	0.446084	0.386332	1.15466
603808	429439	662129	200220	6.34	0.445952	0.386086	1.15506
604079	429610	661874	200117	6.39	0.445848	0.385826	1.15557
604245	429688	662101	200175	6.43	0.445658	0.385719	1.1554
604362	429753	661836	200083	6.46	0.445571	0.385599	1.15553
604336	429708	662205	200184	6.5	0.445445	0.385493	1.15552
604370	429688	662073	200134	6.54	0.445234	0.385391	1.15528
604525	429771	662550	200275	6.58	0.445105	0.385359	1.15504
604739	429895	662107	200101	6.62	0.444971	0.384955	1.1559
604283	429569	662420	200185	6.66	0.444962	0.384848	1.1562
604162	429453	662340	200164	6.7	0.444819	0.38488	1.15573
604852	429908	662722	200257	6.74	0.444651	0.384654	1.15597
605435	430287	663253	200405	6.78	0.444482	0.384529	1.15591
605203	430118	662883	200263	6.82	0.444463	0.384225	1.15678	2	0.486
604726	429722	662971	200285	6.86	0.444191	0.384179	1.15621
604688	429685	663010	200263	6.9	0.444144	0.383839	1.15711
604794	429758	662916	200230	6.94	0.444133	0.383793	1.15722
604953	429857	662924	200222	6.98	0.444066	0.383688	1.15736
604927	429808	662826	200184	7.02	0.443921	0.383603	1.15724
605008	429813	663149	200255	7.06	0.443671	0.383336	1.15739
604593	429515	662696	200114	7.1	0.443656	0.383294	1.15748
604667	429551	662713	200111	7.14	0.443577	0.383212	1.15752
604964	429747	663160	200218	7.18	0.443505	0.38293	1.15819
604693	429533	662814	200106	7.21	0.443403	0.382854	1.15815
604968	429728	662950	200130	7.26	0.443401	0.382683	1.15867
604964	429669	663385	200257	7.29	0.443134	0.382639	1.1581
604673	429453	663304	200210	7.33	0.44309	0.382412	1.15867
604869	429627	662854	200058	7.38	0.443255	0.382249	1.1596
604846	429560	663240	200159	7.41	0.443014	0.382093	1.15944
604541	429307	663150	200117	7.46	0.44284	0.381944	1.15944
604832	429524	663241	200134	7.49	0.44289	0.381838	1.15989
605052	429651	663158	200098	7.53	0.442751	0.381728	1.15986
605014	429582	663327	200143	7.57	0.44255	0.381668	1.15952
605515	429922	663152	200091	7.61	0.442476	0.381676	1.1593
605078	429538	662925	200014	7.65	0.442124	0.38159	1.15864
605361	429731	663776	200244	7.69	0.442087	0.381321	1.15936
605227	429597	663378	200124	7.73	0.441902	0.381321	1.15887
605097	429483	663537	200154	7.77	0.441798	0.38114	1.15915
605432	429711	663787	200196	7.81	0.441752	0.380804	1.16005
605366	429652	664259	200356	7.85	0.441694	0.380981	1.15936
605320	429579	664460	200418	7.89	0.441502	0.380995	1.15881
605201	429460	664886	200516	7.93	0.441337	0.380689	1.15931
605459	429627	664674	200443	7.97	0.44126	0.380598	1.15939
605597	429707	664114	200255	8.01	0.441175	0.380405	1.15975
605904	429939	664414	200328	8.05	0.441242	0.380229	1.16046
605611	429676	664369	200309	8.09	0.44098	0.380175	1.15994
605316	429441	664567	200359	8.13	0.440858	0.380077	1.15992
605550	429602	664493	200338	8.17	0.440834	0.38009	1.15981
605207	429338	664511	200322	8.21	0.440735	0.379875	1.16021
605796	429752	664808	200394	8.25	0.440717	0.379699	1.1607
605930	429859	664817	200387	8.29	0.440774	0.379601	1.16115
606855	429826	665367	200339	8.33	0.437496	0.377451	1.15908
604100	429638	664190	200242	8.37	0.445911	0.380044	1.17331
601325	429463	661094	200101	8.4	0.454498	0.388041	1.17126
601713	429536	661407	200193	8.45	0.453526	0.388014	1.16884
601971	429590	661309	200149	8.48	0.452906	0.387869	1.16768
602001	429476	661304	200147	8.53	0.452261	0.387864	1.16603
602261	429601	661397	200145	8.56	0.451973	0.387561	1.1662
602778	429807	661813	200224	8.6	0.451198	0.387089	1.16562
602764	429672	661595	200118	8.64	0.450603	0.386686	1.16529
603149	429832	661798	200165	8.68	0.450058	0.386541	1.16432
603370	429857	661781	200124	8.72	0.449427	0.386179	1.16378
603609	429901	661696	200068	8.76	0.448826	0.385874	1.16314
603618	429809	661870	200089	8.8	0.448358	0.385556	1.16289
603802	429858	662181	200153	8.84	0.447968	0.385254	1.16279
603474	429526	662438	200208	8.88	0.447499	0.385025	1.16226
603785	429726	662270	200168	8.92	0.447397	0.385134	1.16167
603689	429516	662198	200082	8.96	0.446722	0.384487	1.16187
603547	429349	662543	200161	9	0.446408	0.384233	1.16182
603773	429453	662410	200098	9.04	0.446137	0.384003	1.16181
603583	429269	662710	200173	9.08	0.445904	0.383845	1.16168
603870	429385	662970	200230	9.12	0.445485	0.383629	1.16124
604170	429580	662736	200135	9.16	0.445397	0.383384	1.16175
604649	429857	662665	200105	9.2	0.445095	0.383297	1.16122
604435	429679	662833	200128	9.24	0.444972	0.383018	1.16175
604594	429790	662756	200086	9.28	0.444962	0.382829	1.1623
604743	429847	662971	200139	9.32	0.444729	0.382709	1.16205
604910	429925	663080	200137	9.36	0.444535	0.382358	1.16262
604869	429868	663658	200311	9.4	0.444403	0.382353	1.16228
604685	429715	663960	200403	9.43	0.444297	0.382362	1.16198
604713	429690	664288	200476	9.48	0.444083	0.3821	1.16222
604494	429498	664053	200407	9.51	0.44391	0.38212	1.1617
605279	430051	663725	200287	9.56	0.443887	0.381908	1.16229
604617	429563	663220	200125	9.6	0.443803	0.381811	1.16236
604858	429696	663382	200146	9.63	0.443621	0.381531	1.16274
603407	429562	662763	200184	9.67	0.447897	0.383795	1.16702
598784	429592	659741	200062	9.72	0.463777	0.391778	1.18378
597059	429960	658653	200063	9.75	0.471432	0.395115	1.19315
594722	429944	658131	200099	9.79	0.47938	0.397075	1.20728
591270	429973	656853	200144	9.83	0.491429	0.401446	1.22415
407433	429786	502183	200156	9.87	1.2525	0.942748	1.32856
419348	429669	681764	200208	9.91	1.19297	0.327063	3.64751
418958	429640	681987	200165	9.95	1.19473	0.325971	3.66515
419204	429590	680423	200211	9.99	1.19329	0.331062	3.60444
419547	429692	681140	200114	10.03	1.19211	0.327962	3.63489
419442	429812	682203	200151	10.07	1.19319	0.325192	3.66919
418758	429519	683001	200206	10.11	1.19513	0.323389	3.69565
418379	429532	683189	200223	10.15	1.19705	0.323006	3.70596
418034	429299	683025	200370	10.19	1.19763	0.324969	3.68535
418088	429717	681162	200285	10.23	1.19935	0.329619	3.6386	3	0.486
417163	429378	679704	200268	10.27	1.20227	0.333767	3.60213
416425	429518	678059	200171	10.31	1.20656	0.337674	3.57315
415296	429442	676771	200105	10.35	1.21175	0.340842	3.55518
414612	429712	675909	200133	10.39	1.21641	0.343693	3.53924
414006	429666	675587	200123	10.43	1.21918	0.344553	3.53846
413556	429584	675076	200047	10.47	1.22102	0.345312	3.53599
412894	429492	675108	200141	10.51	1.22386	0.346163	3.5355
412724	429672	674805	200186	10.55	1.22556	0.347521	3.52657
412144	429272	674626	200174	10.59	1.22653	0.347935	3.52517
412071	429450	674530	200366	10.63	1.22774	0.350155	3.50629
411395	429301	673979	200302	10.66	1.23039	0.351158	3.50381
411087	429516	673690	200236	10.71	1.23295	0.351358	3.50909
410562	429503	672894	200170	10.74	1.2355	0.353077	3.49924
409984	429394	672548	200305	10.79	1.23786	0.355472	3.48231
409557	429339	672082	200231	10.82	1.23973	0.356124	3.48118
409265	429478	671138	200105	10.86	1.24186	0.357689	3.47189
408768	429516	670667	200126	10.9	1.24452	0.359315	3.4636
408546	429799	670547	200205	10.94	1.24698	0.360471	3.45931
407865	429420	670060	200143	10.98	1.24859	0.361312	3.45572
407654	429337	669515	200085	11.02	1.24925	0.362367	3.44748
407577	429503	669733	200200	11.06	1.25043	0.362869	3.44596
407283	429493	669183	200145	11.1	1.25186	0.363972	3.43945
407068	429553	669511	200253	11.14	1.25323	0.364071	3.44226
406792	429423	669323	200322	11.18	1.25399	0.365332	3.43248
406696	429386	668606	200122	11.22	1.2543	0.365479	3.43194
406676	429480	668477	200091	11.26	1.25485	0.365555	3.43272
406427	429348	668747	200196	11.3	1.25547	0.365799	3.43214
406630	429657	668748	200259	11.34	1.25592	0.36643	3.42746
406669	429722	669003	200369	11.38	1.25604	0.366768	3.42461
406460	429336	669044	200359	11.42	1.25525	0.366544	3.42456
406784	429802	668702	200269	11.46	1.25584	0.366669	3.425
406423	429289	668563	200207	11.5	1.25521	0.366464	3.4252
406703	429444	668421	200134	11.54	1.25454	0.366157	3.42624
406804	429452	668302	200099	11.58	1.25407	0.366164	3.4249
406904	429411	668240	200048	11.62	1.25337	0.365837	3.42605
407106	429337	668925	200229	11.66	1.25201	0.365595	3.42458
407652	429577	668510	200055	11.69	1.25041	0.365093	3.4249
407340	429466	668374	200198	11.73	1.25144	0.366943	3.41046
408189	429745	670226	200438	11.77	1.24851	0.363781	3.43205
408448	429549	670506	200400	11.82	1.24628	0.362557	3.43748
408896	429537	670793	200449	11.85	1.24398	0.362187	3.43464
409318	429559	670237	200224	11.89	1.24198	0.361595	3.43472
409935	429719	670182	200111	11.93	1.23966	0.360622	3.43755
410306	429460	670718	200154	11.97	1.23657	0.359444	3.44024
410881	429569	671372	200243	12.01	1.23423	0.358376	3.44395
411483	429576	671631	200229	12.05	1.23126	0.357457	3.44451
412124	429440	671848	200163	12.09	1.22743	0.356142	3.44647
413083	429682	672530	200231	12.13	1.22383	0.354781	3.44953
413527	429481	673092	200268	12.17	1.22067	0.35347	3.4534
414659	429752	673107	200133	12.21	1.21637	0.352066	3.45495
415951	430072	673677	200147	12.25	1.21153	0.350501	3.45656
416270	429605	674338	200167	12.29	1.20774	0.348726	3.46328
417084	429468	674670	200103	12.33	1.20309	0.347089	3.46622
417945	429377	675241	200106	12.37	1.19843	0.345414	3.46956
418930	429502	675451	199983	12.41	1.19421	0.343548	3.47612
420104	429547	676384	200068	12.45	1.1887	0.341622	3.47958
421200	429564	677010	200078	12.49	1.18345	0.339858	3.48219
422430	429641	678074	200213	12.53	1.17785	0.338053	3.48422
423215	429283	679124	200318	12.57	1.17235	0.335991	3.48922
424629	429464	678860	200025	12.61	1.16638	0.333824	3.49401
425712	429265	679802	200080	12.65	1.16022	0.331583	3.49904
426604	429180	680886	200166	12.69	1.15554	0.329238	3.50973
428118	429377	681492	200151	12.73	1.14923	0.327294	3.5113
429424	429308	682763	200273	12.77	1.14267	0.324766	3.51842
430608	429325	683175	200152	12.81	1.13711	0.322332	3.52777
431845	429321	683875	200170	12.84	1.13122	0.320449	3.53012
433473	429326	684749	200129	12.89	1.12355	0.317462	3.53916
434844	429276	685401	200111	12.92	1.11685	0.315362	3.54148
436033	429097	686487	200184	12.97	1.11041	0.312906	3.54869
438024	429577	687308	200189	13	1.10337	0.310548	3.553
439403	429585	688592	200270	13.04	1.09698	0.307601	3.56625
440708	429309	689532	200248	13.08	1.0896	0.30463	3.57679
442430	429534	689825	200081	13.12	1.08269	0.302092	3.58398
443543	429440	690831	200106	13.16	1.0771	0.299407	3.59746
445009	429223	691659	200101	13.2	1.06932	0.296942	3.6011
446760	429395	692969	200208	13.24	1.0621	0.294205	3.61007
448002	429309	693723	200136	13.28	1.05601	0.291289	3.62531
449979	429279	695344	200298	13.32	1.04686	0.288215	3.63221
451690	429372	696101	200271	13.36	1.03954	0.28575	3.63792
453146	429274	697193	200285	13.4	1.03249	0.282732	3.65182
454380	429369	697347	200070	13.44	1.02737	0.280122	3.6676
456653	429265	699163	200277	13.48	1.01667	0.276964	3.67076
458882	429604	699735	200130	13.52	1.00832	0.273836	3.68221
459956	429269	700727	200164	13.56	1.00194	0.271322	3.6928
461609	429234	701421	200082	13.6	0.994433	0.268501	3.70364
463313	429176	703108	200268	13.64	0.986617	0.265532	3.71562	4	0.486
465283	429370	703931	200174	13.68	0.97886	0.262228	3.73286
467240	429333	704666	200049	13.72	0.970096	0.258866	3.74749
469305	429533	705326	199920	13.76	0.962026	0.255678	3.76264
470442	429391	706774	200057	13.8	0.956398	0.252925	3.78134
472325	429303	707710	200027	13.84	0.947806	0.249956	3.79189
474745	429556	708879	200082	13.87	0.938554	0.247183	3.797
476469	429411	709799	200016	13.92	0.930447	0.243904	3.81481
478254	429224	711085	200086	13.95	0.921905	0.240961	3.82595
479692	429120	711778	199953	13.99	0.915266	0.237657	3.8512
481957	429620	713712	200171	14.03	0.90801	0.234384	3.87403
483156	429254	714450	200109	14.07	0.901182	0.231677	3.88983
485742	429523	715640	200111	14.11	0.891542	0.228342	3.90441
487809	429281	716638	200141	14.16	0.8817	0.225836	3.90417
489888	429569	718085	200241	14.19	0.874371	0.222777	3.92488
491549	429406	718812	200118	14.23	0.866668	0.219499	3.9484
493296	429342	720253	200172	14.27	0.859104	0.216006	3.97723
495016	429145	721674	200261	14.31	0.851043	0.212929	3.99684
497659	429402	722606	200249	14.35	0.841373	0.210207	4.00259
498922	429207	723366	200152	14.39	0.835257	0.207112	4.03289
501079	429427	724435	200194	14.43	0.827479	0.204558	4.0452
502687	428992	725202	200085	14.47	0.818849	0.201327	4.06725
505020	429285	727517	200420	14.51	0.810772	0.198275	4.08913
507436	429490	727971	200268	14.55	0.801984	0.195489	4.10246
509014	429539	728943	200230	14.59	0.795864	0.192417	4.13615
510742	429692	730350	200296	14.63	0.789659	0.189194	4.1738
512725	429579	731528	200322	14.67	0.781192	0.186207	4.19528
515306	429614	731735	200282	14.71	0.771084	0.185235	4.16275
517310	429581	733414	200297	14.75	0.762985	0.180766	4.22085
519151	429578	734645	200360	14.79	0.755702	0.178019	4.24505
520975	429699	735447	200311	14.82	0.749102	0.175327	4.27259
522128	429341	736270	200236	14.87	0.742874	0.172318	4.31106
525121	429536	737395	200281	14.9	0.732107	0.169694	4.31429
526917	429466	738238	200231	14.95	0.724788	0.166887	4.34297
528440	429516	739489	200258	14.98	0.71912	0.163747	4.39167
529858	429271	740734	200360	15.03	0.71247	0.161382	4.41479
532077	429236	741138	200198	15.06	0.703752	0.158653	4.4358
534402	429339	741826	200110	15.1	0.695321	0.155896	4.46015
536159	429459	742891	200088	15.14	0.689177	0.152783	4.51082
537967	429443	744502	200237	15.19	0.682213	0.149917	4.55059
539945	429430	745650	200274	15.22	0.674641	0.147184	4.58365
541278	429192	746431	200210	15.26	0.668462	0.14443	4.62828
543533	429139	747099	200160	15.3	0.659703	0.142124	4.64176
545631	429417	747866	200126	15.34	0.653145	0.139713	4.67491
547722	429398	748909	200169	15.38	0.645228	0.137337	4.69815
549484	429398	749890	200169	15.42	0.638657	0.134698	4.74139
550561	429037	750699	200134	15.46	0.632929	0.132173	4.78866
552313	428971	751558	200093	15.5	0.626114	0.129455	4.83655
554221	429255	752462	200069	15.54	0.620412	0.12679	4.89323
556248	429135	753302	200088	15.58	0.61237	0.124732	4.90947
557763	429033	754168	200052	15.62	0.606318	0.122054	4.96763
559570	429247	755629	200177	15.66	0.60072	0.119412	5.03066
561633	429101	756675	200225	15.7	0.592495	0.117107	5.05943
563629	429182	757296	200125	15.74	0.585622	0.114447	5.11699
565086	429031	758123	200149	15.78	0.57962	0.112488	5.15271
566408	428786	758951	200150	15.82	0.57367	0.110298	5.20108
568627	429110	759995	200228	15.86	0.567215	0.108313	5.23682
569949	429129	760890	200220	15.9	0.562554	0.10586	5.31413
572412	429411	762300	200360	15.94	0.555075	0.103537	5.36111
573804	429214	763129	200370	15.98	0.549166	0.101447	5.41333
574582	429134	763115	200117	16.02	0.546013	0.098937	5.51877
576758	429281	764352	200233	16.05	0.538979	0.096841	5.56562
577965	429334	765247	200229	16.1	0.534954	0.094442	5.66438
580182	429362	766049	200260	16.14	0.527254	0.092643	5.69128
581942	429283	767504	200407	16.17	0.52068	0.090297	5.76632
583306	429172	768084	200364	16.22	0.515361	0.088342	5.83372
584583	429185	768355	200280	16.25	0.510948	0.086785	5.88749
585091	428970	768209	200051	16.3	0.508146	0.084863	5.98787
587411	428966	769218	200156	16.33	0.50003	0.083275	6.00459
589771	429306	769333	200000	16.37	0.493447	0.081402	6.06187
590270	429128	770800	200184	16.41	0.490868	0.079415	6.18102
590606	428887	771466	200196	16.45	0.488554	0.077795	6.27998
592363	429028	772398	200281	16.49	0.483148	0.076217	6.33908
593965	428786	772640	200182	16.53	0.476468	0.074589	6.38787
595539	428903	772906	200071	16.57	0.471611	0.072778	6.48016
597349	429210	774142	200217	16.61	0.466866	0.071027	6.57305
597946	429039	774265	200073	16.65	0.464007	0.069257	6.69979
599273	429083	774806	200081	16.69	0.459681	0.06793	6.76701
599456	428801	774969	200066	16.73	0.457711	0.067355	6.79554
601574	428742	776084	200139	16.77	0.450213	0.065192	6.90595
603499	428923	776414	200106	16.81	0.444539	0.064003	6.94563
604667	429071	776717	200061	16.85	0.441289	0.062763	7.03104
605241	428962	777766	200150	16.89	0.438828	0.060939	7.20109
606214	429052	778250	200167	16.93	0.43597	0.059856	7.28361
607502	429088	778702	200116	16.97	0.431799	0.058172	7.42275
609209	429075	778927	200077	17.01	0.425996	0.057197	7.44784	5	0.481
609583	428976	779671	200138	17.05	0.424268	0.055887	7.59148
610171	428794	781396	200407	17.09	0.421427	0.05414	7.78401
611651	429162	781665	200337	17.12	0.418225	0.052742	7.92961
613336	429259	781346	200115	17.17	0.413059	0.05133	8.0471
614429	428994	781597	200067	17.21	0.408152	0.050199	8.13065
614657	428958	781800	199979	17.24	0.407221	0.048789	8.34658
615712	429068	782754	200136	17.28	0.404237	0.047913	8.43694
617101	429101	783259	200180	17.32	0.399784	0.047056	8.49593
618111	429020	783739	200217	17.37	0.396052	0.046194	8.57373
619457	429329	783421	200038	17.4	0.393074	0.045209	8.69464
619109	428964	784049	200069	17.45	0.392483	0.043906	8.93917
619341	428821	784359	200018	17.48	0.391035	0.042595	9.18022
620767	429105	785006	200094	17.52	0.387684	0.041699	9.29716
622060	428945	785426	200121	17.56	0.382663	0.040893	9.35767
622778	429014	785963	200150	17.6	0.380632	0.039807	9.56183
623539	428935	786256	200148	17.64	0.377756	0.039036	9.67712
624109	428995	786153	200031	17.68	0.376173	0.038121	9.86774
624909	429153	787047	200139	17.72	0.374305	0.036919	10.1387
626743	429281	787257	200127	17.76	0.368919	0.03626	10.1743
626960	429166	787162	200020	17.8	0.367663	0.035425	10.3785
626744	429029	787629	200024	17.84	0.367715	0.03427	10.7299
627480	428915	788180	200132	17.88	0.36477	0.033949	10.7447
628158	428807	788412	200093	17.92	0.362045	0.032963	10.9835
629199	428867	788835	200120	17.96	0.358943	0.032153	11.1634
629600	428794	789415	200194	18	0.357291	0.031417	11.3725
630730	429342	789560	200132	18.04	0.356235	0.030423	11.7095
631117	429149	789809	200125	18.08	0.35406	0.029717	11.9145
631729	429092	789959	200079	18.12	0.351805	0.028871	12.1856
632844	429265	790380	200099	18.15	0.349022	0.027998	12.4659
633312	429225	790856	200172	18.2	0.347318	0.02752	12.6207
634444	429256	790490	200042	18.23	0.343812	0.027143	12.6665
634220	429094	790980	200091	18.28	0.343762	0.026388	13.0272
634570	429160	791181	200072	18.31	0.342948	0.025684	13.3524
635759	429427	791594	200122	18.36	0.340391	0.025136	13.5418
635812	429211	792491	200286	18.39	0.339191	0.024505	13.8419
637064	429478	791729	200042	18.43	0.336438	0.023987	14.0261
636680	429071	791932	200024	18.47	0.335732	0.023288	14.4162
636909	429087	792180	200034	18.51	0.335072	0.022758	14.7232
637791	429123	792374	200054	18.55	0.332412	0.022466	14.7962
638630	429133	792814	200119	18.59	0.32977	0.022002	14.9882
639139	429388	793297	200195	18.63	0.329356	0.02154	15.2906
639240	429334	794197	200390	18.67	0.328775	0.021217	15.4961
639599	429317	793650	200208	18.71	0.327545	0.020774	15.7672
639846	429582	794070	200218	18.75	0.328018	0.019808	16.5597
640486	429143	794738	200389	18.79	0.32388	0.019834	16.3295
641155	429239	794431	200257	18.83	0.322202	0.019285	16.7077
640561	429251	794014	200110	18.87	0.324155	0.018863	17.1849
641452	429379	794473	200199	18.91	0.321921	0.018594	17.313
641389	429054	794304	200130	18.95	0.320573	0.018328	17.4907
642457	429161	794042	200073	18.99	0.317679	0.018419	17.2474
642944	429060	794380	200109	19.03	0.315647	0.017924	17.6105
642678	429053	794061	199986	19.07	0.31646	0.017494	18.0895
641881	429078	794891	200176	19.11	0.319118	0.017302	18.4436
642103	429028	794891	200135	19.15	0.318172	0.01689	18.8384
643712	429207	794716	200101	19.19	0.313905	0.016991	18.4749
643871	428991	794588	200064	19.23	0.31237	0.016943	18.4367
643408	428755	794735	200043	19.27	0.312716	0.016358	19.1165
643146	428932	794960	200074	19.31	0.314394	0.0161	19.5274
644031	429185	794828	200016	19.34	0.312787	0.01585	19.7336
644638	429078	795166	200091	19.39	0.310349	0.015749	19.7057
644866	428935	795236	200108	19.43	0.308943	0.015743	19.6242
644901	428806	794962	200026	19.46	0.308217	0.015611	19.743
644555	428775	795757	200222	19.51	0.309167	0.015571	19.8555
645003	428939	795367	200078	19.54	0.308528	0.015109	20.4204
645077	428803	794717	199942	19.59	0.307644	0.015386	19.9949
645339	428867	795323	200063	19.62	0.307119	0.015069	20.3806
646346	429367	795385	200069	19.66	0.306312	0.014972	20.4584
645264	428825	795330	200030	19.7	0.307156	0.014719	20.8681
645534	428858	795848	200146	19.74	0.306457	0.014575	21.0261
646058	429151	796164	200224	19.78	0.306195	0.01456	21.0294
645848	428898	795843	200110	19.82	0.305653	0.014225	21.4867
647153	429294	795694	200105	19.86	0.303411	0.014552	20.8498
646977	429335	795768	200079	19.9	0.304163	0.014103	21.5675
646762	429025	796416	200247	19.94	0.303365	0.014154	21.4333
646859	428971	795970	200123	19.98	0.302801	0.014035	21.5755
647192	429029	795757	200047	20.02	0.302025	0.013808	21.8726
647659	429146	796331	200191	20.06	0.301107	0.013805	21.8109
647806	429405	796460	200208	20.1	0.301877	0.01365	22.1155
647767	429289	796634	200244	20.14	0.301447	0.013572	22.2108
647432	429030	796393	200190	20.18	0.301271	0.013638	22.09
647979	429109	796391	200167	20.22	0.29992	0.013412	22.3623
647667	428986	796842	200294	20.25	0.300318	0.013549	22.1651
647571	429070	797023	200295	20.3	0.301022	0.013101	22.9763
647457	428875	797213	200324	20.34	0.300452	0.012913	23.2678
647754	428880	796858	200251	20.38	0.299538	0.013076	22.9076
648596	429072	796401	200133	20.41	0.297796	0.013044	22.8299	6	0.486
648379	429054	797117	200276	20.46	0.298395	0.012673	23.5466
647958	428871	796123	200068	20.49	0.298851	0.013093	22.8251
648057	428962	796750	200191	20.54	0.298972	0.012745	23.4578
648495	429109	796562	200102	20.58	0.298291	0.012324	24.2032
648427	428814	796592	200128	20.61	0.297098	0.01251	23.7481
648138	428849	796720	200135	20.65	0.298177	0.012257	24.327
648407	429260	796649	200091	20.69	0.299288	0.011994	24.9542
648430	429098	797389	200291	20.73	0.298443	0.012136	24.592
648389	428760	797454	200313	20.77	0.296961	0.012193	24.3552
648471	428851	796942	200199	20.81	0.297136	0.01234	24.0791
648471	429009	797491	200323	20.85	0.29789	0.0122	24.4172
649104	429222	797187	200249	20.89	0.296909	0.012224	24.2895
649021	428853	796961	200172	20.93	0.295411	0.01202	24.5765
649310	429156	796526	200053	20.97	0.295945	0.011922	24.8236
649151	429127	797984	200404	21.01	0.296308	0.011769	25.1766
649009	429045	797828	200370	21.05	0.296365	0.011821	25.0705
649610	429066	796864	200145	21.09	0.294571	0.011994	24.5608
649458	429108	797127	200194	21.13	0.29525	0.011822	24.9751
648956	429058	796472	200012	21.17	0.296594	0.011645	25.4687
649108	429283	796341	199978	21.21	0.297187	0.011634	25.544
649622	429458	796634	200049	21.25	0.296402	0.011608	25.5335
649608	429103	797029	200172	21.29	0.294754	0.011848	24.8777
649801	429207	796558	200038	21.33	0.294642	0.01169	25.205
649704	429231	797152	200162	21.37	0.295061	0.011436	25.8003
649536	429122	796842	200092	21.4	0.295071	0.011515	25.6242
649869	429025	796423	200010	21.45	0.29356	0.011749	24.9853
650016	429142	796502	199980	21.49	0.293655	0.011247	26.1096
649995	429247	796831	200070	21.53	0.294221	0.011322	25.9878
649806	429139	797070	200153	21.56	0.294302	0.011553	25.4739
649245	429073	797269	200191	21.6	0.295754	0.011433	25.8695
650007	429114	797340	200228	21.65	0.29355	0.011626	25.2504
649951	428980	796981	200140	21.69	0.293087	0.011647	25.1636
650109	429350	796827	200071	21.72	0.294354	0.011342	25.9531
649460	428941	797326	200206	21.76	0.294447	0.011439	25.7396
649655	429100	797870	200346	21.8	0.294591	0.011474	25.6753
650208	428993	797495	200287	21.84	0.29234	0.011828	24.7167
650784	429117	797265	200246	21.88	0.29112	0.011996	24.2673
650385	428974	796615	200075	21.92	0.291692	0.011918	24.4742
649547	428868	796995	200133	21.97	0.293825	0.011541	25.4585
649450	428893	796817	200055	22	0.29425	0.011206	26.2586
650115	428757	796720	200112	22.04	0.291507	0.012025	24.2409
650570	428972	796985	200166	22.08	0.291101	0.011899	24.4644
650085	428820	796505	200027	22.12	0.291902	0.011713	24.921
649813	429018	796812	200103	22.16	0.293703	0.011702	25.0984
649918	428870	796639	200114	22.2	0.292666	0.01225	23.8901
650377	428927	797151	200233	22.24	0.291493	0.012154	23.9839
650658	428885	797221	200256	22.28	0.290409	0.012208	23.7879
650884	429102	796941	200183	22.32	0.290734	0.012181	23.867
650513	429201	796867	200130	22.36	0.292372	0.011835	24.7043
650866	429191	796521	200062	22.4	0.291215	0.012025	24.2169
650763	429015	796986	200173	22.44	0.290699	0.011967	24.2919
651287	429290	797138	200231	22.48	0.290363	0.012166	23.8659
651327	429296	796972	200193	22.52	0.290266	0.012204	23.7851
650832	429182	796804	200120	22.56	0.291279	0.011893	24.4906
651138	429418	796567	200061	22.59	0.291442	0.011899	24.4934
650813	429223	797110	200213	22.64	0.291534	0.012056	24.1815
651227	429452	796957	200187	22.67	0.291324	0.012181	23.9158
651225	429212	797120	200242	22.72	0.290186	0.012323	23.5489
650819	429132	796389	200036	22.75	0.291081	0.012097	24.0616
651301	429303	796369	200070	22.79	0.290381	0.012491	23.2481
651134	429275	796544	200115	22.84	0.290773	0.012501	23.2601
651254	429100	796673	200147	22.87	0.289561	0.012497	23.1708
651875	429412	796250	200039	22.91	0.289098	0.012479	23.1661
651242	429165	796718	200131	22.95	0.289909	0.012222	23.7206
651181	429141	796562	200110	22.99	0.289986	0.012405	23.3765
651018	428879	797183	200272	23.03	0.289249	0.012465	23.2042
651377	428944	797535	200376	23.07	0.288431	0.012622	22.8515
651607	429201	797062	200256	23.11	0.288934	0.01261	22.9126
651395	429275	796598	200111	23.15	0.289953	0.012324	23.5274
651303	429288	796992	200221	23.19	0.290304	0.012435	23.3457
650914	428864	797110	200258	23.23	0.289504	0.012509	23.1436
651911	429249	796379	200075	23.27	0.288209	0.012516	23.028
651391	429018	796962	200211	23.31	0.28874	0.01241	23.2663
651320	429037	797236	200288	23.35	0.289054	0.012492	23.1384
651115	428947	796977	200229	23.39	0.289268	0.012553	23.0429
651422	429091	796372	200071	23.43	0.288991	0.012493	23.1322
652109	429254	796748	200182	23.47	0.287611	0.01266	22.7189
651623	429075	797164	200271	23.51	0.288283	0.012503	23.0565
651301	429135	796713	200132	23.55	0.289581	0.012245	23.6497
651686	429249	796389	200072	23.58	0.288915	0.01246	23.1873
651814	429123	796818	200189	23.62	0.287912	0.012553	22.9359
651956	429194	796420	200104	23.67	0.287805	0.012704	22.6548
652070	429401	796670	200157	23.71	0.288434	0.012605	22.8823
651702	429154	797304	200328	23.74	0.288412	0.012723	22.6686
652321	429378	797421	200345	23.78	0.287537	0.012598	22.8236
651901	429054	796389	200084	23.83	0.28731	0.012581	22.8369	7	0.487
651774	429094	796803	200183	23.86	0.2879	0.01253	22.976
651848	429198	797317	200311	23.9	0.288163	0.012519	23.018
651891	429024	797691	200432	23.94	0.287199	0.012791	22.4532
651843	429015	797066	200254	23.98	0.287306	0.01258	22.8383
651817	429022	796748	200187	24.02	0.287421	0.01271	22.614
651835	428979	796176	200045	24.06	0.28716	0.012727	22.5627
651990	429052	796557	200126	24.1	0.287021	0.012579	22.8178
651993	428941	796534	200135	24.14	0.286483	0.012728	22.5086
652216	429088	796678	200155	24.18	0.286484	0.012565	22.8006
651827	428819	796520	200128	24.22	0.286421	0.012693	22.566
652602	429202	796106	200032	24.26	0.285817	0.012773	22.3759
652549	429088	796443	200112	24.3	0.285439	0.012726	22.4291
652127	428967	796505	200113	24.34	0.286186	0.012579	22.7502
651933	428931	796406	200074	24.38	0.286623	0.012437	23.0457
652202	429060	796672	200156	24.42	0.286394	0.01259	22.7478
651925	428988	796805	200190	24.46	0.28692	0.012596	22.7789
652351	428971	796513	200122	24.5	0.285502	0.01265	22.5696
652697	429185	796875	200232	24.54	0.285438	0.012842	22.2275
652387	429190	796842	200198	24.58	0.286434	0.012583	22.7639
652523	429012	796144	200022	24.62	0.285159	0.012576	22.674
652881	429195	796429	200112	24.66	0.284909	0.012762	22.3252
652766	428997	796277	200088	24.7	0.284325	0.012905	22.0327
652880	429008	796719	200167	24.74	0.28402	0.012582	22.5738
652860	429045	796883	200193	24.77	0.28426	0.012429	22.8711
652903	429185	797211	200287	24.82	0.284792	0.012546	22.7007
652282	428975	797160	200239	24.86	0.285738	0.012191	23.4377
652772	429044	797106	200266	24.89	0.284531	0.0126	22.5824
652987	429095	797449	200361	24.94	0.2841	0.012688	22.3904
652512	428795	797335	200315	24.97	0.284158	0.012514	22.7076
652393	428954	797625	200376	25.01	0.28529	0.012395	23.0174
652783	429132	796715	200131	25.05	0.284916	0.012229	23.2975
652878	429041	796548	200092	25.09	0.284184	0.012259	23.1814
653453	429205	796549	200106	25.13	0.283165	0.012398	22.8402
653517	429148	796968	200214	25.17	0.282693	0.012425	22.7515
653266	429160	796665	200121	25.21	0.283536	0.012255	23.1359
653103	429101	797061	200203	25.25	0.283765	0.012079	23.4919
653350	429169	796886	200172	25.29	0.283316	0.01221	23.204
653472	429150	796938	200183	25.33	0.282843	0.012189	23.2048
653679	429165	797255	200262	25.37	0.282267	0.012183	23.1695
653687	429340	797344	200251	25.41	0.283076	0.011847	23.8944
653646	429429	797530	200317	25.45	0.283628	0.012041	23.5551
653481	429411	796948	200141	25.49	0.284059	0.011741	24.1942
653753	429376	796336	200018	25.53	0.283041	0.01205	23.4887
653945	429329	796224	199982	25.57	0.282216	0.011971	23.5754
653736	429268	795852	199871	25.61	0.282579	0.011794	23.9603
653571	429149	796094	199947	25.65	0.282528	0.011947	23.6482
653764	429202	796173	199972	25.69	0.282177	0.011999	23.5165
653890	429183	796662	200066	25.73	0.281692	0.011709	24.0582
654147	429190	796551	200061	25.77	0.280921	0.011939	23.5292
653530	428940	797023	200165	25.81	0.28166	0.011793	23.8841
653581	429031	796733	200074	25.85	0.281934	0.01161	24.2843
653873	429114	796868	200118	25.89	0.281416	0.011711	24.0291
654163	429204	797125	200191	25.93	0.280938	0.011797	23.8151
654279	429220	797080	200156	25.96	0.280651	0.011558	24.282
654082	429259	796909	200103	26	0.281454	0.011457	24.5668
654056	429274	797073	200130	26.04	0.281606	0.011314	24.8904
654323	429412	797195	200178	26.08	0.281429	0.011489	24.496
654582	429338	796717	200038	26.12	0.280267	0.011288	24.8298
654522	429218	796817	200099	26.16	0.279882	0.011649	24.0261
653872	428893	797079	200133	26.2	0.280365	0.011329	24.7478
654129	429199	797043	200121	26.24	0.281021	0.011299	24.8711
654576	429412	797301	200169	26.28	0.280638	0.01113	25.2142
654456	429388	796426	200109	26.32	0.280899	0.012739	22.0501
654428	429110	796999	200131	26.36	0.279661	0.011511	24.295
654252	429172	796792	200032	26.4	0.280507	0.011037	25.4144
654274	429165	797288	200165	26.44	0.280405	0.011123	25.2101
654202	429015	796815	200074	26.48	0.279915	0.011402	24.549
654630	429251	797183	200162	26.52	0.279702	0.011358	24.626
654363	429137	797342	200182	26.56	0.279993	0.011157	25.0949
654484	429191	796541	199997	26.6	0.279872	0.01132	24.7244
654397	429043	796986	200103	26.64	0.279439	0.011262	24.8127
655245	429530	796908	200081	26.68	0.27911	0.011238	24.8372
655344	429575	796792	200040	26.72	0.279015	0.011118	25.096
654634	429149	797069	200108	26.76	0.279203	0.011102	25.148
654589	428956	797292	200174	26.8	0.278423	0.011203	24.852
654972	429191	797467	200218	26.83	0.278347	0.011204	24.8438
654943	429282	796920	200065	26.88	0.278872	0.011046	25.2463
654925	429221	797255	200152	26.91	0.278637	0.011075	25.1585
654699	429121	796847	200041	26.96	0.278866	0.010989	25.3771
655024	429244	797773	200264	26.99	0.278437	0.010894	25.5596
655253	429309	797211	200142	27.04	0.278032	0.011086	25.0801
654829	429070	797395	200174	27.07	0.278217	0.010943	25.4245
654903	429077	797018	200090	27.11	0.278019	0.01105	25.16
655530	429376	796993	200081	27.15	0.277487	0.011023	25.1743
655316	429245	797162	200108	27.2	0.27753	0.010867	25.5383
655009	429065	796861	200024	27.23	0.277631	0.010782	25.7491	8	0.486
655105	429130	797586	200199	27.27	0.277641	0.010712	25.9191
655033	429192	797307	200131	27.31	0.278161	0.010732	25.9182
655280	429161	797081	200082	27.35	0.277242	0.01081	25.6465
655286	429075	797588	200210	27.39	0.276813	0.010818	25.5893
655016	429063	796917	200018	27.43	0.277599	0.01058	26.238
655312	429239	797004	200038	27.47	0.277514	0.010562	26.2758
654676	428774	796945	200029	27.51	0.277283	0.01062	26.1093
655312	429039	796968	200065	27.55	0.276561	0.010925	25.3153
655735	429154	796952	200030	27.59	0.275789	0.010612	25.9872
655535	429080	797134	200057	27.63	0.27606	0.010424	26.4824
655425	429136	797469	200143	27.67	0.27667	0.010444	26.4917
655080	428996	798356	200351	27.71	0.27708	0.010297	26.9097
655558	429102	797786	200234	27.75	0.276093	0.010559	26.1481
655919	429155	798328	200376	27.79	0.275219	0.010619	25.918
655966	429259	797997	200279	27.83	0.275568	0.010479	26.2979
655426	429021	797430	200120	27.87	0.276119	0.010311	26.7801
655629	429188	797403	200079	27.91	0.276281	0.009966	27.7229
655550	429024	797273	200073	27.95	0.275746	0.010234	26.9441
655963	429190	796808	199953	27.99	0.275249	0.010201	26.9835
656233	429294	797801	200203	28.03	0.274903	0.010209	26.9279
655850	429128	797039	199977	28.07	0.275306	0.009858	27.9262
655936	429257	797741	200155	28.11	0.275653	0.009877	27.9082
655606	428927	797582	200127	28.14	0.275109	0.009997	27.5193
655800	429012	797680	200155	28.18	0.274909	0.010031	27.4052
656284	429297	797824	200163	28.22	0.274758	0.009748	28.1861
656009	429082	797341	200042	28.27	0.27459	0.00975	28.1637
656226	429278	797447	200061	28.3	0.274848	0.009673	28.4131
656188	429295	797688	200116	28.34	0.275048	0.009618	28.5964
655948	429133	797808	200136	28.38	0.275024	0.009517	28.8997
656174	429117	797691	200131	28.42	0.274243	0.009762	28.0936
655891	428945	797501	200077	28.46	0.274305	0.009698	28.2848
655827	428921	797472	200074	28.5	0.27439	0.009741	28.1684
656009	429066	797309	200015	28.54	0.274514	0.009559	28.719
656035	428992	798024	200189	28.58	0.27408	0.009505	28.8366
656452	429085	797279	200017	28.62	0.273224	0.009655	28.2998
656338	429135	797541	200062	28.66	0.273817	0.009446	28.9883
656541	429235	797514	200045	28.7	0.273661	0.009343	29.2914
656295	429086	797956	200156	28.74	0.273718	0.009344	29.2933
656627	429205	798028	200174	28.78	0.27325	0.009343	29.2451
656810	429196	798156	200215	28.82	0.272637	0.009433	28.9026
656670	429199	798453	200275	28.86	0.273088	0.009287	29.4053
656089	428916	798649	200311	28.9	0.273549	0.009155	29.8811
656707	429304	798481	200264	28.94	0.273473	0.009106	30.0334
656646	429118	798362	200213	28.98	0.272776	0.008893	30.6742
656941	429194	798117	200175	29.02	0.27222	0.009129	29.8201
657118	429328	798253	200176	29.06	0.272307	0.008795	30.9603
656822	429174	798668	200292	29.1	0.272495	0.008915	30.5644
657096	429386	798737	200296	29.14	0.272652	0.008782	31.0482
656631	428992	798717	200281	29.17	0.272222	0.008681	31.3581
657058	429205	798439	200235	29.22	0.271908	0.00892	30.4837
657015	429243	798148	200149	29.26	0.272223	0.008789	30.9744
656417	428914	798179	200145	29.3	0.272517	0.00867	31.432
657057	429255	798443	200218	29.33	0.272149	0.008739	31.1436
657153	429225	798482	200242	29.38	0.271707	0.008882	30.5919
657024	429149	797856	200068	29.41	0.271747	0.00871	31.1983
656955	429076	797923	200092	29.45	0.271613	0.008783	30.9256
657489	429319	798217	200154	29.49	0.271109	0.008665	31.2888
657359	429225	798275	200165	29.53	0.271066	0.008629	31.4132
657560	429370	798288	200169	29.57	0.271131	0.008637	31.3936
656881	428978	798374	200173	29.61	0.271377	0.00846	32.0789
657536	429318	798100	200099	29.65	0.270958	0.008406	32.2329
657643	429338	797772	200050	29.69	0.270721	0.008741	30.9708
657049	429037	798146	200122	29.73	0.271135	0.008522	31.8168
657266	429147	798009	200081	29.77	0.270984	0.008455	32.051
657338	429294	798312	200141	29.81	0.27146	0.008294	32.7299
657793	429436	798260	200129	29.85	0.270721	0.008304	32.5998
657529	429144	798274	200138	29.89	0.270151	0.00836	32.3159
657925	429435	798648	200212	29.93	0.270306	0.008161	33.1229
657579	429188	798538	200192	29.97	0.270205	0.008237	32.8039
657918	429324	799027	200297	30.01	0.269799	0.00806	33.474
658221	429490	798580	200193	30.05	0.269647	0.008141	33.122
658057	429356	799416	200397	30.09	0.269519	0.008085	33.3358
658179	429542	798728	200206	30.13	0.270026	0.007898	34.1874
657613	429254	798398	200116	30.17	0.270414	0.007825	34.5575
658026	429436	798282	200099	30.2	0.269996	0.007947	33.976
658188	429349	798223	200085	30.25	0.269078	0.007955	33.8267
657514	429014	798488	200152	30.29	0.269577	0.00796	33.8648
657958	429327	798503	200130	30.33	0.269688	0.007701	35.02
658007	429392	798827	200237	30.36	0.269846	0.007961	33.8974
657839	429083	799223	200339	30.41	0.268895	0.007988	33.6616
658214	429120	799292	200366	30.44	0.267906	0.008086	33.1328
658703	429403	798940	200262	30.48	0.267735	0.007927	33.7743
658030	429168	799160	200300	30.52	0.268707	0.007755	34.651
657789	429103	798949	200212	30.56	0.269146	0.007401	36.3653
657768	428915	798678	200153	30.6	0.268315	0.007491	35.8187	9	0.48
658768	429394	798663	200159	30.64	0.26749	0.007589	35.2462
658619	429299	798641	200155	30.68	0.2675	0.007604	35.1769
658206	429179	798706	200165	30.72	0.268212	0.007541	35.5667
658234	429290	798878	200162	30.76	0.268654	0.007077	37.9622
658368	429217	798982	200210	30.8	0.26789	0.007298	36.7083
658522	429155	798579	200110	30.84	0.267115	0.007308	36.5526
658426	428999	798464	200100	30.88	0.26667	0.007497	35.569
658892	429385	798854	200180	30.92	0.267062	0.007319	36.4905
658318	429082	798277	200012	30.96	0.267401	0.007083	37.7539
659159	429517	798521	200082	31	0.266862	0.007172	37.2086
658785	429159	798198	200008	31.04	0.266317	0.007242	36.7744
658731	429087	798832	200162	31.08	0.266142	0.007193	37.0004
658823	429173	798889	200158	31.12	0.266266	0.007009	37.99
658979	429325	798290	199989	31.16	0.266506	0.006818	39.0879
658378	428933	798389	200011	31.2	0.266504	0.00679	39.2501
658866	429172	798634	200075	31.24	0.266128	0.006816	39.0427
659033	429161	798367	200013	31.27	0.265557	0.006866	38.6794
659163	429343	799048	200168	31.32	0.266021	0.006708	39.6548
659121	429274	799442	200269	31.35	0.265822	0.006732	39.4889
658819	428956	799256	200223	31.39	0.265244	0.006738	39.3679
659528	429358	799474	200273	31.43	0.26496	0.006691	39.5985
659435	429195	799655	200320	31.48	0.264471	0.006708	39.4272
659070	428964	799339	200224	31.51	0.264503	0.006538	40.4542
659081	428997	799067	200139	31.55	0.264626	0.006368	41.5526
659000	428900	798943	200127	31.6	0.264415	0.00656	40.3046
659438	429118	798268	199945	31.63	0.264095	0.00643	41.0712
659858	429309	798848	200082	31.67	0.263703	0.006347	41.5488
659483	429116	798868	200068	31.71	0.263946	0.006155	42.8809
659634	429335	798966	200056	31.75	0.264521	0.005787	45.7082
659017	428904	798231	199894	31.79	0.264381	0.006009	43.9945
659770	429252	798816	200029	31.83	0.263704	0.005894	44.7443
659699	429087	798831	200034	31.87	0.263137	0.005906	44.5534
659941	429248	800058	200335	31.91	0.263155	0.005843	45.0359
659847	429252	799899	200285	31.95	0.263465	0.005741	45.8942
659802	429237	800131	200332	31.99	0.263533	0.005629	46.816
660180	429335	800363	200395	32.03	0.262828	0.005679	46.2844
659916	429113	799969	200286	32.07	0.262588	0.005574	47.1062
659701	429009	800278	200359	32.11	0.262759	0.00553	47.511
659660	429074	800572	200431	32.15	0.263196	0.005514	47.7294
659973	429148	799556	200173	32.19	0.262579	0.005478	47.9355
660651	429512	799911	200250	32.23	0.262212	0.005358	48.9366
660488	429442	799587	200160	32.27	0.262384	0.005269	49.8006
660445	429503	799478	200131	32.31	0.262808	0.005251	50.045
660652	429461	799367	200109	32.35	0.261966	0.00531	49.3372
660218	429084	799645	200165	32.38	0.261514	0.005173	50.5552
660666	429309	799516	200108	32.43	0.261199	0.004924	53.0464
660973	429577	799268	200076	32.46	0.261525	0.005227	50.0341
660995	429502	799393	200081	32.5	0.2611	0.004962	52.6188
660971	429436	799336	200070	32.55	0.260859	0.004995	52.224
661125	429517	799508	200098	32.58	0.260769	0.004843	53.8399
660992	429447	799312	200040	32.62	0.260847	0.004753	54.8773
660614	429284	799876	200165	32.66	0.261241	0.004591	56.907
660996	429387	800084	200217	32.7	0.260549	0.00459	56.7626
660820	429165	800087	200225	32.74	0.260035	0.004663	55.7642
661434	429576	800290	200266	32.78	0.260094	0.004564	56.9822
661383	429468	799911	200177	32.82	0.259737	0.004623	56.18
661358	429372	800039	200186	32.86	0.259357	0.004391	59.0601
661281	429295	799902	200147	32.9	0.259228	0.004344	59.6767
661247	429240	799417	200027	32.94	0.259071	0.004358	59.4538
661189	429220	799696	200078	32.98	0.259155	0.004168	62.1769
660809	429044	799859	200120	33.02	0.259492	0.00418	62.075
661285	429212	800761	200355	33.06	0.25882	0.004274	60.5552
662026	429492	800344	200216	33.1	0.257863	0.003925	65.6946
661668	429302	800378	200230	33.14	0.258064	0.00398	64.8323
661317	429062	799965	200129	33.18	0.258006	0.004004	64.4394
661682	429256	800067	200157	33.22	0.257802	0.004029	63.9889
661943	429310	800170	200169	33.26	0.257252	0.00389	66.1279
662491	429529	800040	200136	33.3	0.256603	0.003885	66.0429
662143	429246	800343	200197	33.34	0.256329	0.003736	68.603
662488	429543	800054	200109	33.37	0.256679	0.003578	71.7343
662081	429434	800053	200089	33.41	0.257417	0.003379	76.1759
662508	429606	800099	200102	33.46	0.256917	0.003394	75.6905
662576	429389	800770	200288	33.5	0.255673	0.003577	71.4705
662471	429278	800848	200285	33.53	0.255468	0.003351	76.2408
662675	429459	800092	200084	33.58	0.255701	0.003231	79.1492
662625	429510	800091	200073	33.62	0.256098	0.003122	82.0217
662907	429593	800494	200169	33.65	0.255623	0.003074	83.15
663220	429633	800612	200184	33.7	0.254848	0.002928	87.0327
662926	429283	801052	200294	33.73	0.254087	0.002928	86.7782
663570	429660	800551	200156	33.77	0.253897	0.0028	90.6834
663034	429404	800309	200066	33.81	0.254331	0.002503	101.623
662806	429250	801005	200243	33.85	0.254301	0.002533	100.396
663358	429484	800808	200183	33.89	0.253712	0.002425	104.635
663297	429361	800942	200203	33.93	0.253314	0.002289	110.673
663295	429355	800505	200087	33.97	0.253292	0.002221	114.061
663308	429429	801003	200180	34.01	0.253604	0.001904	133.212	10	0.486
663084	429342	801039	200180	34.05	0.253881	0.001813	140.019
663158	429332	800746	200112	34.09	0.253605	0.001866	135.925
663633	429399	801010	200176	34.13	0.252459	0.001846	136.769
663222	429033	801131	200198	34.17	0.251982	0.001763	142.933
663508	429282	800865	200132	34.21	0.252287	0.001768	142.721
663680	429424	801049	200165	34.25	0.252433	0.001637	154.206
663334	429117	801087	200138	34.29	0.252037	0.001269	198.537
663847	429195	801308	200192	34.33	0.250827	0.001257	199.504
663959	429199	801813	200323	34.37	0.250501	0.001306	191.822
664326	429540	801552	200239	34.41	0.250995	0.001117	224.755
663950	429361	801286	200170	34.45	0.251301	0.001091	230.323
664093	429308	802066	200334	34.48	0.250608	0.000781	321.009
664765	429534	801367	200175	34.53	0.249615	0.000938	266.204
664627	429430	801012	200049	34.56	0.249545	0.000562	444.299
663930	429139	801464	200147	34.61	0.250304	0.000412	607.882
664185	429281	801139	200052	34.64	0.250196	0.000272	918.696
664423	429249	802040	200270	34.69	0.24931	0.000202	1234.17
664893	429322	802228	200334	34.73	0.248211	0.000374	664.34
664897	429322	802217	200306	34.76	0.248199	0.00012	2076.55
664900	429436	802310	200315	34.8	0.248733	-2.4e-05	-10554.3
665147	429635	802775	200410	34.84	0.248921	-0.000236	-1055.89
664889	429282	802233	200262	34.88	0.248033	-0.000363	-682.383
665070	429322	802623	200386	34.92	0.247667	-9.5e-05	-2594.44
664820	429166	802316	200267	34.96	0.247692	-0.000522	-474.795
665061	429433	802379	200261	35	0.248223	-0.00074	-335.285
665289	429533	802597	200318	35.04	0.247998	-0.000714	-347.206
665190	429285	802085	200212	35.08	0.247121	-0.000495	-499.333
665483	429456	801484	200052	35.12	0.247035	-0.000595	-414.857
665276	429193	802329	200260	35.16	0.246418	-0.000625	-394.398
665612	429304	801787	200120	35.2	0.245914	-0.000672	-365.774
665738	429313	801006	199886	35.24	0.24557	-0.001066	-230.316
666106	429480	801810	200105	35.28	0.245235	-0.000881	-278.291
666390	429569	801893	200112	35.32	0.244786	-0.001019	-240.141
666203	429394	801831	200071	35.36	0.244527	-0.001277	-191.559
666528	429542	801637	200029	35.4	0.244234	-0.001212	-201.521
666339	429460	802275	200189	35.44	0.244424	-0.001204	-203.032
666361	429426	801660	199992	35.48	0.244194	-0.001643	-148.659
666030	429253	802756	200267	35.52	0.244386	-0.001627	-150.229
666439	429423	802158	200110	35.56	0.24394	-0.001705	-143.034
667036	429698	802461	200186	35.6	0.243418	-0.001701	-143.076
666529	429370	801950	200055	35.64	0.243412	-0.001737	-140.148
666849	429372	801526	199956	35.68	0.242439	-0.001669	-145.298
667159	429353	802451	200209	35.71	0.241397	-0.001445	-167.099
667180	429346	802907	200293	35.76	0.2413	-0.001744	-138.344
667373	429511	803375	200397	35.79	0.241494	-0.001872	-128.975
667615	429692	803185	200329	35.84	0.241614	-0.00208	-116.176
667297	429398	802407	200150	35.87	0.241189	-0.001928	-125.086
667535	429458	802694	200223	35.92	0.240745	-0.001914	-125.783
667677	429346	802433	200171	35.95	0.239776	-0.001782	-134.553
667503	429316	802360	200116	35.99	0.240166	-0.002153	-111.573
667414	429354	802554	200146	36.03	0.24062	-0.002338	-102.931
667466	429288	802578	200162	36.07	0.240146	-0.002237	-107.36
667555	429171	802664	200195	36.11	0.239316	-0.002121	-112.857
668528	429597	802768	200257	36.15	0.238366	-0.001758	-135.624
668592	429498	802613	200178	36.19	0.237698	-0.002164	-109.861
668504	429598	803016	200347	36.23	0.238444	-0.001474	-161.715
668897	429864	803179	200282	36.27	0.238508	-0.002538	-93.9891
668704	429607	803086	200250	36.31	0.237875	-0.002626	-90.5747
668791	429429	802768	200209	36.35	0.236761	-0.002241	-105.663
668440	429128	802915	200208	36.39	0.2364	-0.00262	-90.2342
668251	429112	803451	200334	36.43	0.236902	-0.002697	-87.8445
668472	429327	803251	200245	36.47	0.237251	-0.003091	-76.7631
668628	429338	803716	200360	36.51	0.236826	-0.0031	-76.3965
669007	429420	802950	200183	36.55	0.236057	-0.002959	-79.7648
669230	429455	803467	200308	36.59	0.235542	-0.002999	-78.551
669616	429720	803416	200256	36.63	0.235624	-0.003394	-69.4245
669104	429390	803464	200230	36.67	0.235617	-0.003776	-62.3972
668660	429073	803712	200401	36.71	0.235464	-0.002678	-87.9416
669105	429142	802997	200131	36.74	0.234432	-0.003601	-65.1013
669718	429471	803496	200235	36.79	0.234127	-0.003806	-61.5146
670059	429589	804349	200461	36.83	0.233647	-0.003671	-63.6466
669739	429314	803970	200320	36.86	0.233314	-0.004139	-56.3658
669437	429243	803610	200199	36.9	0.233899	-0.004454	-52.5095
669482	429239	803386	200128	36.95	0.233742	-0.004607	-50.7314
670233	429494	803689	200215	36.99	0.232663	-0.004491	-51.8013
669830	429183	804050	200304	37.03	0.232412	-0.004501	-51.6374
669929	429204	803988	200266	37.06	0.23221	-0.004728	-49.1154
670214	429415	804283	200332	37.1	0.232345	-0.004803	-48.3739
670430	429468	803783	200170	37.14	0.231938	-0.00518	-44.7734
670417	429164	803965	200238	37.18	0.230529	-0.004952	-46.5527
670962	429387	803515	200113	37.22	0.229929	-0.005082	-45.2425
671400	429621	804816	200390	37.26	0.229709	-0.005555	-41.3522
671201	429467	804847	200400	37.3	0.229582	-0.005532	-41.5007
671380	429405	805183	200455	37.34	0.228741	-0.00582	-39.3014
671880	429557	804628	200323	37.38	0.227942	-0.005758	-39.5864
672307	429791	805307	200470	37.42	0.227756	-0.00598	-38.088	11	0.486
671879	429675	805586	200477	37.46	0.228507	-0.006608	-34.5827
671902	429623	805433	200417	37.5	0.228189	-0.006828	-33.4195
672209	429549	805478	200433	37.54	0.226902	-0.00678	-33.4677
672548	429719	804718	200336	37.58	0.22668	-0.005853	-38.7307
672538	429552	805180	200330	37.62	0.225915	-0.00707	-31.9543
672673	429657	804756	200167	37.66	0.226004	-0.007649	-29.5471
672926	429798	804818	200190	37.7	0.225906	-0.007573	-29.8319
673390	429756	805196	200263	37.74	0.224296	-0.007784	-28.8142
673220	429528	804881	200212	37.78	0.223727	-0.007509	-29.7948
673502	429706	804865	200176	37.82	0.223718	-0.007831	-28.5671
673107	429377	804935	200136	37.86	0.223351	-0.008409	-26.5597
673507	429477	805047	200169	37.9	0.222612	-0.008358	-26.6361
674101	429684	804825	200119	37.94	0.221794	-0.008305	-26.7056
674446	429803	804818	200092	37.97	0.221314	-0.00856	-25.8556
673766	429383	805153	200140	38.02	0.221377	-0.008915	-24.8322
673897	429250	804808	200191	38.05	0.220345	-0.007538	-29.2331
674858	429690	805431	200183	38.09	0.219526	-0.009178	-23.9194
674835	429632	805179	200119	38.14	0.21932	-0.009192	-23.8611
674734	429502	805867	200258	38.17	0.219007	-0.009514	-23.0205
674959	429316	805631	200160	38.21	0.217438	-0.00991	-21.9418
675194	429356	805040	200045	38.25	0.216916	-0.009589	-22.6214
675107	429242	805004	199993	38.29	0.216637	-0.010023	-21.6143
675223	429303	805602	200107	38.33	0.216576	-0.010371	-20.8828
675630	429503	805657	200104	38.37	0.216296	-0.010539	-20.5237
675819	429339	806210	200243	38.41	0.214942	-0.010522	-20.4275
676621	429677	806694	200341	38.45	0.214126	-0.010746	-19.9266
676478	429584	806970	200373	38.49	0.214115	-0.011113	-19.2666
676617	429477	806454	200218	38.53	0.213185	-0.011384	-18.727
677156	429502	806037	200114	38.57	0.211675	-0.011389	-18.5866
677338	429526	806464	200185	38.61	0.21124	-0.011741	-17.9915
677338	429465	806710	200215	38.65	0.210949	-0.012054	-17.5007
677343	429428	806830	200203	38.69	0.210758	-0.012474	-16.8953
677616	429618	807396	200329	38.73	0.210838	-0.01262	-16.7071
677864	429534	807146	200266	38.77	0.209689	-0.012629	-16.6032
678684	429783	807415	200323	38.81	0.208401	-0.012727	-16.3741
678478	429725	807567	200339	38.84	0.208746	-0.012946	-16.1245
678464	429528	807535	200288	38.89	0.20785	-0.013379	-15.5353
678759	429695	806646	200376	38.93	0.207756	-0.010274	-20.2222
679341	429703	807721	200321	38.97	0.206041	-0.013511	-15.2494
679804	429595	808205	200401	39	0.204132	-0.013914	-14.671
679971	429643	807930	200294	39.07	0.203858	-0.014305	-14.2513
679657	429461	808351	200310	39.1	0.203937	-0.015194	-13.4226
680002	429630	808996	200431	39.14	0.203703	-0.015584	-13.0713
680363	429516	809096	200453	39.18	0.202074	-0.015612	-12.9436
680668	429517	807604	200087	39.22	0.201162	-0.015575	-12.9155
680590	429444	807910	200104	39.26	0.201049	-0.016168	-12.4353
680583	429472	808739	200255	39.3	0.201203	-0.016714	-12.0378
681283	429710	808800	200263	39.34	0.200233	-0.016786	-11.9287
681730	429771	808397	200145	39.38	0.199182	-0.016969	-11.7378
682051	429731	808273	200109	39.42	0.198028	-0.017023	-11.6332
682507	429866	808466	200121	39.46	0.197303	-0.017383	-11.3504
682278	429732	808662	200105	39.5	0.197352	-0.018033	-10.9441
682065	429478	808716	200201	39.54	0.196781	-0.017201	-11.4404
682697	429500	809382	200238	39.58	0.194991	-0.018487	-10.5473
683078	429646	809073	200122	39.62	0.194545	-0.018886	-10.3012
683397	429654	809736	200250	39.66	0.193627	-0.019248	-10.0597
683224	429612	809736	200174	39.7	0.193945	-0.020013	-9.69097
683825	429932	809701	200159	39.74	0.19367	-0.020077	-9.64639
683696	429700	809945	200192	39.78	0.192952	-0.020352	-9.48074
684124	429686	809815	200143	39.82	0.191604	-0.020522	-9.33662
684332	429580	809722	200128	39.86	0.190478	-0.020441	-9.31822
684436	429555	810504	200280	39.9	0.190048	-0.020857	-9.11203
684675	429611	810852	200336	39.94	0.1896	-0.021159	-8.96093
684935	429697	811189	200377	39.97	0.189233	-0.021584	-8.76744
685938	429950	811006	200307	40.02	0.187443	-0.021833	-8.58527
685794	429655	811160	200319	40.05	0.186468	-0.022095	-8.43937
685691	429610	811038	200261	40.1	0.186561	-0.022376	-8.33773
686126	429751	810673	200116	40.14	0.185935	-0.022928	-8.10946
686376	429656	811261	200203	40.18	0.184737	-0.023514	-7.85664
687012	429809	811506	200276	40.21	0.183571	-0.023387	-7.84916
686870	429790	810923	200104	40.26	0.183903	-0.023671	-7.76929
687084	429964	811676	200236	40.29	0.184094	-0.024212	-7.60338
686998	429736	812118	200288	40.33	0.183265	-0.024786	-7.39387
686961	429532	812156	200311	40.37	0.182403	-0.024649	-7.40006
687861	429701	811839	200228	40.41	0.180529	-0.024697	-7.30966
687738	429583	811617	200162	40.45	0.180333	-0.024811	-7.26839
687997	429660	811585	200133	40.49	0.17993	-0.025023	-7.19051
688246	429598	812092	200202	40.53	0.178894	-0.025587	-6.99155
688702	429699	812096	200181	40.57	0.17802	-0.025809	-6.89771
688944	429643	812335	200224	40.61	0.177034	-0.025969	-6.81721
689334	429792	812299	200212	40.65	0.176586	-0.026	-6.79171
688906	429769	812391	200208	40.69	0.177747	-0.026269	-6.76649
688899	429353	812920	200288	40.73	0.175786	-0.026776	-6.56518
689756	429622	812445	200153	40.77	0.174524	-0.026957	-6.47429
689829	429768	812243	200119	40.81	0.175003	-0.026798	-6.53051	12	0.483
690233	429921	812417	200160	40.85	0.174533	-0.026817	-6.50841
690041	429575	812775	200167	40.89	0.173455	-0.027634	-6.27686
690740	429828	812861	200211	40.93	0.172588	-0.027404	-6.29785
691090	429749	812965	200261	40.97	0.171175	-0.027159	-6.30275
690823	429585	812310	200049	41.01	0.171185	-0.027669	-6.18686
691608	429892	812824	200144	41.05	0.170323	-0.027987	-6.08575
691807	429717	813637	200299	41.09	0.168901	-0.028442	-5.93848
691726	429628	813307	200207	41.12	0.168717	-0.02855	-5.90949
691824	429658	813272	200209	41.17	0.16857	-0.028443	-5.92653
691599	429737	813464	200178	41.21	0.169612	-0.029231	-5.80242
691759	429579	813376	200156	41.24	0.168386	-0.029235	-5.75981
692350	429604	813543	200158	41.29	0.166758	-0.029628	-5.62832
692285	429509	813277	200121	41.33	0.166498	-0.029342	-5.67441
692708	429627	814439	200417	41.37	0.16581	-0.029241	-5.67054
693244	429665	814748	200432	41.4	0.164408	-0.029854	-5.50701
693108	429538	814280	200315	41.44	0.164205	-0.029873	-5.49674
693267	429467	814069	200270	41.48	0.163397	-0.029804	-5.48246
693445	429532	813801	200151	41.52	0.163181	-0.030338	-5.37879
693545	429597	814118	200217	41.56	0.163196	-0.030458	-5.358
694531	429896	814946	200406	41.6	0.161713	-0.030606	-5.28377
694261	429752	814301	200237	41.64	0.161823	-0.03071	-5.26937
694951	430129	814272	200218	41.68	0.161584	-0.03083	-5.24122
694686	429681	814026	200136	41.72	0.160233	-0.031046	-5.1611
694434	429712	814707	200282	41.76	0.161123	-0.031262	-5.15397
694754	429662	814201	200121	41.8	0.159942	-0.031631	-5.05656
695463	429888	814518	200209	41.84	0.158931	-0.031529	-5.04078
695838	430010	814135	200106	41.88	0.158408	-0.031618	-5.01003
695711	429921	814490	200194	41.92	0.158358	-0.031611	-5.00964
695040	429636	815126	200264	41.96	0.158976	-0.032479	-4.89467
695375	429499	815583	200385	42	0.157337	-0.032392	-4.85734
696098	429857	815319	200306	42.04	0.156916	-0.032534	-4.82315
696325	429957	815505	200364	42.08	0.156725	-0.03241	-4.83567
696026	429757	815532	200341	42.12	0.156652	-0.032708	-4.78936
695814	429551	815748	200351	42.16	0.156294	-0.033141	-4.71597
696324	429809	815242	200227	42.2	0.156023	-0.033139	-4.7082
696922	429885	814968	200144	42.24	0.154629	-0.033297	-4.64395
696425	429585	815226	200212	42.28	0.15466	-0.03325	-4.65141
696382	429664	815286	200197	42.31	0.155162	-0.033549	-4.62489
696796	429786	815194	200130	42.36	0.154527	-0.033997	-4.54537
697048	429778	815735	200252	42.4	0.153749	-0.034106	-4.50805
697503	429888	815387	200171	42.43	0.152938	-0.034061	-4.49013
697008	429578	815917	200299	42.47	0.152914	-0.034082	-4.48664
697194	429744	815744	200252	42.51	0.153159	-0.034128	-4.48781
697195	429519	815789	200218	42.55	0.152084	-0.034581	-4.3979
697342	429860	815940	200266	42.59	0.153277	-0.034471	-4.44653
697557	429791	815649	200198	42.63	0.152318	-0.034437	-4.42313
698136	429917	816031	200251	42.67	0.15122	-0.034847	-4.33955
698312	429940	816269	200315	42.71	0.150813	-0.034791	-4.3349
698351	429888	816600	200396	42.75	0.150452	-0.034793	-4.32422
698315	429918	816707	200395	42.79	0.1507	-0.035067	-4.29749
698036	429904	816471	200325	42.83	0.151451	-0.035189	-4.30397
698487	430062	816383	200312	42.87	0.150881	-0.035102	-4.29834
698528	429984	816278	200259	42.91	0.15039	-0.035376	-4.25115
698946	430067	816052	200188	42.95	0.149561	-0.035533	-4.20908
698998	430017	816403	200245	42.99	0.149171	-0.035826	-4.16378
698961	429954	816382	200243	43.03	0.148979	-0.035794	-4.16212
698785	429979	816294	200232	43.07	0.149614	-0.035688	-4.19231
698596	429847	816102	200157	43.11	0.149539	-0.035969	-4.15749
698577	429855	816513	200249	43.15	0.149633	-0.036057	-4.14987
699228	430125	816221	200164	43.19	0.149011	-0.036192	-4.11725
699243	430077	816482	200201	43.23	0.148739	-0.036464	-4.07909
699348	430005	816166	200160	43.26	0.148089	-0.036096	-4.10261
699673	430013	816366	200179	43.31	0.147177	-0.036399	-4.04344
698673	429563	816057	200109	43.34	0.147961	-0.036341	-4.07148
698689	429781	816563	200227	43.39	0.148952	-0.036402	-4.09187
699312	429847	816230	200131	43.43	0.147443	-0.036547	-4.03439
699257	429798	816102	200131	43.47	0.147371	-0.03623	-4.06759
699723	429954	816523	200228	43.5	0.14675	-0.036293	-4.04345
699560	429993	816304	200159	43.55	0.147412	-0.036447	-4.04453
699875	429902	816331	200171	43.59	0.146058	-0.036393	-4.01334
700099	429882	816689	200266	43.62	0.145308	-0.03632	-4.00072
699982	429966	816104	200141	43.66	0.14605	-0.036135	-4.04182
700078	430061	816341	200203	43.7	0.146221	-0.036096	-4.05094
699732	429847	815969	200122	43.74	0.146214	-0.035993	-4.06235
699782	429781	816470	200224	43.78	0.145754	-0.036203	-4.02606
700314	429996	816080	200122	43.82	0.145222	-0.036267	-4.00429
700407	429997	816389	200182	43.86	0.144955	-0.036426	-3.9795
700612	429978	816260	200171	43.9	0.144266	-0.036218	-3.9833
700414	429809	816652	200261	43.94	0.14404	-0.036279	-3.97029
700266	429822	816398	200199	43.98	0.144534	-0.036277	-3.98423
700522	430014	816081	200143	44.02	0.1447	-0.036058	-4.01302
700308	430006	816440	200206	44.06	0.145287	-0.03631	-4.00133
700316	429892	816181	200168	44.1	0.144722	-0.036053	-4.01414
700382	429771	816301	200228	44.14	0.143953	-0.035745	-4.0272
700781	429935	817099	200392	44.18	0.143568	-0.036064	-3.98088
700608	429885	816131	200166	44.22	0.143835	-0.03595	-4.00103	13	0.486
700816	430020	816237	200167	44.26	0.14387	-0.036201	-3.97418
700493	429956	816738	200293	44.3	0.144509	-0.03617	-3.99531
700613	429813	816674	200266	44.34	0.143478	-0.036283	-3.95436
701403	430115	815948	200087	44.38	0.142609	-0.036293	-3.92936
700388	429644	816665	200269	44.42	0.14333	-0.036231	-3.95601
701126	429896	816465	200252	44.46	0.142375	-0.035908	-3.96495
700892	429995	816262	200214	44.5	0.14353	-0.03579	-4.01035
700720	430073	815942	200176	44.53	0.144403	-0.035382	-4.08125
700776	429706	816284	200239	44.58	0.142493	-0.035592	-4.00345
700727	429796	816052	200163	44.61	0.143064	-0.035785	-3.99792
700639	429842	816088	200164	44.66	0.14354	-0.035863	-4.0024
699510	429550	816328	200228	44.69	0.145449	-0.035812	-4.06149
700389	429859	816274	200206	44.73	0.144351	-0.0359	-4.02093
701197	430225	816101	200167	44.77	0.143733	-0.035865	-4.00758
701145	430006	816163	200164	44.81	0.142843	-0.036049	-3.96251
700972	429912	815080	199890	44.85	0.142901	-0.036133	-3.95482
699883	429582	815824	200086	44.89	0.144511	-0.035997	-4.01454
700698	430027	815756	200087	44.93	0.144248	-0.035819	-4.02716
700706	429941	816190	200206	44.97	0.143816	-0.035693	-4.02929
700844	429778	816096	200167	45.01	0.142637	-0.035853	-3.97837
700931	429916	816405	200266	45.05	0.14304	-0.035619	-4.01578
700829	430001	816777	200367	45.09	0.143742	-0.035521	-4.04663
700243	429805	816884	200398	45.13	0.144521	-0.035474	-4.07404
700194	429856	816848	200362	45.17	0.144907	-0.035747	-4.05369
700777	429977	817168	200406	45.21	0.14378	-0.036094	-3.98351
700507	429814	816609	200277	45.25	0.143792	-0.036012	-3.99287
700477	429794	815674	200055	45.29	0.143785	-0.035939	-4.00084
700693	429982	815772	200074	45.33	0.144049	-0.035989	-4.00253
700334	429886	815759	200071	45.37	0.14464	-0.035987	-4.01919
700529	429837	815774	200064	45.41	0.143838	-0.036095	-3.98497
699960	429527	816121	200167	45.44	0.144024	-0.035915	-4.01016
700361	429696	815977	200132	45.49	0.143657	-0.035912	-4.0003
700649	429920	815802	200099	45.52	0.143882	-0.035812	-4.01775
700866	429997	816028	200169	45.56	0.143615	-0.035665	-4.02678
701281	430112	815783	200119	45.6	0.142951	-0.035563	-4.01962
700847	429990	816463	200275	45.64	0.143637	-0.035672	-4.0266
700443	430072	816130	200186	45.68	0.145207	-0.035746	-4.06222
699825	430059	815613	200079	45.72	0.146951	-0.035546	-4.1341
700554	430126	816225	200217	45.76	0.14514	-0.035668	-4.06916
700819	430052	816684	200336	45.8	0.144014	-0.035604	-4.04491
700583	429864	816138	200173	45.84	0.143808	-0.035896	-4.00621
701126	430176	816557	200294	45.88	0.143708	-0.035713	-4.02397
700663	430200	816284	200248	45.92	0.145173	-0.035502	-4.08918
700428	430105	816047	200152	45.96	0.145408	-0.035883	-4.05227
700835	430266	815991	200145	46	0.144985	-0.035815	-4.04814
700647	430016	816370	200249	46.04	0.144345	-0.035704	-4.04281
700333	429962	816068	200186	46.08	0.145005	-0.035593	-4.07402
699854	429795	816118	200231	46.12	0.14561	-0.035263	-4.12926
701140	430266	816113	200221	46.16	0.144095	-0.035351	-4.07608
700382	429812	815955	200186	46.2	0.144148	-0.035313	-4.08195
700666	430138	815518	200056	46.24	0.14487	-0.035543	-4.0759
700362	429901	816307	200256	46.28	0.14463	-0.035478	-4.0766
700381	430045	815950	200196	46.32	0.14526	-0.0352	-4.12665
700302	429917	815998	200225	46.36	0.144881	-0.035027	-4.13627
700211	429855	816269	200260	46.4	0.144852	-0.035344	-4.09835
700115	429653	816098	200221	46.44	0.144171	-0.035314	-4.08251
700184	429584	815841	200175	46.48	0.143641	-0.035143	-4.08737
700643	430003	816053	200267	46.51	0.144295	-0.03474	-4.15354
700346	429965	815856	200212	46.56	0.144981	-0.034807	-4.16528
700133	429888	816279	200315	46.6	0.145237	-0.034815	-4.17166
700620	430148	816625	200404	46.64	0.145052	-0.034774	-4.17126
700567	429992	816569	200402	46.67	0.144464	-0.034656	-4.16852
700522	429949	816389	200338	46.72	0.144391	-0.034855	-4.14257
700253	429742	816746	200423	46.75	0.144192	-0.034882	-4.13374
700561	430084	816286	200321	46.8	0.144919	-0.034772	-4.16769
700277	429850	815978	200241	46.83	0.144636	-0.034817	-4.15422
700792	430195	815917	200232	46.87	0.144773	-0.034756	-4.16535
700421	430008	815910	200215	46.91	0.144967	-0.03491	-4.15255
700293	430008	815729	200201	46.95	0.145341	-0.034604	-4.2001
700042	429839	814796	199975	46.99	0.14527	-0.034574	-4.20171
700631	430067	815410	200136	47.03	0.144634	-0.03447	-4.19592
700001	429745	815714	200222	47.07	0.144942	-0.034356	-4.21888
700406	430048	815880	200257	47.11	0.145201	-0.034413	-4.21931
700120	429995	815947	200273	47.15	0.145784	-0.034418	-4.23571
700384	429981	815538	200158	47.19	0.144946	-0.034565	-4.19344
701069	430239	815544	200186	47.23	0.144174	-0.034298	-4.20357
700223	429859	815307	200116	47.27	0.144836	-0.034417	-4.20827
700571	430190	815541	200220	47.31	0.145395	-0.033948	-4.28283
699701	429979	815285	200150	47.35	0.146933	-0.03402	-4.319
700147	430112	815507	200192	47.39	0.146262	-0.034146	-4.28343
700477	430086	815510	200199	47.43	0.145174	-0.034083	-4.25943
700040	429795	815498	200191	47.47	0.145066	-0.034134	-4.24992
699986	429963	815512	200225	47.51	0.146024	-0.033826	-4.31689
699750	430032	815990	200336	47.55	0.147042	-0.03389	-4.33878
699727	429969	816064	200352	47.59	0.14681	-0.033912	-4.32913
699841	429911	816016	200339	47.63	0.1462	-0.033924	-4.30961	14	0.486
700088	429921	815727	200260	47.67	0.145526	-0.034005	-4.27951
700336	430054	815422	200182	47.7	0.145434	-0.034037	-4.27286
699799	430066	815213	200166	47.75	0.147061	-0.033681	-4.36627
698223	429729	815352	200329	47.79	0.15007	-0.032384	-4.63407
699875	429999	815253	200177	47.82	0.14652	-0.033669	-4.35174
700086	430050	815459	200230	47.87	0.146146	-0.033645	-4.34377
699232	429672	815511	200279	47.9	0.146844	-0.03328	-4.41235
699527	429951	814865	200131	47.94	0.147309	-0.033173	-4.44063
699576	430035	815045	200175	47.98	0.147565	-0.033175	-4.44808
699365	429979	814848	200134	48.02	0.147916	-0.033101	-4.46867
699526	430043	814983	200164	48.06	0.14775	-0.033132	-4.45936
699556	430122	815191	200186	48.1	0.148038	-0.033425	-4.42891
699513	430071	814975	200175	48.14	0.147921	-0.033002	-4.48219
698928	429847	815689	200374	48.18	0.148567	-0.032764	-4.53442
698938	430108	815288	200285	48.22	0.149779	-0.032669	-4.58481
699218	430292	814771	200153	48.26	0.149835	-0.032719	-4.57947
698576	429913	815028	200228	48.3	0.149912	-0.032599	-4.5986
698759	430100	814600	200166	48.34	0.150265	-0.032165	-4.67172
698456	429938	814454	200149	48.38	0.150382	-0.031975	-4.70315
698375	430045	814123	200112	48.42	0.151129	-0.031528	-4.79345
698390	430045	814345	200180	48.46	0.151085	-0.031393	-4.81271
698062	430077	813952	200107	48.5	0.152198	-0.031155	-4.88518
697301	429924	814102	200179	48.54	0.153702	-0.030801	-4.99009
697452	429993	814252	200239	48.58	0.153587	-0.030569	-5.02433
697783	430283	813870	200166	48.62	0.153996	-0.030358	-5.07269
697288	430052	813464	200118	48.66	0.154349	-0.029835	-5.17334
697452	430310	813585	200177	48.7	0.155095	-0.029541	-5.25014
696817	430139	813537	200224	48.74	0.156145	-0.028949	-5.39382
695997	430023	813734	200320	48.78	0.158003	-0.028471	-5.54964
695851	430225	813597	200348	48.82	0.159393	-0.02785	-5.72332
695187	429961	812853	200180	48.86	0.16009	-0.027697	-5.78015
695781	430325	813098	200286	48.89	0.160074	-0.027237	-5.8771
695500	430501	812446	200204	48.94	0.161738	-0.026445	-6.11589
694841	430321	812492	200284	48.97	0.162822	-0.025754	-6.3221
694695	430352	812458	200302	49.01	0.163399	-0.025489	-6.41061
693924	430067	812262	200302	49.05	0.164316	-0.025003	-6.57196
693563	430122	812246	200358	49.09	0.165642	-0.024399	-6.78877
693464	430140	812119	200380	49.13	0.16602	-0.023863	-6.95723
693163	430202	811438	200262	49.18	0.167203	-0.023359	-7.15787
693136	430246	810679	200139	49.21	0.167492	-0.022711	-7.37478
693058	430250	810713	200185	49.25	0.167741	-0.022333	-7.51099
692954	430523	810877	200271	49.29	0.169346	-0.021875	-7.74163
692504	430401	809830	200094	49.33	0.170095	-0.021053	-8.0795
691952	430202	809562	200088	49.37	0.170781	-0.020446	-8.35277
691889	430424	809829	200193	49.41	0.172023	-0.020053	-8.57831
691137	430223	809316	200106	49.45	0.173292	-0.019652	-8.81798
690720	430120	809120	200098	49.49	0.174037	-0.019244	-9.04347
691012	430377	809948	200341	49.53	0.174394	-0.01886	-9.24688
690766	430202	810128	200426	49.57	0.174291	-0.018453	-9.44527
690038	430035	809828	200372	49.61	0.175654	-0.018249	-9.62524
689689	430063	808986	200209	49.65	0.176822	-0.017793	-9.93782
689633	429969	808717	200212	49.69	0.176541	-0.017092	-10.3287
689569	430063	808578	200227	49.73	0.177178	-0.016595	-10.6767
689762	430271	808204	200145	49.77	0.177595	-0.016488	-10.7712
688994	430106	808420	200237	49.81	0.17909	-0.0161	-11.1234
688755	430108	808115	200229	49.85	0.179809	-0.01542	-11.6606
688336	429848	808562	200362	49.89	0.179817	-0.015196	-11.8328
688371	430044	807989	200233	49.93	0.180646	-0.015066	-11.9906
688022	430003	808056	200287	49.97	0.181488	-0.014689	-12.3551
688032	430242	807891	200254	50.01	0.182595	-0.01461	-12.4981
687861	430207	806917	200055	50.04	0.182937	-0.014182	-12.899
688221	430321	808069	200342	50.08	0.182409	-0.014168	-12.8745
687956	430265	807445	200211	50.12	0.182931	-0.01393	-13.1325
687865	430284	807413	200222	50.17	0.183292	-0.013739	-13.341
687414	430302	807193	200225	50.2	0.184719	-0.01316	-14.0369
687406	430191	807237	200246	50.24	0.184215	-0.013058	-14.1075
687567	430277	806927	200178	50.28	0.184145	-0.012968	-14.1995
687060	429999	807330	200286	50.32	0.184332	-0.012888	-14.303
686782	430061	806750	200199	50.36	0.185455	-0.012315	-15.0596
686822	430233	807132	200308	50.4	0.186154	-0.012172	-15.2938
686811	430229	807009	200283	50.44	0.186168	-0.012116	-15.3652
686925	430171	806804	200223	50.48	0.185552	-0.012208	-15.1992
686864	430051	806864	200224	50.52	0.185163	-0.012348	-14.9955
687020	430321	807180	200311	50.56	0.185983	-0.012262	-15.168
686676	430267	807022	200306	50.6	0.186751	-0.011917	-15.6706
686669	430276	806777	200244	50.64	0.186814	-0.011929	-15.6602
686648	430068	806587	200168	50.68	0.185888	-0.01222	-15.2122
687016	430172	807025	200277	50.72	0.185286	-0.012217	-15.1668
686787	430166	807000	200279	50.76	0.18594	-0.012134	-15.3239
686482	430091	806281	200110	50.8	0.186492	-0.012039	-15.4907
686568	430206	806327	200142	50.84	0.186782	-0.011832	-15.7867
686841	430338	806616	200165	50.88	0.186597	-0.012322	-15.143
686508	430093	806477	200125	50.91	0.186424	-0.012378	-15.0612
686398	430066	806219	200047	50.96	0.186623	-0.012519	-14.9077
686962	430317	806495	200111	51	0.186136	-0.012564	-14.8154	15	0.48
687032	430426	807127	200262	51.04	0.186446	-0.012622	-14.7712
687049	430329	807251	200262	51.07	0.185934	-0.012932	-14.378
686752	430145	807168	200207	51.12	0.185944	-0.013278	-14.0036
686383	429840	807007	200147	51.15	0.185592	-0.01348	-13.7676
686974	430166	806830	200110	51.19	0.185383	-0.013411	-13.8233
687758	430429	806337	199977	51.23	0.184299	-0.013519	-13.6326
687535	430347	806726	200048	51.27	0.184573	-0.013776	-13.3985
687231	429976	807630	200275	51.31	0.183713	-0.013747	-13.3637
687043	429934	808202	200400	51.35	0.184073	-0.013917	-13.2269
687305	430179	808572	200451	51.39	0.184459	-0.014326	-12.8756
688051	430239	808355	200386	51.43	0.182525	-0.014439	-12.6411
688170	430418	808073	200307	51.47	0.183022	-0.01453	-12.5958
687851	430012	807851	200202	51.51	0.18204	-0.015033	-12.109
688243	430115	808299	200302	51.55	0.181364	-0.015144	-11.9757
688549	430254	808471	200304	51.59	0.181115	-0.015553	-11.645
688818	430275	808524	200308	51.63	0.180416	-0.015645	-11.5319
688709	430209	809089	200409	51.67	0.180426	-0.016037	-11.2506
688926	430262	808577	200228	51.71	0.180034	-0.016582	-10.857
688767	430019	808770	200246	51.75	0.17935	-0.016882	-10.6236
689191	430209	808742	200284	51.79	0.178995	-0.01643	-10.8944
689442	430141	809105	200353	51.83	0.177926	-0.01664	-10.6926
689755	430260	808885	200229	51.87	0.177563	-0.01734	-10.2402
690052	430497	809333	200317	51.91	0.177809	-0.01757	-10.1199
689108	430045	809363	200315	51.95	0.178461	-0.017665	-10.1025
690177	430298	809184	200236	51.98	0.176493	-0.018014	-9.79736
690292	430386	809152	200251	52.03	0.17657	-0.017784	-9.92881
690844	430642	809577	200331	52.07	0.176151	-0.018037	-9.76614
690574	430485	809525	200251	52.11	0.176205	-0.018713	-9.41641
690950	430492	809622	200250	52.14	0.175125	-0.018964	-9.23453
691375	430643	809973	200365	52.19	0.174584	-0.018681	-9.34576
690172	429998	809435	200211	52.22	0.17508	-0.018891	-9.26788
690553	430181	808724	200018	52.27	0.174822	-0.019064	-9.17037
690549	430016	809466	200161	52.31	0.174049	-0.019472	-8.93854
690803	430242	810660	200422	52.34	0.174371	-0.019816	-8.79947
691164	430167	810228	200331	52.38	0.172946	-0.019657	-8.79813
691158	430333	810183	200282	52.42	0.173753	-0.020038	-8.67108
691628	430396	809999	200205	52.46	0.172661	-0.020355	-8.48232
691858	430447	810450	200320	52.5	0.172224	-0.02032	-8.47559
691407	430308	811114	200499	52.54	0.172897	-0.02017	-8.57183
691834	430425	810921	200401	52.58	0.17219	-0.020676	-8.32795
691077	430195	810966	200389	52.62	0.173336	-0.020909	-8.29016
691749	430303	810169	200193	52.66	0.171861	-0.020899	-8.22333
692267	430500	810309	200222	52.7	0.171266	-0.020956	-8.17283
691587	430207	810259	200221	52.74	0.171884	-0.020841	-8.2473
692066	430219	810062	200140	52.78	0.170524	-0.021167	-8.05625
692303	430421	810443	200222	52.82	0.170784	-0.021289	-8.02224
692032	430255	811483	200445	52.86	0.170796	-0.02163	-7.89624
692538	430501	811351	200400	52.9	0.17047	-0.021755	-7.83601
692102	430295	810918	200269	52.94	0.170779	-0.021997	-7.76384
692819	430523	810706	200216	52.98	0.169745	-0.022003	-7.71453
693202	430725	811257	200365	53.02	0.169574	-0.021873	-7.75256
692989	430485	811655	200448	53.06	0.169062	-0.022027	-7.6752
693390	430750	811971	200521	53.09	0.169138	-0.022078	-7.661
692975	430479	811370	200393	53.14	0.169075	-0.021872	-7.73008
693012	430403	811302	200364	53.17	0.168604	-0.021995	-7.66554
693411	430610	810998	200282	53.22	0.16841	-0.022065	-7.63255
693270	430475	811002	200257	53.26	0.168185	-0.022326	-7.53304
692946	430383	811072	200248	53.29	0.168704	-0.022591	-7.4678
692655	430243	811003	200240	53.33	0.168898	-0.0225	-7.5066
693005	430616	810913	200177	53.37	0.169637	-0.02291	-7.40436
693046	430537	810970	200190	53.41	0.169141	-0.022921	-7.37921
693262	430499	810745	200148	53.45	0.168323	-0.022785	-7.38747
693013	430533	811141	200267	53.49	0.169219	-0.022571	-7.49717
693217	430583	812217	200507	53.53	0.168855	-0.022829	-7.39649
692905	430577	812319	200505	53.57	0.169747	-0.023102	-7.34765
693292	430601	812244	200504	53.61	0.168719	-0.022926	-7.35922
693130	430436	812042	200482	53.65	0.168413	-0.022646	-7.43675
693560	430603	811191	200315	53.69	0.167938	-0.022212	-7.56057
693510	430543	811482	200359	53.73	0.1678	-0.022493	-7.46025
693060	430448	811729	200377	53.77	0.168677	-0.022925	-7.35779
693506	430559	811924	200420	53.81	0.167888	-0.022977	-7.30692
693857	430794	811770	200387	53.85	0.167969	-0.022926	-7.32654
693423	430505	811956	200475	53.89	0.167876	-0.022503	-7.46019
694005	430762	811463	200340	53.93	0.167381	-0.022637	-7.39428
693523	430512	812349	200537	53.97	0.167614	-0.022855	-7.33381
693217	430439	812178	200448	54.01	0.16817	-0.023325	-7.20974
693406	430653	811260	200238	54.05	0.16863	-0.023159	-7.28148
693715	430482	810933	200198	54.09	0.166905	-0.022749	-7.3369
693545	430319	811475	200345	54.13	0.166632	-0.022616	-7.36788
693808	430432	811144	200255	54.17	0.166393	-0.022699	-7.33032
693606	430253	811229	200270	54.21	0.166138	-0.02276	-7.2997
693205	430054	811034	200215	54.25	0.166375	-0.022829	-7.28799
693564	430120	811375	200311	54.28	0.165629	-0.02271	-7.29334
694218	430466	811534	200335	54.33	0.165346	-0.022863	-7.232
694337	430475	811559	200364	54.37	0.165038	-0.022633	-7.29177
694223	430428	811729	200374	54.4	0.165151	-0.022955	-7.19453	16	0.486
693985	430349	811587	200329	54.45	0.165477	-0.023055	-7.17743
694029	430240	811687	200337	54.48	0.164829	-0.023223	-7.09765
694665	430463	811941	200401	54.52	0.164015	-0.02321	-7.06661
694120	430180	811982	200400	54.56	0.164275	-0.023322	-7.04389
694306	430449	811353	200253	54.6	0.165006	-0.023239	-7.10047
694331	430379	811209	200241	54.64	0.1646	-0.023002	-7.15596
694034	430236	811494	200315	54.68	0.164795	-0.022965	-7.17591
694467	430519	811770	200396	54.72	0.164864	-0.022836	-7.21962
694049	430196	811716	200371	54.76	0.164561	-0.022953	-7.16947
694215	430240	811798	200416	54.8	0.164281	-0.022704	-7.23577
694094	430382	811735	200412	54.84	0.165312	-0.022588	-7.31867
694270	430495	811957	200446	54.88	0.165331	-0.022797	-7.2523
694376	430534	811259	200320	54.92	0.165204	-0.022331	-7.39797
694279	430532	811381	200337	54.96	0.16548	-0.022463	-7.36679
693906	430476	810969	200221	55	0.166314	-0.022607	-7.35683
693547	430300	811247	200320	55.04	0.166536	-0.022301	-7.46759
693320	430078	810784	200217	55.08	0.16615	-0.022187	-7.48857
693774	430256	811469	200391	55.12	0.165657	-0.022138	-7.4828
693680	430271	811687	200457	55.16	0.166005	-0.022016	-7.54021
693771	430466	810633	200224	55.2	0.166664	-0.021741	-7.66582
693476	430293	810963	200304	55.24	0.166712	-0.021756	-7.66266
693218	430260	811521	200464	55.27	0.167316	-0.021533	-7.77008
693279	430441	811176	200378	55.32	0.167997	-0.021541	-7.79886
693185	430232	810775	200279	55.36	0.167281	-0.021541	-7.76581
693215	430394	811393	200421	55.4	0.167962	-0.021648	-7.75884
693435	430505	811220	200363	55.43	0.167841	-0.021801	-7.69861
693494	430685	811250	200386	55.48	0.168522	-0.021645	-7.78586
693439	430587	811138	200356	55.51	0.168219	-0.021668	-7.76342
693400	430530	811169	200393	55.55	0.168063	-0.021373	-7.86334
693617	430841	810834	200318	55.59	0.1689	-0.021295	-7.93149
692955	430427	810693	200293	55.63	0.168887	-0.021196	-7.9679
692747	430449	810483	200285	55.67	0.169606	-0.020754	-8.1721
692642	430352	810315	200243	55.71	0.169455	-0.020759	-8.16291
692460	430337	810660	200323	55.75	0.169921	-0.020812	-8.16458
692720	430590	810664	200352	55.79	0.170355	-0.02053	-8.29782
691997	430258	810503	200268	55.83	0.170914	-0.020975	-8.14844
692123	430365	810471	200275	55.87	0.17105	-0.020825	-8.21369
691795	430119	810683	200348	55.91	0.17085	-0.020618	-8.2866
691689	430200	810892	200422	55.95	0.171549	-0.020393	-8.41221
692181	430305	810369	200272	55.99	0.170593	-0.020602	-8.28062
691514	430134	810925	200427	56.03	0.171753	-0.020425	-8.40911
692094	430509	810161	200268	56.07	0.17182	-0.020124	-8.53793
692735	430681	809999	200242	56.11	0.170744	-0.019983	-8.54445
692199	430349	810450	200380	56.15	0.170749	-0.019716	-8.66031
692309	430304	810204	200280	56.19	0.17021	-0.020111	-8.46373
691249	430345	809832	200268	56.23	0.17354	-0.019306	-8.98909
692053	430329	810175	200261	56.27	0.171086	-0.02023	-8.45719
692065	430223	810313	200328	56.31	0.170546	-0.019899	-8.57073
692140	430200	810296	200357	56.35	0.170215	-0.019565	-8.70014
692535	430367	810450	200346	56.39	0.169842	-0.020058	-8.46739
692311	430277	809899	200233	56.43	0.170076	-0.019825	-8.57899
692218	430268	810059	200243	56.47	0.170308	-0.020122	-8.46369
692495	430434	809643	200173	56.5	0.170279	-0.019792	-8.6036
693036	430672	809889	200249	56.55	0.169812	-0.019639	-8.64677
692522	430259	810580	200416	56.58	0.169367	-0.019678	-8.60712
692441	430178	810039	200331	56.63	0.169221	-0.019187	-8.81963
692395	430402	809766	200188	56.66	0.170422	-0.019947	-8.54386
691984	430225	809905	200270	56.7	0.170795	-0.019467	-8.77348
692192	430415	809622	200231	56.74	0.171084	-0.019155	-8.93139
692648	430603	809586	200160	56.78	0.17063	-0.019781	-8.62614
692673	430729	809591	200233	56.82	0.171155	-0.019058	-8.98071
692247	430460	810083	200342	56.86	0.171135	-0.019186	-8.91995
692567	430723	810325	200459	56.9	0.171439	-0.018611	-9.21176
691669	430310	810480	200525	56.94	0.172131	-0.018333	-9.38919
691612	430376	810510	200532	56.98	0.172614	-0.018337	-9.41332
691837	430563	809601	200331	57.02	0.172837	-0.018097	-9.55075
691507	430312	809169	200198	57.06	0.17262	-0.018359	-9.40222
692045	430700	809002	200192	57.1	0.172873	-0.018004	-9.60199
691840	430830	809458	200292	57.14	0.174097	-0.018133	-9.60105
691637	430628	809375	200330	57.18	0.173737	-0.017544	-9.90295
691329	430588	809150	200320	57.22	0.174459	-0.017084	-10.2117
691107	430598	808855	200254	57.26	0.175163	-0.017013	-10.2956
690947	430718	809033	200326	57.3	0.176207	-0.016732	-10.5309
690909	430835	808867	200249	57.34	0.176876	-0.017094	-10.3474
690219	430549	808698	200224	57.38	0.177561	-0.016924	-10.4916
689816	430515	808743	200225	57.42	0.178595	-0.017026	-10.4894
689708	430462	808531	200242	57.46	0.178663	-0.016327	-10.943
689650	430563	808577	200303	57.5	0.179315	-0.015827	-11.3294
689439	430481	808047	200212	57.53	0.179552	-0.015422	-11.6428
689370	430672	807741	200201	57.58	0.180664	-0.014769	-12.2326
688733	430345	807623	200174	57.62	0.181001	-0.014746	-12.2743
688612	430361	807350	200165	57.66	0.181437	-0.014156	-12.8173
687999	430396	807294	200187	57.69	0.183426	-0.013794	-13.2972
687562	430197	807697	200340	57.73	0.183779	-0.01326	-13.8594
686949	430123	806766	200256	57.77	0.185253	-0.011781	-15.7248
686669	430197	806563	200282	57.81	0.186439	-0.011012	-16.9304	17	0.486
685516	429965	805911	200220	57.85	0.188773	-0.010006	-18.8659
684715	430262	805701	200295	57.89	0.192579	-0.008726	-22.0697
683730	430153	805546	200376	57.93	0.195006	-0.007523	-25.9207
682945	430326	805167	200397	57.97	0.198179	-0.006363	-31.1436
681804	430517	804087	200295	58.01	0.202508	-0.004684	-43.2326
680400	430593	802913	200191	58.05	0.207087	-0.002786	-74.3318
678715	430621	802567	200300	58.09	0.212294	-0.00082	-258.879
677340	430813	801313	200221	58.13	0.217355	0.001537	141.448
675245	430686	800919	200336	58.17	0.22309	0.003685	60.5351
673390	430750	800059	200379	58.21	0.229023	0.006283	36.4493
671236	430528	799106	200373	58.25	0.234524	0.008625	27.1901
669725	430850	797598	200236	58.29	0.240665	0.011054	21.7717
667800	430746	796848	200332	58.33	0.24606	0.013916	17.6814
665370	430708	795746	200314	58.37	0.253339	0.016525	15.331
663326	430813	794352	200283	58.41	0.260133	0.019747	13.1735
661723	430855	793030	200251	58.45	0.265283	0.022782	11.6444
659137	430605	792259	200299	58.49	0.272107	0.025226	10.7869
657656	430883	791256	200414	58.53	0.27803	0.028936	9.60849
655401	430780	790458	200522	58.57	0.284569	0.032056	8.87736
653559	430898	789399	200589	58.61	0.290888	0.035431	8.20996
651192	430445	787626	200429	58.64	0.29616	0.038355	7.72156
649804	430538	786238	200356	58.69	0.300967	0.041176	7.30933
648385	430797	784670	200245	58.72	0.306671	0.044083	6.95675
646590	430750	783966	200342	58.77	0.31212	0.046868	6.65958
644612	430434	782373	200210	58.8	0.316887	0.049639	6.38381
643774	430609	782136	200419	58.85	0.320381	0.052353	6.11964
642256	430597	780519	200251	58.88	0.325154	0.054834	5.92979
640753	430595	779379	200249	58.92	0.329939	0.05776	5.71223
639491	430794	778385	200286	58.96	0.334918	0.060705	5.51717
638358	430709	777338	200200	59	0.338142	0.062552	5.40578
637887	430878	777351	200401	59.04	0.340455	0.064541	5.27503
637064	430859	776496	200427	59.08	0.343007	0.067021	5.11793
635408	430603	775686	200440	59.12	0.347116	0.069255	5.01215
634277	430770	774768	200425	59.16	0.351555	0.071491	4.91747
633704	430748	773593	200308	59.2	0.3533	0.073373	4.81511
633486	430890	773123	200268	59.24	0.354678	0.074196	4.78031
632636	430669	772105	200201	59.28	0.356376	0.076177	4.67826
630520	430525	771446	200304	59.32	0.362547	0.078935	4.59299
629647	430506	770679	200270	59.38	0.365291	0.080598	4.53229
629737	430847	770466	200319	59.42	0.366619	0.081648	4.49025
629597	430539	771146	200576	59.46	0.365611	0.082454	4.43412
628628	430407	770247	200408	59.5	0.368135	0.083116	4.42916
627946	430437	768530	200167	59.54	0.370498	0.085189	4.34914
627285	430323	768210	200210	59.58	0.372111	0.086461	4.30379
627122	430506	768495	200359	59.62	0.373513	0.087213	4.28276
627749	430456	767668	200182	59.66	0.371231	0.087602	4.2377
627472	430484	768081	200298	59.69	0.372267	0.087686	4.24548
628068	430558	767789	200270	59.74	0.370676	0.08817	4.2041
627636	430364	768120	200402	59.77	0.371162	0.088629	4.18779
627514	430362	767803	200368	59.82	0.37155	0.089119	4.16912
628140	430332	767588	200336	59.85	0.369367	0.089362	4.13338
627960	430296	767577	200332	59.9	0.369782	0.089351	4.13855
628792	430460	767611	200347	59.93	0.367853	0.089412	4.11412
628859	430466	767323	200209	59.98	0.367663	0.08878	4.14129
629608	430656	766904	200114	60.01	0.366131	0.088924	4.11734
630075	430451	767366	200175	60.05	0.363639	0.088325	4.11708
630760	430675	767751	200215	60.09	0.362481	0.087716	4.13242
631080	430510	767805	200200	60.13	0.360659	0.087423	4.12542
631468	430364	768481	200300	60.17	0.358707	0.086656	4.13943
632624	430608	768424	200221	60.21	0.356125	0.086011	4.14047
632797	430314	769715	200358	60.25	0.354168	0.084006	4.21599
634074	430507	769743	200246	60.29	0.35096	0.082805	4.23837
635461	430776	770173	200314	60.33	0.347767	0.082364	4.22232
635465	430424	771140	200467	60.37	0.346082	0.081374	4.25298
636339	430269	770251	200124	60.41	0.342533	0.080247	4.26847
638190	430807	771210	200230	60.45	0.339146	0.078807	4.30353
639185	430802	771672	200209	60.49	0.335935	0.077388	4.34091
640055	430663	771931	200150	60.53	0.332492	0.076118	4.36813
641051	430657	773219	200344	60.57	0.329282	0.07471	4.40746
642382	430820	773344	200291	60.61	0.325812	0.073851	4.41175
643356	430673	773354	200132	60.65	0.322014	0.072224	4.45853
644660	430723	774441	200199	60.69	0.318108	0.070068	4.54001
645681	430774	775168	200289	60.73	0.315113	0.069082	4.5614
646893	430768	776347	200489	60.77	0.311247	0.068031	4.57509
647824	430584	776058	200248	60.8	0.30743	0.066357	4.63298
648988	430753	776953	200268	60.85	0.30456	0.064235	4.74134
650164	430795	777127	200171	60.88	0.301055	0.062807	4.79332
651190	430768	777756	200192	60.93	0.297701	0.061388	4.8495
652271	430735	778160	200172	60.96	0.29415	0.06014	4.8911
653109	430737	779128	200260	61	0.291533	0.05852	4.98177
653842	430583	779721	200254	61.04	0.288506	0.056926	5.06808
655080	430747	780275	200292	61.08	0.285414	0.055877	5.10792
655764	430624	780662	200212	61.12	0.282695	0.054072	5.2281
657488	431156	782373	200469	61.16	0.279849	0.052245	5.35647
658070	430976	782756	200412	61.2	0.277184	0.050685	5.46872	18	0.483
658087	430465	783474	200416	61.24	0.274704	0.048878	5.62024
658943	430465	783774	200427	61.28	0.272044	0.048217	5.64213
659690	430552	783802	200286	61.32	0.270139	0.046726	5.78134
660582	430646	784386	200324	61.36	0.267821	0.045607	5.87234
661140	430489	784622	200214	61.4	0.265347	0.043894	6.04522
662064	430731	785363	200266	61.44	0.26364	0.042515	6.20116
662539	430680	785930	200322	61.48	0.26193	0.041623	6.29285
663469	430721	787184	200481	61.52	0.259255	0.040009	6.47988
663996	430879	787785	200533	61.56	0.25838	0.038994	6.62622
663996	430426	788353	200557	61.6	0.256228	0.037782	6.78174
665344	430778	788168	200445	61.64	0.253751	0.037129	6.83427
665802	430810	788362	200378	61.68	0.252495	0.035959	7.02169
666640	430808	788716	200303	61.72	0.249912	0.0343	7.28609
666675	430684	789213	200381	61.76	0.249216	0.033815	7.36999
667367	430742	789402	200356	61.8	0.247368	0.033081	7.4777
668347	430897	790190	200415	61.84	0.245102	0.031663	7.74091
668486	430699	789714	200216	61.87	0.243736	0.030875	7.89419
668781	430710	790210	200245	61.92	0.242886	0.029902	8.12279
669168	430782	790851	200319	61.96	0.242044	0.029012	8.34285
669588	430678	791407	200309	62	0.240266	0.027495	8.73855
670569	430949	791599	200342	62.03	0.238558	0.027338	8.72621
670509	430616	791474	200249	62.07	0.237159	0.02672	8.87555
671142	430778	792100	200280	62.12	0.235998	0.025439	9.27704
671532	430797	792628	200324	62.16	0.2349	0.024539	9.57267
671914	430837	792701	200312	62.19	0.233926	0.024232	9.65352
672243	430840	792751	200284	62.23	0.232939	0.023823	9.77776
672542	431016	792987	200283	62.27	0.232864	0.023213	10.0315
672721	430749	793061	200239	62.31	0.231052	0.022582	10.2315
672936	430869	793348	200206	62.35	0.230968	0.021521	10.7323
672904	430755	793855	200261	62.39	0.230524	0.020787	11.0899
673057	430614	793767	200225	62.43	0.229389	0.020648	11.1096
673143	430604	794175	200245	62.47	0.22908	0.019813	11.5618
673635	430786	794634	200298	62.51	0.22845	0.019182	11.9094
673818	430838	794474	200189	62.55	0.228141	0.018491	12.338
673771	430563	794630	200171	62.59	0.226977	0.017914	12.6704
674813	431073	795536	200391	62.63	0.226237	0.017831	12.6877
674611	430787	794961	200214	62.67	0.225492	0.017508	12.8797
675165	431041	795172	200252	62.71	0.225019	0.017355	12.9655
674566	430774	795060	200183	62.75	0.225567	0.016944	13.3122
675186	430883	795649	200242	62.79	0.224205	0.016046	13.9729
674989	430727	795813	200274	62.83	0.224061	0.015952	14.0456
675719	430962	795912	200280	62.87	0.222965	0.015762	14.1457
675849	431050	795394	200146	62.91	0.222989	0.015725	14.1803
675434	430852	796011	200235	62.95	0.223306	0.015058	14.8293
675973	431109	796734	200338	62.99	0.222894	0.014265	15.6252
675819	430896	796502	200261	63.03	0.222349	0.014077	15.7949
675455	430529	796643	200270	63.07	0.221708	0.013811	16.053
675194	430640	796819	200266	63.1	0.223026	0.013326	16.7368
675250	430635	797139	200296	63.15	0.222833	0.012818	17.3842
675826	430679	797800	200445	63.18	0.221297	0.012646	17.4989
675762	430564	797471	200400	63.22	0.220945	0.013025	16.9629
676366	430688	797925	200501	63.27	0.219706	0.012894	17.0399
676314	430775	797663	200414	63.3	0.220276	0.012681	17.371
676134	430788	797900	200384	63.34	0.220883	0.01178	18.7503
676262	430720	798174	200428	63.38	0.220172	0.011531	19.0945
676519	430592	798325	200463	63.42	0.218787	0.011501	19.0227
676782	430694	798157	200403	63.46	0.218476	0.011322	19.2963
677282	430890	798296	200448	63.5	0.217896	0.011424	19.0739
677247	430764	798304	200385	63.54	0.217403	0.01077	20.1861
677441	430805	798471	200418	63.58	0.217012	0.01068	20.319
677947	430958	797567	200197	63.62	0.216211	0.01074	20.1319
677715	430787	797395	200166	63.66	0.216099	0.010862	19.8944
678006	430892	798026	200296	63.7	0.215719	0.010577	20.396
677771	430578	797967	200255	63.74	0.214937	0.010313	20.8415
677989	430683	798419	200414	63.78	0.214778	0.010771	19.9398
678129	430682	797765	200248	63.82	0.214351	0.010753	19.9344
678193	430636	797820	200258	63.86	0.213939	0.010715	19.9673
678467	430843	798098	200268	63.9	0.214096	0.010113	21.1705
678759	430908	798281	200270	63.94	0.213524	0.009671	22.0789
678516	430836	798305	200259	63.98	0.213915	0.0095	22.5182
678715	430817	798404	200255	64.02	0.213225	0.009209	23.1529
678558	430697	798595	200283	64.06	0.213128	0.009009	23.657
678927	430884	798787	200350	64.1	0.212904	0.009199	23.1449
678892	430708	798686	200330	64.13	0.212173	0.009252	22.9318
679156	430965	798732	200370	64.18	0.212598	0.009539	22.2879
679389	431013	799011	200411	64.22	0.212125	0.009247	22.9394
678970	430750	798939	200388	64.25	0.212138	0.009197	23.0648
678826	430603	798904	200404	64.3	0.211874	0.009447	22.4283
679252	430772	798205	200194	64.33	0.211393	0.009098	23.2356
679203	430787	798517	200228	64.38	0.211612	0.008652	24.457
679278	430829	798899	200351	64.41	0.211585	0.008926	23.7038
678973	430609	799034	200328	64.45	0.211459	0.008354	25.3116
679159	430650	799762	200492	64.49	0.211093	0.008168	25.8438
679389	430740	799497	200447	64.53	0.210828	0.008384	25.1477
679498	430849	798738	200251	64.57	0.211018	0.008326	25.3439
679627	430805	798864	200266	64.61	0.21042	0.008159	25.7893	19	0.486
679530	430861	798538	200232	64.65	0.210978	0.00864	24.4197
679616	430780	798465	200213	64.69	0.210335	0.008633	24.365
679139	430488	799391	200425	64.73	0.210384	0.00843	24.9577
679407	430633	800173	200606	64.77	0.210266	0.008278	25.3998
679418	430730	799578	200416	64.81	0.210693	0.007868	26.7797
679415	430798	799335	200360	64.85	0.211025	0.007917	26.6546
679769	430907	799591	200418	64.89	0.210477	0.007855	26.7954
679303	430648	798744	200219	64.93	0.21065	0.007989	26.3679
679507	430778	798839	200193	64.97	0.210653	0.007487	28.1343
678542	430526	798971	200185	65.01	0.212364	0.007074	30.021
679300	430833	799330	200277	65.05	0.211538	0.007094	29.8172
679069	430595	799597	200368	65.08	0.211103	0.007337	28.7726
679426	430867	799161	200288	65.13	0.21132	0.007631	27.6909
679510	430932	799466	200376	65.16	0.211376	0.007748	27.2825
679197	430847	799087	200256	65.2	0.211915	0.007496	28.2705
679502	431010	799411	200337	65.25	0.21177	0.007494	28.2586
679031	430658	798781	200206	65.28	0.211517	0.007765	27.241
678895	430489	799033	200290	65.33	0.211124	0.007974	26.4753
679448	430831	799063	200276	65.37	0.211083	0.007758	27.2091
679064	430727	799059	200289	65.4	0.211745	0.007899	26.8075
678686	430706	798999	200231	65.44	0.212785	0.007466	28.4993
679083	430811	799924	200456	65.48	0.212087	0.007398	28.6687
679452	430700	798861	200203	65.52	0.210448	0.007533	27.9384
679240	430678	798876	200258	65.56	0.210982	0.008048	26.2142
679615	430995	799247	200335	65.6	0.211359	0.007887	26.7969
679386	430848	799062	200305	65.64	0.21135	0.008052	26.2476
679228	430758	799343	200351	65.68	0.211399	0.007806	27.0805
680101	430894	799699	200478	65.72	0.209416	0.008186	25.582
679992	430845	798866	200311	65.76	0.209512	0.008607	24.342
679625	430628	798482	200226	65.8	0.209585	0.008721	24.0333
680060	430803	798706	200251	65.84	0.209108	0.008407	24.8733
679893	430654	798225	200149	65.88	0.208902	0.008594	24.3074
680195	430730	799316	200430	65.92	0.208355	0.008669	24.0344
679959	430557	798869	200306	65.96	0.208243	0.008549	24.3584
680541	430941	799143	200359	66	0.208316	0.008391	24.8256
680232	430826	799292	200392	66.04	0.208699	0.008347	25.0019
680391	430799	798817	200273	66.08	0.208093	0.008348	24.9266
680344	430745	798564	200269	66.12	0.207978	0.008946	23.2469
680269	430678	798584	200249	66.16	0.207885	0.008695	23.9095
679911	430603	798935	200330	66.2	0.208606	0.008624	24.1887
679929	430795	799072	200341	66.24	0.209464	0.008389	24.9684
679964	430488	799247	200371	66.27	0.2079	0.00825	25.2012
680126	430677	799030	200339	66.32	0.20831	0.008475	24.5794
679750	430563	799281	200405	66.36	0.2089	0.008506	24.5596
679783	430644	799589	200434	66.39	0.209186	0.008021	26.08
680625	430914	799788	200466	66.43	0.207935	0.007841	26.5186
680803	430946	798927	200283	66.47	0.207552	0.008171	25.4
680273	430744	799346	200437	66.51	0.208187	0.008664	24.0296
680113	430778	799603	200488	66.55	0.208829	0.008529	24.4858
680345	430607	798814	200284	66.59	0.207319	0.008467	24.487
680250	430527	798815	200304	66.63	0.207225	0.008665	23.9144
680559	430773	797917	200368	66.67	0.207464	0.011576	17.9214
680239	430739	799401	200447	66.71	0.208265	0.008626	24.1449
680011	430457	799855	200530	66.75	0.207611	0.008316	24.9662
680485	430746	799096	200342	66.79	0.207558	0.008339	24.891
680550	430939	798906	200288	66.83	0.20828	0.008275	25.1708
680801	430981	799018	200299	66.87	0.207725	0.008103	25.6362
680322	430925	799320	200340	66.91	0.208899	0.007754	26.942
680505	430919	799610	200443	66.95	0.20832	0.008059	25.851
681269	431100	799493	200411	66.99	0.206883	0.008032	25.7585
680854	430908	799414	200407	67.03	0.207219	0.008191	25.2996
681397	431116	799177	200399	67.07	0.206575	0.008708	23.723
681800	431314	799035	200352	67.11	0.206305	0.008593	24.008
680970	430940	798858	200266	67.15	0.207022	0.008174	25.3259
681075	431012	799434	200340	67.19	0.207048	0.007466	27.7315
681259	431178	799152	200297	67.23	0.207284	0.007745	26.7647
680812	430946	799593	200355	67.27	0.207525	0.007216	28.758
681379	430962	799101	200302	67.31	0.205898	0.007924	25.9854
681556	430958	799279	200349	67.35	0.205347	0.007948	25.8377
681219	430854	799671	200424	67.38	0.205866	0.007714	26.6884
681850	431219	799797	200466	67.43	0.205704	0.007818	26.3101
681705	431098	799046	200286	67.46	0.205565	0.007901	26.0165
681330	430877	798885	200295	67.51	0.205641	0.008398	24.4868
681512	430891	799102	200355	67.55	0.205161	0.008454	24.267
681400	430904	799022	200319	67.58	0.205559	0.008294	24.7843
681217	430976	798823	200239	67.62	0.206451	0.007991	25.8358
681208	431240	799114	200249	67.66	0.207731	0.007357	28.2342
681087	430833	799642	200397	67.7	0.206162	0.007515	27.4326
681482	430950	799040	200229	67.74	0.205532	0.007343	27.9911
680877	430727	799220	200320	67.78	0.20629	0.007805	26.4319
681280	431027	799928	200494	67.82	0.206504	0.00777	26.5776
680588	430684	800245	200537	67.86	0.206954	0.007403	27.9536
681518	430974	799444	200388	67.9	0.205538	0.007924	25.9391
681182	430647	798983	200289	67.94	0.204993	0.00809	25.3377
681953	431028	798995	200344	67.98	0.204488	0.008614	23.7402
681390	430647	798841	200335	68.02	0.204369	0.008912	22.933	20	0.486
681695	430770	799159	200404	68.06	0.204037	0.008803	23.177
681767	430753	798671	200240	68.1	0.203741	0.008385	24.2996
681631	430561	798622	200213	68.14	0.203237	0.008236	24.6755
682170	430875	798807	200238	68.18	0.203111	0.008021	25.3218
682475	431118	798667	200256	68.22	0.20335	0.008556	23.7679
682316	430902	798950	200260	68.26	0.202801	0.007882	25.7302
681801	430799	799380	200399	68.3	0.203857	0.008196	24.8732
681377	430656	799216	200382	68.34	0.204451	0.008438	24.2285
682499	431011	799025	200307	68.38	0.20277	0.008166	24.8322
682302	430955	799447	200462	68.41	0.203095	0.00866	23.4508
682464	430810	799201	200367	68.46	0.201921	0.008325	24.2537
681877	430536	798562	200241	68.5	0.202379	0.00867	23.3434
682172	430746	798460	200225	68.54	0.202492	0.008766	23.0995
682458	430847	799193	200450	68.57	0.202114	0.00918	22.0161
682522	430780	799150	200426	68.61	0.201604	0.009047	22.2831
682608	430768	798657	200290	68.65	0.201289	0.008923	22.5583
682717	430786	798727	200293	68.7	0.201048	0.008777	22.9073
682544	430768	799156	200371	68.73	0.201481	0.008479	23.7621
682262	430573	799157	200349	68.77	0.2014	0.008255	24.3966
682615	430640	799636	200437	68.81	0.20066	0.007933	25.2956
682547	430631	800192	200566	68.85	0.200821	0.007828	25.6528
682928	430912	800372	200652	68.89	0.201014	0.008239	24.3974
682804	430811	799501	200455	68.93	0.200906	0.008454	23.7648
682563	430741	798911	200361	68.97	0.201296	0.008997	22.3749
682831	430801	799135	200380	69.01	0.200778	0.008623	23.2851
682997	430859	799173	200418	69.05	0.200556	0.008909	22.5117
683098	430931	798845	200352	69.09	0.200595	0.009073	22.1102
682702	430755	798480	200257	69.13	0.200946	0.009038	22.2342
683366	431114	798591	200275	69.17	0.200661	0.008939	22.4486
683015	430872	798882	200351	69.21	0.200564	0.008969	22.3617
682755	430864	799250	200417	69.25	0.201305	0.008705	23.126
683001	431019	798780	200322	69.29	0.201304	0.008935	22.5306
682864	430892	799155	200432	69.33	0.201111	0.009095	22.1119
682648	430920	798865	200404	69.37	0.201891	0.009545	21.1513
682875	430894	798638	200360	69.41	0.201088	0.009675	20.7835
682778	430956	798603	200356	69.45	0.201673	0.009723	20.7409
682465	430790	798582	200380	69.49	0.201823	0.010018	20.1462
682594	430822	797891	200258	69.53	0.201588	0.010535	19.1348
682397	430806	798304	200365	69.57	0.202102	0.010569	19.1226
682648	430945	797754	200204	69.61	0.20201	0.010338	19.5412
682932	431078	798048	200258	69.65	0.20179	0.010139	19.9032
682493	430788	798359	200295	69.68	0.201729	0.009726	20.7421
682611	430909	798615	200364	69.72	0.20195	0.009774	20.6627
682365	430870	798599	200344	69.76	0.202502	0.009613	21.0659
682573	430989	798237	200239	69.8	0.202444	0.00947	21.3773
682633	430983	798664	200376	69.84	0.202235	0.009771	20.6982
682655	431039	798580	200370	69.88	0.202435	0.009922	20.402
682594	431096	798768	200419	69.92	0.202889	0.009941	20.4098
682533	430973	798749	200395	69.96	0.202488	0.009747	20.7737
682213	430783	798499	200393	70	0.202545	0.010358	19.5542
682518	431091	798935	200443	70.04	0.203093	0.009761	20.8072
682681	431084	798664	200395	70.08	0.202571	0.009962	20.3348
682504	431150	798872	200437	70.12	0.203415	0.009859	20.6317
682491	430980	798624	200350	70.16	0.202647	0.00961	21.0869
682942	431215	798283	200294	70.2	0.202411	0.009907	20.4302
682142	430852	798006	200236	70.24	0.203086	0.010023	20.2615
682761	431102	797952	200203	70.28	0.202417	0.009827	20.5972
682252	431201	798026	200243	70.32	0.204412	0.010043	20.3534
682550	431054	798719	200396	70.36	0.202821	0.009833	20.6265
682735	431041	798237	200314	70.4	0.202205	0.010225	19.7759
682725	431034	797990	200267	70.44	0.202202	0.010376	19.4881
682538	431003	798564	200402	70.48	0.202615	0.010285	19.7008
682230	431094	798675	200416	70.52	0.203971	0.010145	20.105
682496	430877	798720	200382	70.56	0.202143	0.00969	20.8616
682721	430932	798177	200289	70.6	0.20173	0.010125	19.9243
682796	430999	798219	200304	70.64	0.201823	0.01017	19.8456
682810	431057	798514	200346	70.67	0.202056	0.009847	20.5186
682796	430903	798692	200328	70.72	0.201367	0.009217	21.8471
682728	430848	798952	200417	70.75	0.20131	0.009456	21.2883
682778	430830	798241	200229	70.8	0.201074	0.009359	21.484
683168	430995	798808	200378	70.83	0.200689	0.009427	21.2879
682947	430900	798203	200271	70.87	0.2009	0.009878	20.3382
683261	430989	798614	200283	70.91	0.200382	0.008961	22.3612
682833	430535	798627	200325	70.95	0.199508	0.009351	21.3355
683103	430721	798492	200309	70.99	0.199583	0.009531	20.941
683310	430848	798886	200413	71.03	0.199566	0.009583	20.8258
683238	430839	799010	200439	71.07	0.199739	0.009531	20.9561
683151	430707	799358	200476	71.11	0.199373	0.009026	22.0896
683609	431000	800095	200668	71.15	0.199393	0.009098	21.9171
683629	431062	798345	200292	71.19	0.199627	0.009731	20.5151
683686	431008	798835	200418	71.23	0.1992	0.009762	20.4065
683728	431031	799373	200568	71.27	0.199184	0.009913	20.094
683752	430901	798582	200398	71.31	0.198495	0.010199	19.4623
683534	430753	798650	200383	71.35	0.198444	0.009876	20.0927
684160	431280	798625	200348	71.39	0.199073	0.009587	20.764
683632	430892	797852	200269	71.43	0.198811	0.010744	18.5037	21	0.486
683580	430841	797747	200254	71.47	0.198725	0.010859	18.301
684198	431128	797753	200273	71.51	0.198238	0.011035	17.9649
683535	430671	797933	200296	71.55	0.198052	0.010811	18.3187
684263	431101	797829	200270	71.59	0.197916	0.010813	18.3043
683687	430744	798094	200364	71.63	0.197944	0.011089	17.8504
683280	431018	798220	200405	71.66	0.200463	0.011183	17.9254
683821	430892	797906	200289	71.71	0.198246	0.010809	18.3404
683978	430886	798002	200292	71.74	0.197747	0.010597	18.6608
684036	431054	798450	200439	71.79	0.198371	0.010944	18.1253
684137	430935	798510	200532	71.83	0.197504	0.011728	16.8404
684096	430988	797621	200306	71.86	0.197879	0.0117	16.9122
683706	430831	798038	200316	71.91	0.1983	0.010748	18.4508
683609	430553	797962	200286	71.94	0.19727	0.010638	18.5446
684283	431084	798387	200400	71.98	0.197775	0.010711	18.4642
684259	430958	798145	200394	72.02	0.197249	0.011262	17.5146
684709	431214	796889	200195	72.06	0.197119	0.012434	15.8535
684100	430914	797578	200242	72.1	0.197515	0.011165	17.6907
684376	430983	798146	200466	72.14	0.197018	0.011984	16.4407
684671	431111	797718	200358	72.18	0.196743	0.011978	16.4248
684612	431050	797188	200271	72.22	0.19663	0.012443	15.8029
684435	430961	797063	200255	72.26	0.196737	0.012598	15.6169
684854	431246	797081	200205	72.3	0.196837	0.012049	16.3366
684502	431091	797389	200260	72.34	0.197154	0.011824	16.6743
684271	430786	797260	200259	72.38	0.196396	0.01214	16.1778
684113	430774	797175	200287	72.42	0.196812	0.012637	15.5748
684302	430838	797609	200336	72.46	0.19655	0.012033	16.3349
684425	430835	797911	200364	72.5	0.196168	0.011551	16.9825
684687	430999	797832	200308	72.54	0.196164	0.011187	17.5344
684426	430855	798036	200379	72.58	0.19626	0.011386	17.2364
684266	430838	797245	200300	72.62	0.196658	0.01259	15.6197
684374	430841	798621	200507	72.66	0.196349	0.011197	17.5366
684753	430995	798507	200525	72.7	0.195948	0.011665	16.7976
685129	431175	798317	200455	72.74	0.195679	0.011441	17.1031
684647	430850	797495	200274	72.77	0.195576	0.011697	16.7205
684463	430745	797876	200317	72.81	0.195627	0.011167	17.5187
684968	431044	798466	200476	72.86	0.195538	0.011276	17.3409
685011	431109	798361	200426	72.9	0.195718	0.011038	17.7307
685576	431391	798723	200445	72.93	0.195369	0.010316	18.9389
685106	431049	798322	200367	72.98	0.19515	0.010543	18.5091
685302	431075	798010	200240	73.01	0.194688	0.010053	19.3654
684878	430849	798269	200334	73.05	0.194881	0.010345	18.8377
684887	430968	798251	200349	73.09	0.195419	0.010542	18.5379
685235	430969	797660	200213	73.13	0.194385	0.010666	18.2251
685178	431013	797987	200279	73.17	0.194764	0.010504	18.5419
685469	430922	798060	200332	73.21	0.193463	0.010853	17.8259
685317	430794	797760	200256	73.25	0.193309	0.010846	17.8231
685464	430903	796880	200026	73.29	0.193388	0.010754	17.9824
685059	430631	798608	200443	73.33	0.193305	0.010586	18.2607
685704	430915	798519	200365	73.37	0.192728	0.010026	19.2228
686276	431002	798655	200285	73.41	0.191435	0.008878	21.5633
686034	430865	798821	200380	73.45	0.191506	0.009415	20.3411
686211	430940	798434	200286	73.49	0.191335	0.009446	20.2563
686377	431070	798433	200284	73.53	0.191457	0.009428	20.3071
686779	431171	798449	200176	73.57	0.190738	0.008301	22.9791
686872	431041	798055	200221	73.61	0.189844	0.009748	19.4743
686779	430907	798228	200244	73.65	0.189485	0.009543	19.8557
687030	430954	797817	200224	73.69	0.188961	0.01038	18.2046
686799	430745	797527	200159	73.73	0.188656	0.010458	18.0391
686835	430726	798542	200324	73.77	0.188459	0.009555	19.7226
687281	430905	798043	200248	73.81	0.18798	0.010051	18.7035
687747	431162	798130	200229	73.84	0.187814	0.00964	19.4836
687749	431115	798326	200278	73.89	0.187585	0.009638	19.4633
687476	430879	798506	200301	73.93	0.187277	0.009415	19.8915
687385	430767	798834	200310	73.96	0.187016	0.008678	21.5513
687551	430778	799757	200510	74.01	0.186574	0.008362	22.3131
688237	431111	799071	200368	74.04	0.186114	0.008663	21.483
688018	430969	798943	200375	74.09	0.186091	0.009057	20.5475
688847	431390	798701	200320	74.12	0.185625	0.009114	20.3672
688581	431262	798568	200289	74.16	0.185808	0.009138	20.3344
688041	430871	798565	200324	74.2	0.185558	0.009497	19.5377
688363	431099	798593	200340	74.24	0.185683	0.009588	19.3667
688388	431060	798366	200289	74.28	0.185423	0.009648	19.2197
688481	431107	799038	200445	74.32	0.18537	0.009521	19.4696
688299	431055	798914	200375	74.36	0.185664	0.00913	20.3361
688156	431035	799216	200437	74.4	0.185994	0.008992	20.6854
688279	431012	799829	200518	74.44	0.18552	0.008261	22.4584
688766	431311	799807	200522	74.48	0.185491	0.008356	22.198
687830	431035	799312	200384	74.52	0.186964	0.008216	22.7548
688160	431156	799466	200371	74.56	0.186557	0.007697	24.2364
688130	431069	800346	200515	74.6	0.186233	0.006928	26.8813
688650	431429	800206	200554	74.64	0.186396	0.007673	24.2937
689068	431359	799755	200461	74.68	0.184822	0.007874	23.4724
688386	431030	800000	200472	74.72	0.185287	0.007367	25.1501
688434	431171	800134	200593	74.76	0.185813	0.008246	22.5341
688578	431166	800142	200523	74.8	0.185362	0.007522	24.6419	22	0.48
688748	431153	800504	200580	74.84	0.184795	0.007183	25.7253
688899	431196	800101	200537	74.88	0.184551	0.007766	23.7632
688776	431040	800642	200687	74.91	0.184175	0.007911	23.2813
688957	431107	800342	200616	74.96	0.183956	0.007953	23.1302
689363	431187	799234	200314	75	0.18313	0.007709	23.7556
689011	430885	799038	200268	75.03	0.182742	0.00774	23.6089
689424	431155	799441	200388	75.08	0.182797	0.007931	23.0473
689122	430931	799459	200392	75.11	0.18263	0.007926	23.0412
689553	431096	799548	200452	75.15	0.182134	0.008305	21.9299
689308	430913	798936	200291	75.19	0.181993	0.008229	22.1156
690198	431432	798727	200273	75.23	0.181816	0.008575	21.2021
689648	431089	798725	200260	75.27	0.181819	0.00845	21.5182
689763	431155	799118	200383	75.32	0.181791	0.008696	20.906
689610	431034	799069	200374	75.35	0.181671	0.008729	20.813
689599	431045	799193	200344	75.39	0.181756	0.008114	22.3998
689390	430972	799408	200373	75.43	0.18203	0.007864	23.148
689551	431106	799118	200275	75.47	0.182188	0.007609	23.9437
689885	431268	799524	200387	75.51	0.181966	0.007712	23.5948
689436	430950	799017	200315	75.55	0.181789	0.008266	21.9915
689249	430883	798980	200287	75.59	0.182025	0.008078	22.5338
689967	431333	799342	200387	75.63	0.182031	0.008171	22.2778
690192	431468	799358	200346	75.67	0.182004	0.007718	23.5812
689852	431281	799547	200369	75.71	0.182125	0.007473	24.3709
690287	431471	799765	200371	75.75	0.181737	0.006944	26.173
689716	431197	799782	200388	75.79	0.18213	0.007072	25.7543
690262	431491	800293	200385	75.83	0.181906	0.005754	31.6124
689721	431084	799618	200390	75.87	0.181579	0.007505	24.1934
689814	431217	799402	200340	75.91	0.181934	0.007547	24.1072
690048	431352	799762	200453	75.95	0.181881	0.007776	23.3902
689622	431107	800208	200585	75.98	0.181982	0.007979	22.8074
689655	431188	800095	200543	76.03	0.182268	0.007842	23.2437
689485	431081	799813	200439	76.07	0.182265	0.007507	24.2805
689200	430899	799712	200440	76.11	0.182247	0.007771	23.4515
689792	431318	799851	200461	76.15	0.182479	0.007632	23.9094
689639	431224	799705	200395	76.19	0.182487	0.007336	24.8744
689744	431219	799624	200361	76.22	0.182151	0.007198	25.3042
689602	431139	799317	200294	76.27	0.182193	0.007298	24.9636
689628	431134	799637	200388	76.3	0.182092	0.007437	24.4836
689708	431250	799403	200336	76.35	0.182405	0.007504	24.3074
689481	431139	800108	200502	76.38	0.182552	0.007397	24.68
689019	430899	800401	200595	76.42	0.182784	0.007593	24.0712
689474	431171	800204	200516	76.46	0.182725	0.007296	25.0456
689916	431517	799640	200364	76.5	0.183055	0.007188	25.4656
688501	430755	799826	200459	76.54	0.183639	0.007675	23.927
688686	430816	799715	200431	76.58	0.183379	0.007673	23.8988
688321	430700	799381	200286	76.62	0.183913	0.007056	26.0631
688129	430683	799915	200421	76.66	0.184403	0.007069	26.0877
688620	431008	799850	200364	76.7	0.184487	0.006659	27.7047
688673	431055	799312	200225	76.74	0.184553	0.006616	27.8929
688574	430965	799628	200367	76.78	0.18442	0.007249	25.4416
688250	430805	799684	200324	76.82	0.184623	0.006675	27.6589
687744	430678	800013	200416	76.86	0.185524	0.006771	27.3983
688030	430827	799775	200294	76.9	0.185381	0.006144	30.1739
688311	430970	800508	200468	76.94	0.185225	0.006048	30.6282
688220	430899	800130	200393	76.98	0.185158	0.006245	29.6477
688373	431152	799988	200358	77.02	0.185905	0.006251	29.7401
688499	431228	800119	200387	77.06	0.185891	0.006213	29.9213
687903	430893	800611	200481	77.1	0.186073	0.005919	31.437
688182	431003	800635	200503	77.14	0.185765	0.00608	30.5552
687647	430725	800566	200510	77.18	0.186036	0.006324	29.4187
688079	431069	800836	200603	77.21	0.186385	0.006579	28.3314
687582	430757	800261	200482	77.26	0.186382	0.00681	27.3676
688365	431156	799729	200344	77.3	0.185947	0.006763	27.4957
687839	430761	799734	200354	77.33	0.185636	0.006851	27.097
687796	430783	800206	200440	77.38	0.185868	0.006527	28.4789
688185	431049	799874	200378	77.42	0.185975	0.006739	27.5951
688214	430983	799408	200235	77.45	0.185575	0.006475	28.6599
688163	431021	799677	200271	77.49	0.185907	0.006159	30.1832
688146	430941	799495	200334	77.53	0.185578	0.007252	25.5898
688586	431224	799742	200313	77.57	0.185613	0.006418	28.9202
[truncated: 188 more rows]

## Sheet: Sheet3
FlowCell Text Data File: Lso2_ctrl3_2noNuc.csv
Software Version: 1.45A
Date: 2020-03-18
Time: 17:32:14
User: kathi
Experiment name:
*** CENTRIFUGE SETTINGS ***
Rotor Manufacturer: Beckman
Rotor Model: SW40Ti
Speed: rpm
Gradient: Sucrose 10.0% to 40.0% v/v
Time:
w2t: x 10^0
Number of Tubes: 2
Sample Volume: 12.5 ml
Temperature: 4.0 deg C
*** FRACTIONATION SETTINGS ***
Volume displaced/mm: 0.143 ml/mm
Tubing length: 290 mm
Total Dead Volume (= last fraction): 0.299 ml
Scan Speed: 0.30 mm/sec
Total Distance: 85.0 mm
Upper Limit to Slow-down Distance: 37.50 mm
Start mode: Slow-down distance
Fail-safe Distance (M): 0 mm
Number of fractions: 25
Distance/fraction: 3.40 mm
Volume/fraction: 0.485 ml
Data Samples/mm: 25.25
*** SCANNING SETTINGS ***
Scanning mode: DUAL UV OD
Channel A (LED1) Wavelength: 260 nm
Channel B (LED2) Wavelength: 280 nm
Sensitivity: 0
Integration time: 132 ms
LED1 (260 nm) On Time: 68 ms
PD2 (280 nm) On Time: 46 ms
Sample A Zero: 753779
Source A Zero: 431113.7
Sample B Zero: 802337.2
Source B Zero: 200324.1
Data Columns:
SampleA	SourceA	SampleB	SourceB	Position	AbsA	AbsB	ratioA/B	Fraction Number	Fraction Volume (ml)
709068	435198	813896	200807	0	0.144409	-0.023978	-6.02261
709150	435226	813777	200797	0.05	0.144304	-0.023783	-6.06741
708816	435016	813392	200727	0.09	0.144281	-0.023532	-6.13113
708521	434817	813609	200808	0.13	0.144196	-0.023257	-6.20014
708566	434846	813458	200787	0.17	0.144203	-0.023094	-6.24427
708523	434853	812758	200626	0.21	0.14436	-0.022975	-6.28327
708248	434677	812607	200619	0.25	0.144326	-0.022671	-6.36608
708491	434836	812901	200693	0.29	0.144372	-0.022657	-6.37212
708532	434846	813766	200853	0.33	0.144301	-0.023194	-6.22142
708764	434973	812989	200593	0.37	0.144228	-0.02388	-6.03982
708580	434822	813010	200613	0.41	0.144049	-0.023731	-6.07017
708601	434862	814277	200882	0.45	0.144177	-0.024168	-5.96549
708618	434839	814999	201020	0.49	0.14402	-0.024571	-5.86143
709123	435155	813580	200623	0.53	0.144048	-0.025043	-5.75207
709004	434986	813988	200711	0.57	0.143597	-0.025169	-5.70519
708981	434856	814262	200727	0.61	0.143052	-0.025687	-5.56899
709593	435081	814365	200678	0.65	0.142345	-0.026434	-5.38486
709436	434903	814517	200679	0.69	0.14196	-0.0268	-5.29694
709954	435170	814180	200621	0.73	0.141722	-0.026549	-5.33817
709384	434867	814492	200789	0.76	0.141941	-0.025634	-5.53721
709988	435148	814075	200774	0.81	0.141521	-0.024752	-5.71748
710046	435149	813831	200874	0.84	0.141359	-0.023144	-6.10766
709896	435126	813300	200806	0.89	0.141683	-0.022511	-6.29383
709668	435076	813642	200904	0.92	0.142105	-0.022375	-6.35097
709398	434997	813482	200855	0.97	0.142512	-0.022471	-6.34216
709375	435036	813900	200917	1.01	0.142762	-0.022884	-6.23851
709785	435343	813951	200940	1.05	0.143023	-0.022779	-6.27858
709303	435068	813081	200730	1.08	0.14312	-0.022732	-6.29609
709111	434957	813090	200768	1.12	0.143152	-0.022372	-6.39861
709251	435113	813383	200812	1.16	0.143481	-0.022657	-6.33282
709099	435113	813805	200916	1.2	0.14392	-0.022659	-6.35165
708824	435001	813505	200819	1.24	0.144187	-0.022889	-6.29944
709129	435095	813347	200800	1.28	0.143749	-0.022688	-6.33588
705210	435241	813082	200701	1.32	0.155774	-0.023025	-6.76538
703288	435164	815175	200683	1.36	0.160997	-0.028388	-5.67133
701949	434831	816115	200725	1.4	0.16333	-0.030289	-5.39238
703509	435118	813832	200433	1.44	0.160137	-0.027577	-5.80694
702704	434994	812590	200683	1.48	0.161897	-0.021986	-7.36364
705236	435077	811027	200722	1.52	0.154928	-0.017714	-8.74626
706536	434788	810192	200755	1.56	0.1498	-0.015306	-9.78701
706488	434940	809671	200666	1.6	0.150654	-0.014903	-10.1088
703937	434762	810431	200674	1.64	0.157218	-0.016714	-9.40643
703368	434717	810584	200614	1.68	0.158661	-0.017697	-8.96534
703935	434875	810619	200574	1.72	0.157756	-0.018186	-8.67452
705468	435042	810018	200570	1.76	0.15409	-0.016731	-9.20967
705560	435157	809217	200629	1.8	0.154364	-0.014144	-10.9135
704576	435182	809680	200679	1.84	0.157337	-0.014795	-10.6345
686168	435060	805934	200655	1.88	0.210932	-0.005689	-37.0756
703687	435306	804166	200612	1.92	0.160504	-0.001695	-94.7109
701444	435166	811120	200558	1.96	0.166378	-0.019592	-8.49202
227413	434899	198127	200608	2	2.46981	2.82192	0.875221
546428	434982	515889	200631	2.03	0.676505	0.893252	0.75735
544584	435295	515234	200833	2.07	0.684893	0.897841	0.762822
552681	435277	532091	200676	2.11	0.65461	0.831376	0.787382
563277	435131	565037	200724	2.15	0.615067	0.710767	0.865357
564048	434848	577197	200651	2.2	0.610937	0.667116	0.915788
567219	435190	581661	200608	2.24	0.601075	0.651156	0.92309
570232	435015	574803	200741	2.27	0.589412	0.676398	0.871399
567813	435337	574903	200719	2.31	0.599625	0.675826	0.887247
593683	435234	610569	200629	2.35	0.507979	0.553603	0.917588
417336	435177	372525	200675	2.39	1.22887	1.54995	0.792845
482710	435066	484841	200838	2.43	0.93059	1.02044	0.911949
528454	435133	535137	200802	2.47	0.745651	0.821135	0.908073
548486	435188	561242	200571	2.51	0.669782	0.722813	0.926632
554478	435375	581323	200669	2.55	0.648429	0.65294	0.993091
542510	435270	576795	200580	2.59	0.692583	0.667807	1.0371
550307	435200	584488	200675	2.63	0.663056	0.642056	1.03271
532030	434970	519060	200701	2.67	0.731085	0.881604	0.829267
595681	434955	584603	200598	2.71	0.499793	0.640886	0.779846
598827	434873	607425	200762	2.75	0.488629	0.565344	0.864304
595707	434940	604886	200725	2.79	0.499633	0.573416	0.871328
590615	434856	597397	200782	2.83	0.516803	0.599099	0.862634
582841	434944	584794	200624	2.87	0.544328	0.640489	0.849863
576754	435169	585710	200577	2.91	0.566867	0.636862	0.890094
578097	435140	596267	200697	2.95	0.561972	0.602061	0.933413
573687	435040	598893	200636	2.99	0.57717	0.592591	0.973977
576890	435215	603893	200631	3.02	0.566601	0.575783	0.984053
578364	435490	613470	200779	3.07	0.562672	0.545555	1.03137
574166	435177	620310	200762	3.11	0.576107	0.523036	1.10147
562778	434946	606366	200590	3.14	0.616011	0.567134	1.08618
562541	435006	607308	200522	3.18	0.617155	0.563322	1.09556
565269	435175	597599	200675	3.22	0.608051	0.597343	1.01793
570775	434927	595992	200664	3.26	0.587051	0.60266	0.9741
587378	435213	614116	200740	3.3	0.529727	0.543042	0.97548
548836	435480	603326	200685	3.34	0.669849	0.578219	1.15847
436008	435027	430838	200616	3.38	1.13861	1.25623	0.906369
666834	435194	684916	200647	3.42	0.270042	0.322181	0.838171	1	0.486
632660	434959	673645	200801	3.46	0.376579	0.357172	1.05434
616853	434910	654972	200718	3.5	0.42812	0.412999	1.03661
605924	435271	643838	200617	3.54	0.466394	0.446543	1.04446
603753	435045	625914	200678	3.58	0.472676	0.504064	0.937729
603991	435093	623514	200638	3.62	0.472095	0.511406	0.923132
601221	435265	628701	200644	3.66	0.482309	0.494768	0.974819
600463	435114	632675	200633	3.7	0.484181	0.481957	1.00461
602029	434907	631668	200789	3.74	0.477878	0.486734	0.981804
590433	435002	633097	200675	3.78	0.51812	0.481035	1.07709
577793	435001	620829	200590	3.82	0.562394	0.519622	1.08231
579730	435015	620597	200828	3.86	0.555612	0.522766	1.06283
580943	434897	608916	200767	3.9	0.55078	0.560453	0.982741
580960	434716	605596	200729	3.94	0.549869	0.571091	0.962839
578061	434886	611825	200818	3.98	0.560905	0.551359	1.01731
578575	434979	618697	200826	4.02	0.559524	0.528926	1.05785
581314	435059	621348	200709	4.06	0.550236	0.519133	1.05991
584734	435202	623030	200673	4.1	0.538906	0.513323	1.04984
586843	434887	625117	200791	4.14	0.530058	0.507767	1.0439
588774	435040	626940	200710	4.18	0.524056	0.501085	1.04584
589504	434849	628570	200761	4.22	0.520622	0.496363	1.04887
590196	434807	629364	200646	4.25	0.518024	0.492664	1.05148
591080	434925	630483	200672	4.3	0.515517	0.489344	1.05349
591931	435085	632071	200993	4.33	0.513326	0.487496	1.05299
592428	435163	632721	200969	4.37	0.511976	0.485183	1.05522
593027	435194	633182	200898	4.41	0.510054	0.483003	1.05601
593394	435072	633897	200786	4.46	0.508214	0.479604	1.05965
593789	435076	634974	200887	4.49	0.506871	0.477196	1.06219
593979	434929	635466	200797	4.53	0.505525	0.474732	1.06486
594331	434957	636105	200839	4.57	0.504445	0.473127	1.06619
594584	434894	636691	200837	4.61	0.503278	0.471251	1.06796
595405	435218	637298	200808	4.65	0.501978	0.46904	1.07022
595616	435159	637801	200743	4.69	0.500976	0.466797	1.07322
595974	435180	638483	200780	4.73	0.499845	0.465014	1.0749
595829	434932	639285	200888	4.77	0.499176	0.463568	1.07681
596039	434936	639435	200791	4.81	0.498474	0.462122	1.07866
596399	435053	639814	200757	4.85	0.497789	0.460586	1.08077
596204	434786	639928	200668	4.89	0.497202	0.459333	1.08244
596635	434916	640382	200692	4.93	0.496335	0.458145	1.08336
596689	434749	641010	200754	4.97	0.495364	0.456792	1.08444
597269	435029	641421	200805	5.01	0.494694	0.456012	1.08483
597304	434872	641447	200681	5.05	0.493835	0.454685	1.0861
597376	434747	641530	200614	5.09	0.493	0.453751	1.0865
597759	434854	642018	200670	5.13	0.492192	0.452781	1.08704
597611	434630	642516	200702	5.17	0.491645	0.451539	1.08882
597943	434665	643034	200798	5.21	0.490673	0.450879	1.08826
598086	434668	643296	200755	5.24	0.490198	0.449626	1.09024
598761	434993	643312	200666	5.29	0.489419	0.448682	1.09079
598674	434792	644092	200800	5.32	0.488771	0.447585	1.09202
598532	434613	644417	200839	5.37	0.488414	0.44696	1.09275
598697	434654	644289	200739	5.41	0.488043	0.446357	1.09339
598398	434275	644431	200715	5.44	0.48728	0.445671	1.09336
599172	434721	644969	200789	5.48	0.486736	0.444732	1.09445
598792	434298	645582	200895	5.52	0.486042	0.443881	1.09498
599154	434441	645945	200891	5.56	0.485479	0.442708	1.09661
599012	434200	646298	200918	5.6	0.484828	0.441878	1.0972
599370	434336	646249	200818	5.64	0.484247	0.441027	1.098
600156	434773	646297	200667	5.68	0.483623	0.439361	1.10074
600454	434841	646724	200642	5.72	0.482927	0.437779	1.10313
600581	434792	647003	200640	5.76	0.482264	0.43689	1.10386
600837	434863	647502	200696	5.8	0.481726	0.435898	1.10513
600983	434899	647850	200707	5.84	0.481398	0.434926	1.10685
601029	434794	647894	200619	5.88	0.480747	0.433905	1.10796
601648	435095	648833	200834	5.92	0.480057	0.433145	1.10831
601409	434773	648213	200543	5.96	0.479355	0.432149	1.10924
601939	435157	648504	200560	6	0.479359	0.431415	1.11113
601718	434875	648853	200614	6.04	0.478784	0.430873	1.11119
601767	434836	649305	200686	6.08	0.478434	0.430193	1.11214
601900	434915	649310	200612	6.12	0.478354	0.429434	1.11392
601841	434850	649360	200573	6.16	0.478249	0.428887	1.11509
601936	434846	649825	200671	6.19	0.477907	0.428429	1.11549
601950	434815	650378	200770	6.24	0.477713	0.427708	1.11691
601991	434803	650790	200844	6.27	0.477517	0.427175	1.11785
602253	434929	650315	200635	6.32	0.47722	0.426548	1.1188
601726	434557	650346	200588	6.36	0.47726	0.42598	1.12038
601924	434688	650044	200501	6.39	0.477204	0.426041	1.12009
601969	434718	650540	200616	6.44	0.477192	0.42566	1.12106
602309	434896	650849	200650	6.47	0.476875	0.425044	1.12194
602252	434815	650716	200571	6.51	0.476687	0.424662	1.12251
602309	434852	650914	200611	6.56	0.476667	0.424451	1.12302
601926	434536	650564	200458	6.59	0.476482	0.423997	1.12378
602439	434859	651181	200612	6.63	0.476259	0.423635	1.12422
602955	435257	651298	200621	6.67	0.476379	0.423363	1.12523
602877	435246	651355	200600	6.71	0.476592	0.422975	1.12676
602949	435262	651595	200629	6.75	0.476423	0.422524	1.12756
603298	435530	651647	200610	6.79	0.476498	0.422173	1.12868
603187	435436	651987	200686	6.83	0.476433	0.421885	1.1293	2	0.486
603081	435388	651648	200590	6.87	0.476567	0.421968	1.12939
602735	435111	651883	200617	6.91	0.476439	0.421513	1.13031
602572	434951	652019	200625	6.95	0.47624	0.421173	1.13075
602449	434824	652328	200672	6.99	0.47606	0.42069	1.13162
602208	434680	652375	200688	7.03	0.476201	0.420706	1.13191
602561	434902	652039	200544	7.07	0.476047	0.420297	1.13264
602393	434801	652576	200696	7.11	0.476142	0.420165	1.13323
602554	434903	653075	200842	7.15	0.476075	0.42009	1.13327
602849	435094	653190	200838	7.19	0.475972	0.419695	1.13409
602717	434998	653191	200848	7.23	0.475969	0.419792	1.13382
602861	435074	652644	200643	7.27	0.475837	0.419423	1.13451
602844	435013	652597	200593	7.31	0.475608	0.419065	1.13493
602458	434675	652763	200607	7.34	0.475328	0.418693	1.13527
602777	434855	652609	200526	7.39	0.475092	0.418355	1.13562
603149	435155	652567	200505	7.43	0.475241	0.418274	1.1362
602758	434858	652663	200517	7.46	0.475171	0.418098	1.13651
602973	434991	653576	200797	7.51	0.475067	0.418093	1.13627
603060	435044	653715	200796	7.54	0.475021	0.417654	1.13735
603003	434992	654044	200884	7.58	0.47497	0.417523	1.13759
602605	434684	653723	200758	7.62	0.474872	0.417248	1.1381
602736	434772	653790	200732	7.67	0.474841	0.41678	1.13931
602625	434690	653427	200626	7.7	0.474832	0.416835	1.13914
603163	435047	653262	200547	7.74	0.474686	0.41655	1.13956
602457	434518	653761	200673	7.78	0.474593	0.416277	1.14009
602750	434668	654490	200871	7.82	0.474304	0.416019	1.1401
602877	434742	654648	200871	7.86	0.474221	0.415532	1.14124
602483	434395	654880	200928	7.9	0.473925	0.41539	1.14092
602953	434741	654621	200851	7.94	0.473959	0.415415	1.14093
603142	434876	654299	200755	7.98	0.473953	0.415443	1.14084
603483	435098	654822	200884	8.02	0.47384	0.415127	1.14143
602960	434727	654992	200928	8.06	0.473869	0.415045	1.14173
602847	434608	654403	200722	8.1	0.473692	0.414791	1.142
603414	435020	655241	200961	8.14	0.473707	0.41461	1.14254
603522	435118	654825	200806	8.18	0.473802	0.414335	1.14352
602871	434594	654386	200649	8.22	0.473545	0.41411	1.14352
603252	434855	654408	200618	8.26	0.473481	0.413731	1.14442
603262	434799	654382	200595	8.3	0.473183	0.41358	1.14412
603076	434661	654473	200607	8.34	0.473165	0.41342	1.14451
603536	434968	654717	200659	8.38	0.473049	0.413191	1.14487
603451	434872	654454	200587	8.42	0.472886	0.413278	1.14423
603214	434671	654742	200634	8.46	0.472744	0.412863	1.14504
603241	434662	654757	200650	8.49	0.47261	0.412978	1.1444
603562	434873	654536	200554	8.54	0.472514	0.412694	1.14495
603642	434877	654958	200639	8.58	0.472262	0.412249	1.14558
603636	434799	654906	200598	8.61	0.471915	0.411997	1.14543
603539	435134	655551	200803	8.66	0.47382	0.412071	1.14985
599407	434952	652526	200796	8.7	0.48702	0.421323	1.15593
599652	435029	652842	200885	8.73	0.486546	0.421241	1.15503
599458	434880	651964	200593	8.78	0.486507	0.421021	1.15554
599575	434957	651656	200506	8.81	0.48647	0.421099	1.15524
599320	434767	652169	200665	8.85	0.486447	0.421111	1.15515
599834	435152	652109	200638	8.89	0.486504	0.421025	1.15552
599672	435046	652229	200667	8.93	0.486558	0.420946	1.15587
599107	434607	652613	200770	8.97	0.486421	0.420794	1.15596
599259	434737	652248	200665	9.01	0.486514	0.420867	1.15598
599470	434906	652127	200598	9.05	0.486589	0.420568	1.15698
599462	434889	652433	200693	9.09	0.486536	0.420577	1.15683
599358	434795	652112	200563	9.13	0.486449	0.420262	1.15749
599497	434864	652718	200742	9.17	0.486299	0.420188	1.15734
599418	434828	652700	200728	9.21	0.486399	0.420103	1.15781
599716	435073	652514	200672	9.25	0.486535	0.420115	1.1581
599370	434789	652407	200645	9.29	0.48638	0.420175	1.15756
599797	435101	652427	200633	9.33	0.48639	0.419992	1.15809
599685	435028	652358	200574	9.37	0.486429	0.419613	1.15923
599262	434695	652972	200763	9.41	0.486306	0.419615	1.15893
599308	434725	652324	200545	9.45	0.48629	0.419426	1.15942
599758	435041	652626	200623	9.49	0.486241	0.419277	1.15971
599734	435008	652896	200706	9.53	0.486168	0.419277	1.15954
599446	434783	652981	200717	9.57	0.486092	0.419125	1.15978
599323	434669	652837	200657	9.61	0.485975	0.418967	1.15994
599467	434755	652920	200663	9.64	0.485888	0.418771	1.16027
599949	435123	652069	200412	9.69	0.485975	0.418877	1.16019
599361	434723	652136	200428	9.73	0.4861	0.418831	1.16061
599680	434895	652316	200463	9.76	0.48582	0.418627	1.16051
599732	434954	652756	200602	9.8	0.485921	0.418665	1.16064
599517	434780	653159	200713	9.84	0.485835	0.418536	1.1608
599374	434671	653330	200758	9.88	0.485811	0.41846	1.16095
599405	434662	653346	200736	9.92	0.485662	0.41819	1.16134
599644	434859	652639	200501	9.96	0.485774	0.418011	1.16211
599516	434719	653403	200749	10	0.485552	0.418144	1.16121
599467	434660	653393	200718	10.04	0.485441	0.417864	1.16172
599680	434806	653424	200731	10.08	0.485402	0.417899	1.16153
599833	434895	653577	200751	10.12	0.485298	0.417628	1.16203
599472	434613	653843	200807	10.16	0.485203	0.41737	1.16253
599721	434860	654038	200891	10.2	0.485516	0.417612	1.1626	3	0.48
599457	434619	653948	200862	10.24	0.485282	0.417598	1.16208
599736	434791	653445	200703	10.28	0.48514	0.417553	1.16186
599567	434640	653268	200610	10.32	0.485006	0.417165	1.16262
599624	434667	653280	200604	10.36	0.484938	0.417068	1.16273
599828	434759	653578	200701	10.4	0.484675	0.417123	1.16195
599792	434725	653376	200628	10.44	0.484638	0.417012	1.16217
599758	434668	653361	200613	10.48	0.484486	0.416908	1.16209
599646	434580	653839	200750	10.52	0.484454	0.41681	1.16229
599718	434629	654477	200939	10.56	0.484439	0.416741	1.16245
599893	434732	654100	200825	10.6	0.484327	0.416758	1.16213
599939	434735	653659	200665	10.64	0.484184	0.416511	1.16247
599741	434580	653901	200720	10.68	0.48413	0.416318	1.16288
599902	434696	653739	200660	10.72	0.484127	0.416214	1.16317
599687	434507	653576	200599	10.75	0.48397	0.416104	1.1631
599436	434346	654043	200759	10.8	0.484068	0.416272	1.16287
599320	434269	654090	200783	10.83	0.484102	0.416368	1.16268
599874	434651	654121	200765	10.87	0.48401	0.416091	1.16323
599530	434405	653942	200692	10.92	0.484026	0.41591	1.16378
600071	434782	653534	200550	10.95	0.483955	0.415741	1.16408
600107	434789	654058	200712	10.99	0.483865	0.415753	1.16383
599853	434605	654465	200815	11.03	0.483865	0.415534	1.16444
599866	434588	654111	200700	11.07	0.483741	0.41547	1.16432
599977	434658	654427	200785	11.11	0.483692	0.41535	1.16454
600311	434880	654495	200802	11.15	0.483598	0.415311	1.16442
599546	434314	654141	200676	11.19	0.483542	0.415136	1.16478
599779	434493	654815	200877	11.23	0.48359	0.415078	1.16506
599898	434553	654939	200915	11.27	0.483467	0.415078	1.16476
600105	434702	654816	200851	11.31	0.483463	0.414814	1.16549
600386	434858	654781	200835	11.35	0.483239	0.414761	1.1651
600180	434701	654208	200641	11.39	0.483202	0.414578	1.16553
600134	434650	654351	200665	11.43	0.483119	0.414379	1.16589
599845	434521	654226	200665	11.47	0.483497	0.414764	1.16572
599992	434591	654298	200682	11.51	0.483325	0.414713	1.16545
600039	434590	654624	200770	11.55	0.48316	0.414592	1.16539
600267	434764	654833	200812	11.59	0.483202	0.41437	1.16611
600381	434820	655939	201159	11.63	0.483077	0.414449	1.16559
599895	434438	655261	200943	11.67	0.482936	0.414368	1.16548
600314	434725	655298	200938	11.7	0.482858	0.414204	1.16575
599737	434293	655121	200862	11.75	0.482792	0.413986	1.1662
600091	434529	654872	200778	11.78	0.482696	0.413909	1.16619
600006	434479	654345	200595	11.83	0.48275	0.413694	1.16693
600098	434528	654683	200727	11.86	0.482667	0.413979	1.16592
600144	434529	654535	200649	11.9	0.482515	0.413651	1.16648
600298	434621	654757	200687	11.95	0.482423	0.413349	1.16711
600088	434481	654447	200605	11.98	0.48248	0.41348	1.16688
600567	434859	654453	200596	12.03	0.482627	0.413371	1.16754
600128	434525	654713	200684	12.06	0.482551	0.413455	1.16712
600309	434639	654433	200604	12.1	0.482471	0.413513	1.16676
600360	434667	655352	200866	12.14	0.482429	0.413316	1.16722
600339	434651	654898	200728	12.18	0.482425	0.413327	1.16717
600125	434475	655162	200784	12.22	0.482326	0.413077	1.16764
600481	434735	655742	200979	12.26	0.482336	0.41325	1.16718
600187	434498	654875	200693	12.3	0.482223	0.413046	1.16748
600717	434902	655260	200807	12.34	0.482318	0.413006	1.16782
600449	434689	654903	200691	12.38	0.482229	0.41294	1.16779
600623	434798	654697	200610	12.42	0.482149	0.412761	1.16811
600140	434439	654853	200665	12.46	0.482105	0.412833	1.1678
599996	434296	655193	200754	12.5	0.481922	0.41268	1.16779
600265	434515	655216	200771	12.54	0.482037	0.41278	1.16778
600714	434850	655041	200713	12.58	0.482084	0.412736	1.16802
600401	434611	654928	200653	12.62	0.482025	0.412482	1.1686
600390	434573	655105	200693	12.66	0.481884	0.412339	1.16866
600409	434617	655010	200682	12.7	0.482026	0.41252	1.16849
600230	434496	654951	200682	12.74	0.482067	0.412702	1.16807
600120	434447	654857	200630	12.78	0.482211	0.412469	1.16908
600151	434446	655211	200740	12.81	0.4821	0.412485	1.16877
600018	434321	655752	200905	12.86	0.481965	0.412477	1.16847
600295	434558	654978	200644	12.9	0.482137	0.412237	1.16956
600249	434467	655117	200683	12.93	0.481865	0.412201	1.16901
600163	434422	654870	200616	12.98	0.481946	0.412288	1.16895
600409	434588	654979	200640	13.02	0.48189	0.412194	1.16908
600412	434583	654907	200602	13.05	0.481856	0.412034	1.16946
600622	434733	655382	200752	13.09	0.481846	0.412079	1.16931
600672	434749	655226	200683	13.14	0.481751	0.411866	1.16968
600193	434374	655263	200694	13.17	0.481618	0.411863	1.16937
600392	434513	655172	200648	13.21	0.481594	0.411681	1.16983
600272	434397	655124	200635	13.25	0.481457	0.411698	1.16944
600468	434577	654879	200580	13.29	0.481637	0.411899	1.16931
600241	434400	654832	200556	13.33	0.481577	0.411802	1.16944
600096	434286	655309	200696	13.37	0.481534	0.411741	1.16951
600165	434329	654888	200555	13.41	0.481502	0.41162	1.16977
600293	434392	655314	200670	13.45	0.481362	0.411465	1.16987
600655	434670	655445	200725	13.49	0.481437	0.411614	1.16963
600620	434658	654991	200570	13.53	0.4815	0.411454	1.17024
600565	434614	655014	200562	13.57	0.48148	0.411303	1.17062
600659	434651	655799	200814	13.61	0.481334	0.411419	1.16994	4	0.486
600858	434803	655612	200739	13.65	0.481372	0.411241	1.17053
600811	434726	655408	200659	13.69	0.48117	0.411065	1.17054
600526	434522	655392	200636	13.73	0.48118	0.410883	1.17109
600600	434536	655321	200604	13.77	0.480994	0.41078	1.17093
600610	434585	655476	200661	13.81	0.481191	0.410876	1.17113
601203	435040	655479	200678	13.84	0.481313	0.411038	1.17097
600692	434641	655185	200569	13.89	0.481175	0.410847	1.17118
600947	434812	655274	200595	13.93	0.481111	0.410834	1.17106
600947	434807	655393	200618	13.96	0.481088	0.410699	1.17139
600634	434560	655784	200742	14	0.480991	0.410743	1.17103
600568	434518	655918	200784	14.04	0.481018	0.410753	1.17107
600800	434674	655529	200643	14.09	0.480962	0.410532	1.17156
601014	434828	655379	200593	14.12	0.480959	0.410491	1.17167
600869	434695	654731	200379	14.16	0.480826	0.410334	1.17179
600724	434555	655595	200651	14.2	0.480661	0.41041	1.17117
600899	434668	655879	200709	14.24	0.480597	0.410119	1.17185
601046	434804	655671	200656	14.28	0.480737	0.410226	1.17188
600886	434726	655259	200542	14.32	0.480914	0.410348	1.17197
601021	434767	655561	200618	14.36	0.480648	0.410183	1.17179
600595	434434	655714	200661	14.4	0.480531	0.410144	1.17161
600829	434591	655928	200715	14.44	0.480473	0.410029	1.1718
600587	434429	655878	200698	14.48	0.480534	0.410012	1.172
600842	434616	655883	200687	14.52	0.480546	0.409886	1.17239
600554	434371	655666	200614	14.56	0.480374	0.40982	1.17216
601040	434714	655756	200622	14.6	0.480334	0.409623	1.17262
601184	434808	655360	200487	14.64	0.480286	0.409484	1.1729
600861	434557	655956	200674	14.68	0.480204	0.409531	1.17257
600894	434611	655512	200536	14.72	0.480346	0.409509	1.17298
600796	434531	655866	200671	14.76	0.480303	0.409778	1.17211
600798	434507	656122	200724	14.8	0.480183	0.409523	1.17254
600998	434634	655441	200512	14.84	0.4801	0.409486	1.17244
600563	434292	655533	200527	14.88	0.479971	0.409354	1.17251
600628	434352	655877	200621	14.92	0.480032	0.409242	1.17298
600866	434510	656079	200693	14.96	0.479966	0.409344	1.17252
600726	434406	655999	200683	15	0.479953	0.409489	1.17207
600899	434563	655655	200545	15.04	0.480103	0.40916	1.17339
601269	434757	655862	200589	15.08	0.479756	0.408966	1.1731
600876	434444	656005	200630	15.11	0.479621	0.408939	1.17284
601288	434825	655624	200553	15.16	0.480012	0.409336	1.17266
601339	434827	655809	200590	15.19	0.479848	0.409139	1.17282
601214	434713	656139	200673	15.24	0.479737	0.408959	1.17307
601133	434644	656067	200652	15.27	0.479687	0.408969	1.17292
601074	434594	655771	200568	15.31	0.479653	0.409035	1.17265
601288	434742	655888	200599	15.35	0.479621	0.408987	1.17271
600495	434157	655951	200614	15.39	0.479566	0.408944	1.1727
601194	434644	655988	200604	15.43	0.47948	0.40873	1.1731
600933	434464	656024	200606	15.47	0.479521	0.408639	1.17346
601096	434573	656816	200856	15.51	0.479479	0.408718	1.17313
601137	434604	656836	200839	15.55	0.479486	0.408486	1.17381
601190	434602	656514	200747	15.59	0.479296	0.40855	1.17316
601081	434528	656221	200639	15.63	0.479318	0.408365	1.17375
601188	434509	656097	200627	15.67	0.478865	0.408626	1.17189
603259	434469	656421	200658	15.71	0.47164	0.407942	1.15614
607326	434358	658578	200637	15.75	0.457369	0.401119	1.14023
608745	434659	659840	200632	15.79	0.454011	0.39721	1.143
497800	434560	512427	200542	15.83	0.865225	0.905929	0.955068
707409	434501	754325	200655	15.87	0.145922	0.127701	1.14269
683058	434442	731928	200635	15.91	0.217318	0.188252	1.1544
666836	434519	682609	200689	15.95	0.26686	0.329403	0.810132
657071	434548	661613	200686	15.99	0.297181	0.392344	0.757451
646489	434610	670872	200679	16.03	0.330693	0.364261	0.907847
635706	434400	671013	200799	16.06	0.36412	0.365043	0.997473
633346	434729	676778	200678	16.11	0.373279	0.346585	1.07702
631879	434800	684734	200699	16.15	0.378358	0.323239	1.17052
632122	434456	699659	200641	16.19	0.375952	0.279194	1.34656
602765	434476	678425	200781	16.23	0.473349	0.34272	1.38115
593083	434748	673647	200576	16.26	0.507762	0.354906	1.43069
592964	434441	657651	200337	16.31	0.506728	0.400942	1.26384
599026	434508	642572	200596	16.34	0.486231	0.450299	1.0798
593933	434643	638848	200639	16.38	0.504338	0.462446	1.09059
591886	434489	650804	200826	16.42	0.510677	0.426951	1.1961
593738	434536	653253	200842	16.46	0.504506	0.419541	1.20252
596809	434681	653619	200733	16.5	0.494633	0.417318	1.18527
598839	434563	653977	200752	16.54	0.487129	0.416405	1.16985
600770	434703	654290	200868	16.58	0.481201	0.416605	1.15505
600998	434281	654019	200769	16.62	0.478437	0.416446	1.14886
601841	434484	654072	200731	16.66	0.476526	0.415901	1.14577
602080	434431	653683	200590	16.7	0.475464	0.415684	1.14381
602375	434548	653850	200549	16.74	0.475012	0.414757	1.14528
602154	434269	654123	200550	16.78	0.474449	0.413926	1.14622
602382	434410	654238	200518	16.82	0.474339	0.41325	1.14783
602525	434439	654591	200605	16.86	0.47399	0.413037	1.14757
602637	434414	655367	200792	16.9	0.473492	0.412527	1.14778
602772	434490	655404	200776	16.94	0.473391	0.412252	1.1483
602380	434153	655317	200772	16.98	0.473135	0.41248	1.14705
603023	434558	655158	200676	17.02	0.47286	0.412005	1.1477	5	0.486
603094	434570	655077	200656	17.06	0.472675	0.412053	1.14712
602878	434410	654877	200571	17.1	0.472655	0.411815	1.14774
602861	434369	655448	200721	17.14	0.472519	0.411565	1.1481
603037	434430	655539	200691	17.18	0.472209	0.410984	1.14897
603556	434797	655727	200698	17.22	0.472177	0.410476	1.15031
603065	434436	655358	200558	17.26	0.472143	0.410204	1.15099
603155	434450	656188	200751	17.29	0.471903	0.409592	1.15213
603015	434364	655461	200545	17.33	0.471973	0.409757	1.15184
603127	434477	655905	200682	17.37	0.472125	0.409768	1.15218
603086	434432	655692	200579	17.42	0.472052	0.409388	1.15307
603156	434437	655834	200610	17.45	0.471839	0.409263	1.1529
603355	434562	656735	200871	17.5	0.471752	0.409117	1.1531
603575	434736	656180	200702	17.53	0.471825	0.409124	1.15326
603629	434738	656337	200742	17.57	0.471652	0.409044	1.15306
602947	434295	656152	200660	17.61	0.471879	0.408788	1.15434
602994	434335	656217	200677	17.65	0.471908	0.408759	1.15449
603407	434663	656060	200624	17.69	0.472051	0.408709	1.15498
603114	434380	656444	200718	17.73	0.471713	0.408474	1.15482
602977	434252	656235	200617	17.77	0.471574	0.408101	1.15553
602936	434249	656462	200686	17.81	0.471699	0.408097	1.15585
603193	434444	656592	200695	17.85	0.471746	0.407789	1.15684
603292	434516	656114	200525	17.89	0.471749	0.407549	1.15753
603198	434516	656302	200595	17.93	0.472068	0.407675	1.15795
603137	434486	656571	200656	17.97	0.472134	0.407462	1.15872
603223	434569	656852	200705	18.01	0.472233	0.407091	1.16002
603232	434582	656470	200580	18.05	0.472264	0.407008	1.16033
603400	434729	656455	200556	18.09	0.472386	0.406813	1.16119
603040	434431	656779	200662	18.13	0.472204	0.406883	1.16054
603350	434603	656679	200620	18.17	0.471962	0.406768	1.16027
602426	434428	656272	200586	18.2	0.474274	0.407676	1.16336
597884	434211	655050	200954	18.24	0.488737	0.415127	1.17732
598224	434203	654379	200903	18.29	0.487536	0.416682	1.17004
596142	434303	653119	200857	18.33	0.495141	0.420105	1.17861
392401	434172	361239	200824	18.36	1.3502	1.61346	0.836835
682213	434332	748377	200773	18.41	0.219333	0.144842	1.51429
655059	434313	731510	200758	18.45	0.302349	0.190639	1.58598
644458	434500	683119	200770	18.48	0.336614	0.328711	1.02404
614633	434370	661636	200776	18.52	0.432955	0.393177	1.10117
590519	434103	643112	200721	18.57	0.513589	0.449861	1.14166
593714	434109	655004	200806	18.61	0.502577	0.413784	1.21459
573911	434182	649053	200744	18.64	0.572332	0.431558	1.3262
585155	434291	632019	200650	18.68	0.533146	0.484219	1.10104
592043	434168	619066	200551	18.72	0.508622	0.524962	0.968873
585347	434168	620737	200820	18.76	0.531895	0.522231	1.01851
581749	434183	625383	200759	18.8	0.544582	0.506588	1.075
586144	434336	628853	200755	18.84	0.529903	0.495395	1.06966
589017	434373	630841	200682	18.88	0.520072	0.4883	1.06507
590488	434314	632018	200547	18.92	0.514691	0.483187	1.0652
591270	434144	633226	200580	18.96	0.511182	0.47967	1.0657
591967	434172	633921	200555	19	0.508903	0.477208	1.06642
592936	434382	634749	200606	19.04	0.506546	0.475089	1.06621
593169	434206	635599	200694	19.08	0.504913	0.473276	1.06685
593941	434509	635882	200615	19.12	0.503679	0.471585	1.06806
593807	434199	636259	200601	19.16	0.502681	0.47025	1.06897
594751	434723	637267	200780	19.2	0.501898	0.468857	1.07047
594814	434537	638201	200941	19.24	0.500806	0.46752	1.0712
595098	434585	637895	200766	19.28	0.500055	0.466731	1.0714
595147	434450	637561	200553	19.32	0.499251	0.465647	1.07217
595477	434619	638014	200601	19.36	0.498913	0.464698	1.07363
596102	434918	638463	200687	19.4	0.498173	0.464144	1.07332
595750	434533	639043	200781	19.44	0.49757	0.463257	1.07407
595798	434484	639026	200700	19.47	0.497174	0.462498	1.07498
596002	434545	639045	200651	19.51	0.496761	0.461945	1.07537
596256	434711	639063	200601	19.56	0.496671	0.461386	1.07648
595975	434438	639527	200697	19.59	0.49635	0.460888	1.07694
596293	434670	639295	200599	19.63	0.496351	0.460635	1.07754
596157	434535	639780	200693	19.67	0.496182	0.46005	1.07854
596482	434724	639776	200644	19.71	0.495956	0.459571	1.07917
596144	434441	639619	200569	19.75	0.495784	0.459312	1.0794
596448	434603	640012	200635	19.79	0.495503	0.458737	1.08015
596512	434657	640633	200801	19.83	0.495538	0.458449	1.0809
596277	434550	640118	200627	19.87	0.495841	0.458323	1.08186
596368	434640	639981	200544	19.91	0.495952	0.45792	1.08305
596146	434519	640174	200562	19.95	0.496144	0.457493	1.08448
596513	434838	640273	200552	19.99	0.496387	0.457081	1.08599
596113	434659	640871	200695	20.03	0.496917	0.456636	1.08821
595895	434552	640667	200593	20.07	0.497161	0.456253	1.08966
595977	434642	640837	200622	20.11	0.497303	0.45601	1.09055
596107	434853	640907	200587	20.15	0.49785	0.455438	1.09312
595981	434829	641003	200583	20.19	0.49817	0.455096	1.09465
596027	434815	641853	200808	20.23	0.497946	0.454685	1.09515
596283	434980	641519	200664	20.27	0.497844	0.454288	1.09588
596003	434768	641842	200715	20.31	0.497807	0.453785	1.09701
595965	434775	642072	200758	20.35	0.497971	0.453495	1.09807
595981	434808	641637	200596	20.39	0.498071	0.453234	1.09893
595833	434768	641789	200627	20.42	0.498391	0.453068	1.10004	6	0.486
595689	434598	642062	200672	20.47	0.498085	0.452663	1.10034
595788	434710	642232	200707	20.51	0.498273	0.452481	1.1012
595507	434553	642170	200686	20.54	0.498499	0.452464	1.10174
595439	434568	642003	200623	20.59	0.498803	0.452356	1.10268
595655	434772	642031	200639	20.63	0.499021	0.452429	1.10298
595537	434718	642309	200706	20.66	0.499172	0.452229	1.1038
595411	434641	642756	200804	20.7	0.499243	0.451811	1.10498
595413	434602	642994	200838	20.74	0.499052	0.451406	1.10555
595212	434440	643461	200959	20.78	0.49898	0.451156	1.106
595474	434555	642662	200696	20.82	0.498622	0.451021	1.10554
595498	434521	642554	200640	20.86	0.498379	0.450798	1.10555
595519	434472	642734	200679	20.9	0.498076	0.450625	1.1053
596015	434781	642606	200625	20.94	0.497827	0.450484	1.10509
595861	434599	642649	200596	20.98	0.497499	0.450057	1.10541
595814	434572	642761	200639	21.02	0.497534	0.450138	1.10529
595699	434441	643169	200737	21.06	0.497312	0.449843	1.10552
596097	434681	642953	200661	21.1	0.497075	0.449757	1.10521
596210	434719	642910	200613	21.14	0.496866	0.44941	1.1056
596282	434740	643702	200855	21.18	0.496718	0.449358	1.10539
596154	434583	643414	200707	21.22	0.496418	0.448775	1.10616
596078	434570	643345	200700	21.26	0.496618	0.44892	1.10625
596127	434536	643711	200785	21.3	0.49629	0.448628	1.10624
596376	434627	643606	200682	21.34	0.495863	0.447922	1.10703
596556	434762	643608	200681	21.38	0.495881	0.447906	1.10711
596398	434591	643814	200723	21.42	0.495619	0.447683	1.10708
596329	434526	643894	200726	21.46	0.495549	0.447462	1.10747
596295	434454	643849	200692	21.5	0.495327	0.447262	1.10746
596240	434373	643811	200668	21.54	0.495134	0.44714	1.10734
596663	434680	644258	200801	21.58	0.495129	0.447076	1.10748
596708	434668	643933	200675	21.62	0.494918	0.446828	1.10763
596888	434774	643903	200645	21.66	0.4948	0.446621	1.10787
596841	434725	643875	200616	21.69	0.49473	0.446417	1.10822
596596	434527	644117	200692	21.73	0.494638	0.446423	1.108
596934	434775	643629	200516	21.77	0.494647	0.446182	1.10862
597106	434859	644100	200647	21.81	0.494452	0.446024	1.10858
596872	434668	644229	200679	21.85	0.494355	0.445942	1.10857
596770	434572	644448	200733	21.89	0.494253	0.445799	1.10869
596980	434693	644418	200753	21.93	0.494103	0.446094	1.10762
597155	434848	643893	200595	21.98	0.494233	0.446149	1.10777
596892	434627	644090	200618	22.01	0.494094	0.445764	1.10842
597211	434865	644522	200722	22.05	0.494121	0.445457	1.10924
597050	434705	644682	200768	22.09	0.49392	0.445419	1.10889
597269	434847	644272	200614	22.13	0.493837	0.445154	1.10936
597079	434692	644368	200619	22.17	0.493759	0.444904	1.10981
597061	434736	644021	200518	22.21	0.494028	0.444975	1.11024
597144	434743	644675	200683	22.25	0.493776	0.444587	1.11064
597222	434841	644324	200568	22.29	0.49397	0.444529	1.11122
597289	434855	644513	200606	22.33	0.493807	0.44432	1.11138
597321	434859	645170	200810	22.37	0.493716	0.444315	1.11118
596999	434625	645251	200819	22.41	0.493718	0.444152	1.1116
596891	434531	645329	200832	22.45	0.493645	0.444039	1.11172
597130	434703	645566	200901	22.49	0.493636	0.443992	1.11181
596767	434412	645175	200773	22.53	0.49351	0.443928	1.11169
596771	434389	644738	200602	22.57	0.493388	0.443576	1.1123
597396	434819	644824	200624	22.61	0.493271	0.443529	1.11215
597027	434531	644879	200638	22.65	0.493179	0.443497	1.11202
597193	434604	644858	200610	22.69	0.492954	0.443282	1.11206
597026	434443	645417	200767	22.73	0.492768	0.443112	1.11206
597197	434550	645135	200653	22.76	0.492686	0.442848	1.11254
597396	434681	644612	200489	22.81	0.492621	0.442835	1.11243
597392	434650	645188	200669	22.84	0.492489	0.442843	1.11211
597244	434536	644817	200540	22.88	0.492459	0.442706	1.11238
597725	434868	644822	200541	22.92	0.492375	0.442701	1.11221
597233	434462	644746	200496	22.96	0.492148	0.442486	1.11224
597407	434586	645067	200581	23	0.492136	0.442337	1.11258
597491	434658	645078	200609	23.04	0.492188	0.442584	1.11208
597345	434529	645110	200600	23.08	0.49208	0.442394	1.11231
597391	434542	645651	200773	23.12	0.491984	0.442442	1.11197
597609	434702	645505	200702	23.16	0.491991	0.442185	1.11264
597620	434673	645513	200699	23.2	0.491816	0.442129	1.11238
597724	434761	645732	200765	23.24	0.491875	0.442108	1.11257
597375	434485	645063	200529	23.28	0.49177	0.441827	1.11304
597672	434619	645206	200578	23.32	0.491384	0.441873	1.11205
597884	434608	645484	200625	23.36	0.490607	0.441477	1.11129
598153	434749	645539	200637	23.4	0.49035	0.441426	1.11083
597733	434430	645757	200681	23.44	0.490285	0.441187	1.11129
597962	434559	646095	200770	23.48	0.490109	0.441026	1.11129
598287	434762	645500	200598	23.52	0.489953	0.441155	1.11061
598273	434729	646117	200765	23.56	0.489846	0.440907	1.11099
597190	434694	645838	200798	23.6	0.493388	0.442109	1.11599
589333	434427	640921	200766	23.64	0.519229	0.457192	1.13569
587749	434645	640014	200732	23.68	0.525763	0.459705	1.1437
588876	434562	641184	200782	23.72	0.521452	0.456526	1.14222
393573	434476	384488	200961	23.76	1.34553	1.48911	0.903577
226609	434340	276690	200854	23.79	2.47442	2.1512	1.15025	7	0.48
454606	434533	486492	200913	23.84	1.05082	1.01434	1.03596
626261	434692	642817	200767	23.87	0.396123	0.451248	0.877839
601128	434509	613602	200906	23.92	0.479069	0.546396	0.876779
593237	434768	624849	200844	23.96	0.507325	0.509164	0.99639
601518	434529	624029	200624	23.99	0.477836	0.509601	0.937666
603230	434549	633552	200565	24.03	0.472115	0.478482	0.986694
601429	434346	641216	200514	24.07	0.477277	0.453733	1.05189
600451	434632	645498	200427	24.11	0.481954	0.439443	1.09674
600117	434585	647537	200388	24.15	0.482871	0.432694	1.11597
597352	434523	647712	200647	24.19	0.492028	0.434752	1.13174
596990	434463	648510	200665	24.23	0.492986	0.432452	1.13998
596592	434393	648387	200562	24.27	0.494021	0.431799	1.1441
596095	434687	647861	200608	24.31	0.49711	0.433897	1.14569
595304	434583	648241	200670	24.35	0.499338	0.433338	1.1523
594731	434458	648102	200500	24.39	0.500719	0.432062	1.15891
593341	434619	649846	200679	24.43	0.506265	0.428444	1.18164
592274	434218	650300	200720	24.47	0.508059	0.427448	1.18859
592381	434422	650348	200690	24.51	0.508651	0.426998	1.19122
591763	434353	651459	200777	24.55	0.510461	0.424431	1.2027
592010	434530	652112	200814	24.59	0.510441	0.422783	1.20734
592031	434523	651545	200579	24.63	0.510336	0.422177	1.20882
592094	434441	651135	200362	24.67	0.509732	0.421264	1.21001
592585	434711	651989	200563	24.71	0.509307	0.420643	1.21078
592262	434373	652406	200648	24.75	0.508831	0.420208	1.2109
592747	434718	652450	200590	24.79	0.508781	0.419489	1.21286
592611	434553	652235	200476	24.83	0.508473	0.419008	1.21352
592526	434479	652844	200642	24.86	0.508418	0.418795	1.214
592744	434573	652994	200628	24.9	0.508108	0.418191	1.21501
592807	434590	652990	200581	24.95	0.507971	0.417731	1.21602
593102	434737	653728	200800	24.99	0.507645	0.417654	1.21547
592979	434585	653080	200557	25.02	0.507354	0.417212	1.21606
592863	434489	652987	200511	25.06	0.507302	0.417037	1.21644
593380	434807	653686	200704	25.1	0.507016	0.41682	1.21639
593258	434668	653776	200715	25.14	0.506782	0.416653	1.21632
593308	434637	653847	200721	25.18	0.506464	0.416494	1.21602
593109	434439	653510	200603	25.22	0.506218	0.416348	1.21585
593938	434977	653340	200531	25.26	0.505892	0.416149	1.21565
593617	434689	654062	200730	25.3	0.505643	0.415922	1.21572
593714	434693	654454	200840	25.34	0.505328	0.415818	1.21526
592628	433833	653806	200612	25.38	0.505022	0.415526	1.21538
593386	434356	653778	200591	25.42	0.504872	0.415401	1.21538
593453	434312	653968	200622	25.46	0.504433	0.415127	1.21513
593533	434336	653951	200616	25.5	0.50427	0.415119	1.21476
593353	434170	654090	200636	25.54	0.504109	0.414891	1.21504
593714	434394	654281	200679	25.58	0.50392	0.414735	1.21504
593502	434014	654079	200574	25.62	0.50286	0.414302	1.21375
594061	434281	654585	200695	25.66	0.502192	0.413959	1.21314
593956	434189	654282	200566	25.7	0.50212	0.413597	1.21403
593973	434181	654519	200617	25.74	0.502024	0.413379	1.21444
594394	434435	654541	200615	25.78	0.501771	0.413291	1.21409
594209	434372	654362	200538	25.81	0.502111	0.413069	1.21556
594145	434320	654537	200575	25.86	0.502086	0.412902	1.21599
593845	434132	654859	200658	25.9	0.502234	0.412744	1.21682
594242	434462	654506	200527	25.94	0.502421	0.412515	1.21795
593791	434103	654850	200608	25.97	0.502283	0.41227	1.21834
594329	434463	655020	200638	26.01	0.502126	0.412048	1.21861
594110	434279	655102	200648	26.06	0.502014	0.411896	1.21879
594265	434374	655183	200671	26.1	0.501928	0.411878	1.21863
593918	434115	655020	200594	26.13	0.501902	0.411606	1.21938
594042	434174	654874	200549	26.18	0.501753	0.411603	1.21902
593941	434038	655200	200604	26.21	0.50146	0.411152	1.21965
594006	434053	654947	200525	26.25	0.501307	0.411137	1.21932
594295	434201	654942	200483	26.29	0.501009	0.41073	1.2198
594206	434104	655940	200783	26.33	0.500859	0.410675	1.2196
594382	434182	655769	200723	26.37	0.50062	0.410598	1.21925
594018	433910	655653	200666	26.41	0.500591	0.410382	1.21982
594372	434134	656645	200967	26.45	0.500428	0.410356	1.2195
594662	434290	656142	200807	26.49	0.500165	0.410295	1.21904
594484	434148	656444	200898	26.53	0.500109	0.410281	1.21894
594062	433853	656016	200735	26.57	0.500171	0.409959	1.22005
594514	434175	655528	200573	26.61	0.500133	0.409832	1.22034
594293	433973	655641	200623	26.65	0.499941	0.409987	1.21941
594492	434106	655926	200686	26.69	0.499883	0.409744	1.21999
594383	434032	655829	200651	26.73	0.49991	0.40969	1.22021
594207	433869	655599	200576	26.77	0.499747	0.409644	1.21995
594725	434258	655610	200570	26.81	0.499798	0.40955	1.22036
594637	434133	655581	200565	26.85	0.499512	0.409589	1.21954
594296	433914	655541	200536	26.89	0.499653	0.40942	1.22039
595007	434432	655557	200538	26.93	0.499648	0.409391	1.22046
594904	434330	655676	200575	26.97	0.499521	0.409397	1.22014
594881	434312	655510	200514	27.01	0.499516	0.409294	1.22043
594715	434206	656284	200729	27.04	0.499587	0.409076	1.22126
594646	434145	656391	200759	27.08	0.499537	0.409049	1.22122
595287	434596	656739	200863	27.13	0.499457	0.409024	1.2211
594527	434005	656213	200691	27.17	0.499287	0.408912	1.22101
595014	434394	656011	200628	27.2	0.499445	0.4089	1.22143	8	0.486
594760	434198	656002	200614	27.24	0.499395	0.408787	1.22165
594842	434225	655889	200565	27.29	0.49924	0.408642	1.22171
594496	433956	655898	200572	27.32	0.499162	0.408685	1.22139
595026	434315	655988	200599	27.36	0.499031	0.408679	1.22108
595023	434322	655928	200564	27.4	0.499074	0.408512	1.22169
594842	434172	656227	200653	27.44	0.49899	0.408488	1.22155
594665	434037	656212	200644	27.48	0.498963	0.408443	1.22162
594664	434061	656217	200655	27.52	0.499079	0.408539	1.22162
594629	434001	656178	200614	27.56	0.498917	0.408246	1.2221
594665	434002	656330	200686	27.6	0.498798	0.408503	1.22104
594472	433874	656351	200667	27.64	0.498858	0.408247	1.22195
594548	433899	656689	200753	27.68	0.498715	0.408073	1.22212
594856	434126	656777	200769	27.72	0.498725	0.407964	1.22247
594364	433778	656705	200761	27.76	0.498777	0.408105	1.22218
594872	434161	656369	200656	27.8	0.498835	0.408082	1.22239
594426	433809	656199	200585	27.84	0.49871	0.407891	1.22266
595007	434206	656515	200675	27.88	0.498583	0.407824	1.22254
594590	433887	656761	200764	27.92	0.498514	0.407963	1.22196
594897	434125	656229	200575	27.96	0.498579	0.407698	1.22291
594889	434070	656262	200580	28	0.498348	0.407647	1.2225
594478	433799	656441	200626	28.04	0.498484	0.407559	1.2231
594921	434087	656317	200595	28.08	0.498318	0.407629	1.22248
594638	433868	656763	200716	28.12	0.498259	0.407475	1.2228
594467	433739	656363	200603	28.16	0.498239	0.407568	1.22247
595056	434143	656056	200492	28.19	0.498117	0.407395	1.22269
594978	434101	656117	200499	28.24	0.498188	0.407278	1.22321
594905	434011	655966	200483	28.28	0.498015	0.407581	1.22188
595628	434562	656334	200556	28.32	0.498125	0.407184	1.22334
595220	434237	656124	200494	28.35	0.497997	0.407206	1.22296
595386	434344	657023	200767	28.4	0.49793	0.407189	1.22285
594751	433883	656425	200583	28.43	0.497941	0.407176	1.22291
594933	433989	656772	200688	28.47	0.497815	0.407166	1.22263
594885	433944	656931	200742	28.51	0.497767	0.40722	1.22235
594673	433789	657071	200780	28.55	0.497766	0.407172	1.22249
595039	434062	656697	200660	28.59	0.497794	0.407115	1.22274
595053	434073	656608	200612	28.63	0.497798	0.406906	1.22337
595171	434161	656898	200706	28.67	0.497807	0.40696	1.22323
595032	434038	656733	200651	28.71	0.497705	0.406914	1.22312
594956	433975	656495	200577	28.75	0.497669	0.406901	1.22307
594994	433991	656780	200659	28.79	0.497614	0.40685	1.22309
595053	434041	656717	200618	28.83	0.497647	0.406632	1.22383
595136	434102	656833	200660	28.87	0.497649	0.406698	1.22364
595233	434163	657026	200722	28.91	0.497603	0.406728	1.22343
594957	433941	656671	200605	28.95	0.497506	0.406642	1.22345
595490	434351	655952	200373	28.99	0.497606	0.406518	1.22407
595168	434103	656911	200676	29.03	0.497544	0.406619	1.22361
595344	434246	657554	200878	29.07	0.497613	0.406675	1.22361
595178	434100	657134	200740	29.11	0.497495	0.406578	1.22362
593931	434187	656324	200678	29.15	0.502197	0.408441	1.22955
588147	434235	652710	200780	29.19	0.522447	0.420595	1.24216
586797	433938	650992	200533	29.22	0.525749	0.423426	1.24165
588426	434453	652322	200625	29.26	0.522503	0.420236	1.24335
378850	434141	362159	200564	29.3	1.42196	1.60572	0.885559
656316	434315	711831	200565	29.34	0.298436	0.243667	1.22477
632682	434312	691713	200556	29.39	0.373462	0.301362	1.23924
622583	434361	673134	200540	29.42	0.406617	0.35608	1.14193
574333	434124	625628	200598	29.46	0.570555	0.504182	1.13164
554904	434287	605425	200560	29.5	0.641738	0.569963	1.12593
544259	434229	599782	200780	29.54	0.681098	0.591048	1.15236
553055	434340	610987	200559	29.58	0.648817	0.55152	1.17642
561494	434307	619615	200772	29.62	0.617676	0.525396	1.17564
566237	434297	624195	200621	29.66	0.600418	0.509035	1.17952
571941	434302	627204	200609	29.7	0.579933	0.499221	1.16168
576165	434296	629467	200419	29.74	0.564849	0.490052	1.15263
578784	434272	632313	200594	29.78	0.555456	0.482719	1.15068
580619	434139	634068	200591	29.82	0.548353	0.477102	1.14934
582492	434232	635858	200688	29.86	0.542201	0.472394	1.14777
583249	433820	637040	200684	29.9	0.537601	0.468611	1.14722
584740	434204	637985	200687	29.94	0.534188	0.465653	1.14718
585259	433895	638805	200600	29.98	0.530916	0.46219	1.1487
586556	434235	639717	200624	30.02	0.527989	0.459556	1.14891
587116	434012	641503	200899	30.06	0.524986	0.456697	1.14953
587878	433949	642064	200762	30.1	0.522035	0.45356	1.15097
588799	434035	643446	200798	30.14	0.519237	0.449588	1.15492
589205	433786	643823	200634	30.18	0.516653	0.44676	1.15644
590479	434242	644836	200645	30.22	0.514383	0.443702	1.1593
590623	433940	646019	200794	30.26	0.512461	0.441504	1.16072
591429	434228	646599	200782	30.3	0.511028	0.439575	1.16255
591700	434133	647143	200797	30.34	0.509643	0.43803	1.16349
592011	434105	647059	200635	30.38	0.508436	0.436665	1.16436
592195	434009	647162	200519	30.42	0.507347	0.435178	1.16584
592569	434085	647443	200477	30.45	0.506414	0.433881	1.16717
592853	434106	648208	200613	30.5	0.505532	0.432868	1.16787
593044	434094	648566	200657	30.54	0.504817	0.432197	1.16802
593154	433992	648672	200619	30.57	0.503956	0.431486	1.16796
593613	434121	648734	200558	30.61	0.502982	0.43068	1.16788	9	0.486
596120	434239	650930	200598	30.65	0.494915	0.424271	1.16651
595944	433715	651688	200632	30.69	0.493048	0.422267	1.16762
593028	434268	649599	200679	30.73	0.505692	0.42921	1.17819
557557	434087	600228	200665	30.77	0.631036	0.588395	1.07247
318257	434037	304188	200686	30.81	1.77807	1.95854	0.907853
641508	434036	682488	200578	30.85	0.343815	0.328645	1.04616
614569	434165	651652	200504	30.89	0.432202	0.421092	1.02639
613326	433988	652250	200524	30.93	0.43551	0.419444	1.0383
612866	433880	652103	200515	30.97	0.436536	0.419808	1.03985
618886	434003	666411	200566	31.01	0.417116	0.376574	1.10766
613484	433721	682223	200731	31.05	0.433724	0.330965	1.31048
590577	433977	671656	200655	31.09	0.512794	0.361666	1.41787
582579	434489	658588	200666	31.13	0.543106	0.401379	1.3531
586590	434280	640910	200678	31.17	0.528083	0.456343	1.15721
586754	434185	641185	200658	31.21	0.527063	0.455277	1.15768
586757	434218	650347	200728	31.25	0.527208	0.427383	1.23357
587566	434245	651815	200797	31.29	0.524516	0.423531	1.23844
587493	433940	652399	200716	31.33	0.523333	0.420913	1.24333
588202	434144	652673	200696	31.37	0.521827	0.419865	1.24284
588111	433972	653580	200814	31.41	0.521332	0.418251	1.24646
588210	433901	653900	200730	31.44	0.520653	0.416421	1.2503
588930	434157	654109	200658	31.49	0.519357	0.415054	1.2513
588890	433980	654588	200754	31.52	0.518662	0.414543	1.25117
589148	434029	654204	200581	31.57	0.517996	0.413988	1.25124
588880	433815	655112	200797	31.6	0.517918	0.413361	1.25294
589153	433988	655163	200726	31.64	0.517786	0.412492	1.25526
589277	433966	655096	200674	31.68	0.517251	0.412176	1.25493
589558	434118	655911	200863	31.72	0.516992	0.411567	1.25616
589621	434083	655719	200786	31.76	0.516609	0.411384	1.25578
589436	433913	655575	200733	31.8	0.51645	0.411295	1.25567
589105	433632	655360	200640	31.84	0.516273	0.411022	1.25607
589779	434043	655703	200751	31.88	0.515872	0.411082	1.25491
589675	433938	655875	200768	31.92	0.515738	0.410724	1.25568
589603	433818	655214	200562	31.96	0.515422	0.410687	1.25502
589811	433989	655821	200726	32	0.515507	0.410468	1.2559
589443	433662	656098	200812	32.04	0.515241	0.410481	1.25521
589896	433978	655431	200564	32.08	0.51516	0.41004	1.25636
589855	433958	655716	200632	32.12	0.515208	0.409847	1.25707
589563	433728	656086	200744	32.16	0.515136	0.409835	1.25694
589781	433895	656043	200714	32.2	0.515167	0.409666	1.25753
590211	434208	655715	200602	32.24	0.515152	0.409549	1.25785
589775	433884	655659	200597	32.28	0.515136	0.40967	1.25744
590066	434056	656257	200755	32.32	0.514938	0.40942	1.25773
590003	433992	656255	200714	32.36	0.514855	0.409014	1.25877
589899	433906	655949	200613	32.4	0.51481	0.40894	1.25889
589985	433949	656315	200711	32.44	0.514714	0.4088	1.25909
590282	434135	656584	200782	32.47	0.514561	0.408687	1.25906
590459	434212	656695	200814	32.52	0.514311	0.408667	1.25851
590331	434091	657083	200918	32.56	0.514184	0.40852	1.25865
590010	433835	656682	200801	32.59	0.51409	0.408577	1.25825
590305	433989	656259	200642	32.63	0.513794	0.408279	1.25844
590950	434316	656399	200663	32.68	0.5131	0.40806	1.25741
591038	434266	656574	200690	32.71	0.51256	0.407794	1.25691
591100	434269	656950	200792	32.75	0.512359	0.407664	1.25682
590713	434029	656808	200740	32.79	0.512568	0.407578	1.2576
591028	434220	657180	200834	32.83	0.512378	0.40738	1.25774
590684	433964	656810	200699	32.87	0.512362	0.40716	1.25838
590469	433806	657090	200800	32.91	0.512362	0.407315	1.2579
590835	434034	657042	200776	32.95	0.512169	0.407221	1.25772
590340	433661	656207	200512	32.99	0.512125	0.407132	1.25788
591010	434125	656633	200633	33.03	0.511992	0.40704	1.25784
590515	433760	656305	200535	33.07	0.511986	0.407062	1.25776
590509	433745	656744	200669	33.11	0.511936	0.407061	1.25764
590735	433926	656932	200710	33.15	0.512007	0.406896	1.25832
590597	433828	656999	200720	33.19	0.512022	0.406791	1.25869
590846	433979	656465	200536	33.23	0.511872	0.406581	1.25897
590451	433656	656302	200480	33.27	0.511717	0.406519	1.25878
591062	434143	656724	200590	33.31	0.511897	0.406329	1.25981
590871	433958	656719	200590	33.35	0.511686	0.406344	1.25924
591084	434132	656915	200623	33.39	0.511769	0.406074	1.26029
591098	434126	657504	200805	33.43	0.511692	0.406095	1.26003
591074	434062	656897	200624	33.47	0.511474	0.40614	1.25936
591093	434076	657002	200630	33.51	0.511474	0.405878	1.26017
590852	433845	656871	200562	33.55	0.511219	0.405596	1.26041
590945	433852	656636	200485	33.58	0.51093	0.405544	1.25987
591204	434033	656893	200536	33.63	0.510887	0.405267	1.26062
591355	434117	657557	200742	33.66	0.510761	0.405301	1.2602
591400	434156	657743	200792	33.71	0.510789	0.405232	1.26048
590928	433792	657697	200773	33.75	0.510706	0.405183	1.26043
590814	433702	657579	200725	33.78	0.510676	0.405062	1.26073
591135	433967	657902	200838	33.83	0.510815	0.405207	1.26063
590959	433807	657944	200856	33.86	0.51067	0.405259	1.26011
590798	433685	657108	200593	33.9	0.510652	0.405181	1.26031
591087	433867	657095	200575	33.94	0.510509	0.40504	1.26039
591040	433833	657344	200651	33.98	0.510512	0.40504	1.2604
591136	433881	657193	200596	34.02	0.510406	0.40495	1.26042	10	0.486
591239	433961	657604	200711	34.06	0.510427	0.404845	1.2608
591178	433899	657749	200752	34.1	0.510345	0.404813	1.2607
591440	434084	657568	200715	34.14	0.510311	0.404996	1.26004
591393	434064	657773	200766	34.18	0.510379	0.40488	1.26057
591349	434018	657686	200732	34.22	0.510315	0.404805	1.26064
591186	433874	657296	200615	34.26	0.5102	0.404825	1.2603
591349	433973	657377	200653	34.3	0.510103	0.404959	1.25964
591365	433985	657283	200599	34.34	0.510104	0.404704	1.26044
591154	433828	657435	200644	34.38	0.510094	0.40469	1.26045
591473	434061	656983	200500	34.42	0.510088	0.404629	1.26063
591022	433716	657271	200579	34.46	0.510022	0.40454	1.26075
591021	433728	657182	200551	34.5	0.510082	0.404532	1.26092
591476	434061	657909	200765	34.54	0.510078	0.404453	1.26116
591225	433867	657549	200659	34.58	0.510032	0.404492	1.26092
591692	434225	657839	200743	34.62	0.510104	0.404446	1.26124
591321	433914	657219	200553	34.66	0.509921	0.404438	1.26081
591565	434093	657420	200599	34.7	0.509921	0.404284	1.26129
591465	434020	657123	200514	34.73	0.509923	0.404341	1.26112
591141	433804	657385	200595	34.78	0.510025	0.404351	1.26134
591856	434290	657429	200616	34.81	0.509843	0.404427	1.26065
591523	434016	657516	200627	34.85	0.509703	0.404271	1.2608
591701	434106	657814	200714	34.89	0.509512	0.404232	1.26045
591270	433815	657524	200607	34.93	0.509631	0.404046	1.26132
591476	433930	657866	200701	34.98	0.50946	0.403942	1.26122
591452	433963	657249	200519	35.01	0.509699	0.404005	1.26162
591643	434071	657626	200642	35.05	0.509548	0.404085	1.26099
591233	433760	657312	200538	35.09	0.509499	0.404002	1.26113
591494	433917	657410	200560	35.13	0.509337	0.403923	1.26097
591791	434128	657478	200565	35.17	0.509304	0.403765	1.26139
591531	433936	657685	200630	35.21	0.509298	0.403783	1.26132
591426	433837	657724	200643	35.25	0.509195	0.403794	1.26103
591461	433860	658093	200752	35.29	0.509182	0.403759	1.26111
591628	433969	657924	200686	35.33	0.509119	0.403614	1.2614
591438	433816	657675	200623	35.37	0.509054	0.403744	1.26083
591214	433638	657549	200576	35.41	0.50899	0.403658	1.26094
591090	433577	657383	200503	35.45	0.509131	0.403433	1.262
591544	433868	658390	200846	35.49	0.508933	0.403793	1.26038
591263	433711	658108	200760	35.53	0.509164	0.403793	1.26095
591275	433672	658340	200830	35.57	0.508939	0.403785	1.26042
591556	433876	658302	200786	35.61	0.508929	0.40346	1.26141
591791	434033	657421	200512	35.65	0.508857	0.403407	1.2614
591112	433514	657579	200560	35.68	0.508758	0.403405	1.26116
591415	433710	657684	200589	35.73	0.508634	0.403374	1.26095
591673	433900	657585	200560	35.76	0.508638	0.403386	1.26092
591426	433738	657991	200677	35.8	0.508728	0.403318	1.26136
591498	433752	657701	200600	35.85	0.508545	0.403433	1.26054
591408	433709	657849	200636	35.88	0.508653	0.403341	1.2611
591265	433596	657932	200665	35.93	0.508615	0.403378	1.26089
591442	433734	658017	200693	35.97	0.508654	0.403399	1.26092
591380	433670	657704	200588	36	0.508566	0.403303	1.261
591544	433812	657645	200562	36.04	0.508669	0.403223	1.26151
591605	433826	657873	200642	36.08	0.508524	0.403328	1.26082
591508	433750	657526	200535	36.12	0.508501	0.403316	1.2608
591601	433781	657840	200625	36.16	0.508325	0.403258	1.26055
592021	434107	657518	200511	36.2	0.50841	0.403099	1.26125
591512	433711	657883	200625	36.24	0.508303	0.403126	1.2609
591687	433808	657597	200534	36.28	0.508155	0.403088	1.26066
591512	433664	657980	200647	36.32	0.508081	0.40305	1.26059
591881	433915	657523	200515	36.36	0.507989	0.403124	1.26013
591807	433866	657476	200503	36.4	0.508014	0.403148	1.26012
592142	434094	657999	200647	36.44	0.507931	0.402992	1.2604
592444	434293	658038	200651	36.48	0.507825	0.402913	1.26039
592369	434269	658087	200669	36.52	0.507971	0.402943	1.26065
592130	434079	658605	200828	36.56	0.507902	0.402954	1.26045
592009	433999	658053	200657	36.6	0.507943	0.402927	1.26063
592104	434074	657968	200629	36.64	0.507968	0.402906	1.26076
592237	434168	657655	200541	36.68	0.507952	0.402981	1.26049
592188	434136	657673	200525	36.72	0.50797	0.402765	1.26121
592271	434190	657798	200571	36.76	0.507938	0.402844	1.26088
592274	434193	657482	200485	36.8	0.507942	0.402948	1.26056
591959	433973	657196	200396	36.84	0.507993	0.40293	1.26075
592406	434285	658099	200677	36.87	0.507919	0.402987	1.26039
592330	434251	658283	200732	36.92	0.508021	0.402976	1.26067
592646	434434	657789	200553	36.95	0.507792	0.402691	1.261
592150	434085	656988	200282	37	0.507861	0.402421	1.26201
592162	434084	658140	200653	37.03	0.507815	0.40262	1.26127
592057	433986	658229	200678	37.07	0.507716	0.402599	1.2611
591950	433923	657866	200564	37.11	0.507788	0.402566	1.26138
592448	434289	657638	200498	37.15	0.507793	0.402601	1.26128
592130	434050	657645	200509	37.19	0.507765	0.40269	1.26093
592323	434177	656685	200202	37.23	0.507697	0.402546	1.26121
592236	434088	657354	200406	37.27	0.507578	0.402546	1.26092
592041	433951	657359	200414	37.31	0.507606	0.402612	1.26078
592385	434213	657454	200447	37.35	0.507652	0.402652	1.26077
592202	434060	657465	200436	37.39	0.507563	0.402508	1.261
592050	433947	657661	200480	37.43	0.507556	0.402349	1.26148	11	0.486
592399	434225	657497	200430	37.47	0.507661	0.402349	1.26174
592065	433967	658374	200731	37.51	0.507598	0.402687	1.26053
592428	434231	657702	200505	37.55	0.507589	0.402475	1.26117
591946	433862	657916	200559	37.59	0.507515	0.402362	1.26134
592299	434135	657931	200556	37.63	0.507582	0.402286	1.26174
592345	434100	658704	200796	37.67	0.507258	0.40233	1.2608
592231	434060	658250	200667	37.71	0.507463	0.402424	1.26102
592532	434276	657737	200503	37.75	0.507441	0.402348	1.2612
592329	434128	657772	200506	37.79	0.507445	0.402271	1.26145
592766	434439	658125	200604	37.83	0.507401	0.402174	1.26165
592309	434063	658006	200574	37.87	0.507208	0.402237	1.26097
592200	433987	658025	200569	37.91	0.507226	0.402129	1.26135
592201	433993	658281	200666	37.95	0.507251	0.402319	1.26082
592297	434092	658454	200705	37.98	0.507386	0.402181	1.26158
592327	434073	658392	200702	38.03	0.507193	0.402341	1.2606
591670	433572	658147	200615	38.06	0.507101	0.402217	1.26076
592241	434028	657882	200515	38.11	0.507278	0.402024	1.26181
592304	434040	658182	200614	38.15	0.507117	0.4021	1.26117
592392	434111	658438	200714	38.19	0.507147	0.402321	1.26056
592442	434162	658534	200727	38.22	0.507215	0.402157	1.26124
592264	434021	658676	200776	38.26	0.507165	0.402215	1.26093
592177	433949	658371	200679	38.3	0.507126	0.402174	1.26096
592252	433976	658559	200723	38.34	0.506995	0.402041	1.26105
592184	433938	657816	200502	38.38	0.50705	0.402096	1.26102
592432	434096	658149	200595	38.42	0.506939	0.40201	1.26101
592441	434113	658352	200672	38.46	0.506988	0.402162	1.26066
592232	433966	657912	200535	38.5	0.507017	0.402133	1.26082
592429	434084	657846	200503	38.54	0.506892	0.402014	1.26088
592997	434510	657934	200529	38.58	0.506939	0.402005	1.26102
592657	434268	657648	200448	38.62	0.506972	0.402067	1.26091
592749	434318	657888	200513	38.66	0.50689	0.401986	1.26097
592732	434299	657848	200500	38.7	0.506859	0.401977	1.26092
592870	434393	658040	200554	38.74	0.506826	0.401932	1.26097
592658	434245	659060	200869	38.78	0.50686	0.401973	1.26093
592809	434366	659142	200888	38.82	0.506909	0.401913	1.26124
592471	434091	659211	200913	38.86	0.50678	0.401953	1.26079
592523	434150	658832	200785	38.9	0.506879	0.401828	1.26143
592504	434095	658597	200719	38.94	0.506685	0.401884	1.26077
592395	434037	658003	200540	38.98	0.506788	0.401905	1.26097
592412	434058	658203	200596	39.02	0.506829	0.401855	1.26122
592502	434123	657658	200416	39.06	0.506824	0.401715	1.26165
592691	434242	657754	200462	39.09	0.506732	0.401883	1.26089
592288	433945	658334	200637	39.14	0.506724	0.401866	1.26093
592654	434211	658349	200640	39.17	0.506714	0.40185	1.26095
592503	434084	658655	200728	39.21	0.506637	0.401797	1.26093
592873	434386	657887	200492	39.25	0.506783	0.401778	1.26135
592623	434202	657827	200472	39.29	0.506779	0.40176	1.2614
592913	434408	658061	200541	39.33	0.506748	0.401737	1.26139
593049	434531	658077	200538	39.37	0.506858	0.401658	1.26191
592780	434307	658129	200560	39.41	0.506731	0.40172	1.26141
592923	434411	658145	200558	39.45	0.506728	0.401651	1.26161
592851	434334	658182	200576	39.49	0.506613	0.401718	1.26112
592753	434291	658373	200646	39.53	0.506749	0.401837	1.26108
592701	434198	658349	200619	39.57	0.50649	0.401639	1.26106
592952	434392	658180	200580	39.61	0.506538	0.401765	1.26078
592823	434313	658359	200647	39.65	0.506611	0.40189	1.26057
592375	433948	658443	200657	39.69	0.506438	0.401733	1.26063
592965	434402	658235	200573	39.73	0.50654	0.401526	1.26154
592563	434089	658694	200724	39.77	0.506453	0.401638	1.26097
592300	433894	658536	200663	39.81	0.506442	0.401508	1.26135
592672	434173	658808	200749	39.85	0.506473	0.40154	1.26133
592335	433916	658966	200803	39.89	0.506425	0.401599	1.26102
592801	434261	658919	200787	39.93	0.506442	0.401582	1.26112
592858	434323	658249	200570	39.97	0.506537	0.401453	1.26176
592601	434109	658450	200641	40.01	0.506416	0.401551	1.26115
592803	434230	658395	200626	40.05	0.506289	0.401568	1.26078
592211	433804	658428	200640	40.09	0.506325	0.401608	1.26075
592574	434062	658998	200799	40.13	0.506288	0.401461	1.26111
592621	434130	658415	200628	40.16	0.506446	0.401527	1.2613
592706	434141	658521	200663	40.21	0.506205	0.401554	1.26061
592646	434089	659022	200800	40.25	0.506167	0.401397	1.26101
592855	434262	658729	200688	40.29	0.50626	0.401169	1.26196
592730	434187	658629	200663	40.32	0.506339	0.401224	1.26198
592853	434262	658822	200749	40.36	0.506267	0.401497	1.26095
592792	434223	658362	200589	40.4	0.506294	0.401298	1.26164
592708	434166	658540	200645	40.45	0.506315	0.401315	1.26164
592420	433934	658546	200641	40.48	0.506216	0.401257	1.26158
592534	433994	658941	200768	40.52	0.506105	0.401324	1.26109
592854	434242	658816	200746	40.56	0.50617	0.401485	1.26074
592608	434077	658921	200756	40.6	0.506241	0.401264	1.26161
592566	434021	658673	200676	40.64	0.506122	0.40122	1.26146
592571	434038	659306	200878	40.68	0.506185	0.401312	1.26133
592269	433805	658836	200711	40.72	0.50613	0.401073	1.26194
592759	434156	657999	200460	40.76	0.506092	0.401113	1.26172
592616	434082	658684	200672	40.8	0.506237	0.401146	1.26198	12	0.481
592522	433998	658355	200574	40.84	0.506166	0.401168	1.26173
592757	434162	658213	200537	40.88	0.506127	0.401231	1.26144
592589	434070	658508	200626	40.92	0.506274	0.401222	1.26183
592591	434031	658443	200603	40.96	0.506083	0.40119	1.26145
592613	434036	658280	200540	41	0.506031	0.401056	1.26174
592502	433957	658453	200597	41.04	0.506042	0.401099	1.26164
592669	434097	659495	200908	41.08	0.506125	0.401035	1.26205
593051	434371	658921	200747	41.12	0.506098	0.401174	1.26154
593185	434492	658989	200765	41.16	0.506205	0.401147	1.26189
592335	433856	658793	200690	41.2	0.506142	0.400993	1.26222
592460	433936	659068	200772	41.23	0.506088	0.400975	1.26214
592729	434140	659371	200865	41.28	0.50612	0.400982	1.2622
592502	433960	658654	200653	41.32	0.506056	0.401047	1.26184
592472	433921	658607	200623	41.35	0.505975	0.400889	1.26213
592555	434020	658290	200532	41.4	0.506156	0.400945	1.26241
592483	433972	658047	200476	41.43	0.506178	0.401127	1.26189
592434	433910	658156	200496	41.47	0.506055	0.400994	1.262
592868	434221	658006	200428	41.52	0.506022	0.400769	1.26263
593031	434369	658257	200513	41.55	0.506157	0.400855	1.26269
593108	434395	658808	200667	41.59	0.506014	0.400716	1.26277
593167	434437	658301	200514	41.63	0.506008	0.400731	1.26271
592835	434195	658181	200497	41.67	0.506014	0.400927	1.26211
592911	434213	658635	200624	41.71	0.505836	0.400814	1.26202
592868	434186	658947	200716	41.75	0.505857	0.400783	1.26217
592621	434057	659367	200829	41.79	0.506102	0.400633	1.26326
592706	434090	658999	200716	41.83	0.505964	0.400624	1.26294
592835	434182	658951	200716	41.87	0.505953	0.400771	1.26245
593053	434354	658641	200623	41.91	0.506011	0.400785	1.26255
593117	434405	658219	200493	41.95	0.50603	0.400771	1.26264
592905	434275	658048	200431	41.99	0.506149	0.400671	1.26325
592805	434170	658186	200478	42.03	0.506	0.400721	1.26272
593315	434541	658315	200502	42.07	0.505988	0.400567	1.26318
593184	434444	658321	200510	42.11	0.505983	0.400629	1.26297
592616	434031	658154	200458	42.15	0.505997	0.400618	1.26304
592596	434007	658321	200520	42.19	0.505953	0.40073	1.26258
593041	434328	658512	200587	42.23	0.50593	0.400818	1.26224
593113	434357	658912	200714	42.27	0.505818	0.40087	1.2618
592861	434204	659048	200729	42.3	0.505966	0.400605	1.26301
593179	434383	659284	200803	42.35	0.505713	0.400626	1.26231
593004	434284	659209	200802	42.38	0.50585	0.400845	1.26196
592975	434251	659481	200862	42.43	0.505795	0.400616	1.26254
592628	434019	659037	200719	42.47	0.505899	0.400538	1.26305
592901	434199	659311	200810	42.5	0.505805	0.400614	1.26258
593037	434301	658897	200682	42.54	0.505816	0.400595	1.26266
592854	434132	658875	200673	42.59	0.505651	0.400572	1.26232
592965	434228	659218	200782	42.62	0.505721	0.400617	1.26235
593050	434274	659116	200746	42.66	0.505644	0.400568	1.26232
592617	433974	658864	200674	42.7	0.505725	0.400615	1.26237
592734	434052	658468	200559	42.74	0.505688	0.400672	1.2621
592715	434038	658763	200640	42.78	0.505688	0.400583	1.26238
592787	434118	658567	200563	42.82	0.505817	0.400409	1.26325
592563	433921	658496	200547	42.86	0.505661	0.400465	1.26268
592447	433826	658444	200512	42.9	0.505614	0.400273	1.26317
592622	433965	658531	200565	42.94	0.505665	0.400539	1.26246
592698	434010	658546	200575	42.98	0.505615	0.400594	1.26216
592817	434092	658305	200475	43.02	0.50559	0.400326	1.26295
592413	433790	658527	200573	43.06	0.505561	0.400632	1.26191
592503	433882	658364	200503	43.1	0.505684	0.400427	1.26286
592974	434193	658361	200505	43.14	0.505525	0.400456	1.26237
592828	434111	658269	200472	43.18	0.505642	0.400406	1.26282
592119	434182	658122	200547	43.22	0.508425	0.401611	1.26597
587074	434029	655296	200642	43.26	0.525212	0.411239	1.27715
583129	433972	651728	200455	43.3	0.538739	0.420364	1.2816
581394	434012	651786	200605	43.34	0.545025	0.421692	1.29247
542652	433993	568989	200379	43.38	0.686036	0.693251	0.989592
586268	433845	695246	200568	43.42	0.527156	0.291214	1.8102
703547	433634	809095	200462	43.45	0.153037	-0.015519	-9.86128
703811	433859	809004	200473	43.5	0.15333	-0.015182	-10.0997
704624	433924	807988	200263	43.53	0.151275	-0.014761	-10.2481
704533	433817	808199	200396	43.57	0.151034	-0.013949	-10.8274
704590	433663	808903	200550	43.61	0.150142	-0.014156	-10.6063
705362	434020	808893	200554	43.66	0.149585	-0.014091	-10.6158
705424	434073	808815	200476	43.69	0.149655	-0.014681	-10.1942
704893	433767	809336	200530	43.73	0.149753	-0.015436	-9.7018
704721	433633	810016	200627	43.77	0.14962	-0.016154	-9.26233
705724	434125	810251	200557	43.81	0.149031	-0.017442	-8.54449
705124	433948	810548	200545	43.85	0.149936	-0.018301	-8.1928
706073	434175	810934	200561	43.89	0.148255	-0.0191	-7.76208
706064	434163	810753	200568	43.93	0.148224	-0.01858	-7.9778
705668	433998	811175	200620	43.97	0.148594	-0.019106	-7.77739
705665	434035	810832	200509	44.01	0.148777	-0.019369	-7.68122
705061	433834	811122	200583	44.05	0.149582	-0.019346	-7.73192
705117	433669	810847	200534	44.09	0.148641	-0.019155	-7.75991
705259	433748	811328	200555	44.13	0.148601	-0.020139	-7.37872
705391	433857	811301	200544	44.17	0.148733	-0.020183	-7.36932
705707	434053	811393	200514	44.21	0.14874	-0.020713	-7.18109	13	0.486
705388	433924	812021	200684	44.25	0.149057	-0.020564	-7.24844
705614	434021	812311	200684	44.29	0.148859	-0.021284	-6.99402
705116	433701	811287	200429	44.33	0.148795	-0.021304	-6.98433
705303	433889	811304	200397	44.36	0.149139	-0.021668	-6.88287
704775	433747	811538	200460	44.41	0.150001	-0.021616	-6.93942
705055	433715	812290	200560	44.45	0.149038	-0.022477	-6.63054
705373	433925	812875	200691	44.49	0.149106	-0.022612	-6.59396
705248	433767	812830	200635	44.53	0.148723	-0.023063	-6.44845
704933	433606	813555	200788	44.56	0.148878	-0.023324	-6.38305
705238	433798	813060	200644	44.61	0.148898	-0.023543	-6.32447
705420	433896	813074	200599	44.65	0.148832	-0.02403	-6.1936
705083	433690	813618	200660	44.69	0.148839	-0.024765	-6.00996
705259	433809	813877	200687	44.72	0.148889	-0.025136	-5.92343
705392	434066	813748	200614	44.76	0.149715	-0.025549	-5.85982
704947	433639	812271	200423	44.81	0.148993	-0.023808	-6.25819
704934	433619	813228	200568	44.84	0.148936	-0.024723	-6.02412
705307	433846	813728	200614	44.88	0.148924	-0.0255	-5.84019
705053	433748	814214	200801	44.92	0.149199	-0.024825	-6.00993
705470	433989	813697	200653	44.96	0.149126	-0.025031	-5.95757
705306	433864	813220	200570	45	0.149012	-0.024683	-6.03696
704979	433770	812699	200507	45.04	0.149518	-0.024025	-6.22347
704836	433941	813316	200583	45.08	0.150739	-0.024791	-6.0805
704767	433649	812757	200428	45.12	0.149562	-0.024963	-5.99137
705290	433921	813168	200501	45.16	0.149327	-0.025248	-5.91443
705006	433725	813011	200444	45.2	0.149227	-0.025432	-5.86772
704592	433533	813225	200549	45.24	0.149523	-0.024907	-6.00331
705107	433823	813403	200580	45.28	0.149396	-0.025036	-5.96717
705341	434026	813693	200631	45.32	0.149675	-0.025242	-5.92948
704901	433718	813600	200580	45.36	0.149499	-0.025524	-5.85708
704671	433592	813879	200663	45.4	0.149572	-0.025382	-5.89292
704966	433812	813588	200575	45.44	0.149754	-0.025545	-5.86235
704846	433705	813247	200484	45.48	0.149597	-0.025615	-5.84029
704497	433549	813352	200513	45.52	0.149874	-0.025583	-5.85827
704578	433632	813351	200570	45.56	0.150031	-0.025008	-5.99932
704299	433527	812489	200418	45.6	0.150346	-0.024399	-6.16202
704405	433511	813295	200505	45.64	0.149962	-0.025523	-5.87568
704467	433550	813171	200590	45.68	0.149966	-0.024361	-6.15602
704690	433679	813280	200466	45.71	0.149927	-0.025877	-5.79375
704777	433723	813049	200424	45.76	0.149882	-0.025727	-5.82583
704490	433620	813680	200598	45.79	0.15023	-0.025542	-5.88173
704641	433644	814050	200656	45.83	0.149905	-0.025875	-5.79332
704951	433859	813575	200559	45.88	0.150019	-0.025674	-5.84331
704674	433936	812971	200518	45.91	0.151186	-0.024589	-6.14859
704410	433623	813215	200468	45.95	0.150476	-0.025696	-5.85597
704899	433870	813430	200515	45.99	0.150222	-0.025757	-5.83236
704888	433838	813488	200576	46.03	0.150103	-0.025287	-5.93592
704912	434003	813266	200485	46.07	0.150811	-0.025652	-5.87918
705024	433976	813442	200540	46.11	0.150359	-0.025535	-5.88833
704622	433766	813941	200655	46.15	0.150535	-0.025616	-5.87671
704842	433865	814239	200729	46.19	0.150363	-0.02561	-5.87124
705071	433862	813947	200661	46.23	0.149685	-0.02557	-5.85388
704697	433614	813636	200592	46.27	0.1496	-0.025493	-5.86828
703689	433643	812708	200466	46.31	0.152666	-0.024459	-6.24163
705172	433859	813422	200528	46.35	0.149377	-0.025606	-5.83368
704795	433632	812370	200524	46.39	0.149401	-0.023038	-6.48503
704697	433596	813203	200561	46.43	0.149515	-0.024732	-6.04551
704861	433692	812941	200496	46.47	0.149492	-0.024735	-6.04364
704952	433782	813676	200699	46.51	0.149653	-0.024517	-6.10397
704513	433495	812611	200452	46.55	0.149573	-0.02436	-6.14023
704758	433882	812423	200536	46.59	0.150688	-0.023049	-6.5378
705143	433940	813928	200807	46.63	0.149844	-0.024057	-6.22867
705082	433924	813751	200752	46.66	0.149945	-0.024171	-6.20355
704972	433900	813355	200670	46.71	0.150151	-0.024013	-6.25285
704870	433837	813249	200643	46.75	0.15015	-0.024022	-6.25059
705128	434063	812842	200588	46.78	0.150467	-0.023565	-6.38509
704743	433863	812440	200514	46.83	0.150641	-0.023312	-6.46197
704635	433795	812018	200449	46.86	0.150634	-0.022918	-6.57268
704588	433808	812125	200540	46.9	0.150832	-0.022269	-6.77319
704713	433837	812656	200559	46.95	0.150606	-0.023395	-6.43739
704525	433717	812173	200433	46.98	0.150586	-0.023464	-6.41778
704741	433838	812440	200512	47.02	0.150529	-0.023332	-6.4516
704385	433647	812312	200522	47.06	0.150662	-0.022914	-6.57512
704541	433816	812289	200509	47.1	0.151006	-0.022988	-6.56904
704364	433768	812095	200636	47.14	0.151294	-0.02123	-7.12646
704363	433788	812209	200538	47.18	0.151391	-0.022498	-6.72923
703659	433345	812139	200501	47.22	0.151347	-0.022696	-6.6685
703702	433409	812231	200539	47.26	0.151524	-0.022542	-6.72181
703385	433309	812312	200609	47.3	0.151974	-0.02204	-6.89546
703493	433410	812576	200687	47.34	0.152136	-0.021911	-6.94335
703224	433299	812001	200527	47.38	0.152395	-0.022092	-6.89823
703403	433491	812811	200746	47.42	0.152781	-0.021901	-6.97582
702278	433299	811859	200602	47.46	0.155149	-0.020986	-7.39311
703176	433531	811723	200537	47.5	0.15363	-0.021301	-7.21226
702675	433342	812184	200685	47.54	0.154196	-0.020959	-7.35717
701883	433408	811046	200532	47.58	0.156815	-0.01967	-7.97243
702589	433434	811257	200440	47.62	0.154881	-0.021119	-7.33374	14	0.486
701919	433173	811507	200576	47.66	0.1556	-0.020373	-7.63765
702258	433426	811055	200458	47.7	0.155807	-0.020436	-7.62416
701801	433231	811267	200501	47.74	0.156218	-0.02053	-7.60911
701761	433336	811377	200535	47.78	0.156831	-0.020462	-7.66451
702064	433620	811340	200563	47.82	0.157288	-0.020089	-7.82971
701546	433413	811520	200634	47.86	0.157821	-0.019822	-7.96179
700984	433183	811080	200586	47.89	0.158375	-0.019211	-8.24377
700904	433394	810389	200474	47.94	0.159605	-0.018619	-8.57201
699739	433277	810878	200537	47.98	0.162456	-0.019202	-8.46044
700376	433207	810788	200709	48.01	0.160264	-0.01725	-9.2906
700365	433460	811045	200626	48.06	0.161491	-0.018723	-8.62544
700466	433468	811081	200678	48.09	0.161233	-0.01829	-8.81552
700681	433697	810422	200531	48.13	0.161686	-0.018128	-8.91895
700144	433510	810284	200534	48.17	0.162372	-0.017755	-9.14518
699422	433113	810645	200662	48.21	0.162609	-0.017367	-9.36329
699245	433139	810320	200570	48.25	0.163249	-0.017483	-9.33777
698401	433374	806853	200579	48.29	0.16683	-0.00875	-19.0666
698813	433066	809533	200471	48.33	0.164169	-0.016519	-9.93802
698785	433285	809617	200604	48.37	0.165285	-0.015392	-10.7387
698926	433369	809799	200569	48.41	0.165269	-0.016196	-10.2041
698374	433162	809777	200585	48.45	0.165908	-0.015981	-10.3817
698076	433128	809832	200701	48.49	0.166621	-0.014952	-11.1434
698030	433133	809450	200541	48.53	0.166779	-0.015609	-10.6849
697884	433147	809739	200565	48.57	0.167274	-0.016087	-10.3979
697759	433166	809717	200574	48.61	0.16773	-0.015942	-10.5212
697629	433243	809329	200532	48.65	0.168475	-0.015398	-10.9413
697277	433075	809636	200617	48.69	0.168714	-0.015308	-11.0211
697536	433345	809003	200488	48.73	0.169229	-0.015028	-11.2607
696581	432841	809251	200581	48.77	0.169651	-0.014711	-11.532
697057	433237	808887	200493	48.81	0.170125	-0.014689	-11.5818
696799	433186	808094	200353	48.85	0.170641	-0.01412	-12.0851
696870	433308	808449	200458	48.88	0.171009	-0.013949	-12.2594
696474	433141	808348	200481	48.93	0.171383	-0.013466	-12.727
695838	432850	808286	200457	48.97	0.171878	-0.013553	-12.682
695832	432958	808576	200534	49	0.172406	-0.013502	-12.7691
696071	433162	808173	200484	49.05	0.172667	-0.013	-13.2825
696305	433383	808991	200791	49.08	0.173023	-0.011955	-14.4734
695617	432991	809184	200769	49.12	0.173194	-0.012656	-13.6845
695513	433045	808732	200699	49.17	0.173755	-0.012233	-14.204
695699	433192	808934	200759	49.2	0.173902	-0.012134	-14.3321
695202	432951	807922	200504	49.24	0.174226	-0.012172	-14.3132
695166	432969	808130	200593	49.28	0.174417	-0.011797	-14.7852
695403	433163	807829	200509	49.32	0.174636	-0.01189	-14.6875
694874	433012	808203	200608	49.36	0.17548	-0.011828	-14.8358
694764	432974	807938	200587	49.4	0.175624	-0.011378	-15.4353
695457	433298	807915	200582	49.44	0.175115	-0.011371	-15.4002
694890	432962	807775	200540	49.48	0.175196	-0.011444	-15.3093
694852	432981	807816	200523	49.52	0.175398	-0.011717	-14.9696
695146	433182	807692	200556	49.56	0.175482	-0.011076	-15.8437
694931	433058	807212	200480	49.6	0.175529	-0.010642	-16.4947
694948	433127	807247	200511	49.64	0.175805	-0.010417	-16.8762
694547	432857	808286	200718	49.68	0.17571	-0.01093	-16.0757
695268	433320	807544	200536	49.72	0.175775	-0.010907	-16.1151
695040	433159	807124	200438	49.76	0.175686	-0.010844	-16.201
695267	433287	807524	200560	49.8	0.175622	-0.010616	-16.5426
695343	433287	807243	200472	49.84	0.175398	-0.010799	-16.2415
695227	433202	807634	200555	49.88	0.175338	-0.010941	-16.0256
695404	433351	807530	200554	49.92	0.175521	-0.010692	-16.4167
695794	433557	807488	200571	49.96	0.175346	-0.010416	-16.8344
695265	433218	807359	200532	50	0.175302	-0.010486	-16.7179
695661	433448	807536	200575	50.03	0.175223	-0.010496	-16.695
695508	433344	807533	200613	50.08	0.175182	-0.010106	-17.334
695595	433346	807389	200552	50.12	0.174935	-0.01036	-16.8861
695460	433202	807483	200573	50.15	0.174653	-0.010383	-16.8204
695558	433200	807732	200656	50.2	0.174355	-0.010171	-17.1425
695729	433299	807531	200586	50.23	0.174319	-0.010373	-16.8059
695286	433015	807481	200563	50.27	0.174281	-0.010479	-16.6317
695674	433238	807430	200559	50.31	0.174193	-0.010392	-16.7626
695960	433362	807364	200558	50.35	0.173938	-0.010237	-16.991
695629	433042	807617	200595	50.39	0.1734	-0.010497	-16.5194
695642	433014	807576	200569	50.43	0.173229	-0.010656	-16.257
696154	433319	807735	200593	50.47	0.173164	-0.010811	-16.0169
696184	433374	807406	200540	50.51	0.173336	-0.010523	-16.4724
696026	433162	807300	200507	50.55	0.172799	-0.01059	-16.3174
696394	433339	807341	200505	50.59	0.172554	-0.010712	-16.1079
696321	433249	807619	200548	50.63	0.172343	-0.010974	-15.7046
696328	433264	807366	200535	50.67	0.172393	-0.010473	-16.4604
696095	433103	807901	200661	50.71	0.172318	-0.010542	-16.3453
696918	433536	807720	200625	50.75	0.171944	-0.010452	-16.4503
696400	433123	807672	200557	50.79	0.171516	-0.011016	-15.5699
696809	433358	808241	200700	50.83	0.171424	-0.010999	-15.5858
696450	433139	808991	200825	50.87	0.171444	-0.011613	-14.7628
696851	433382	808493	200745	50.91	0.171414	-0.011175	-15.3388
696833	433315	808063	200676	50.95	0.171151	-0.010796	-15.8534
696982	433416	808045	200651	50.99	0.17119	-0.011002	-15.5599
696467	433059	809055	200831	51.03	0.171017	-0.011712	-14.6012	15	0.486
696680	433144	809134	200813	51.07	0.170792	-0.01209	-14.1268
696419	432971	808741	200690	51.1	0.170742	-0.012346	-13.8301
696638	433035	809251	200822	51.15	0.170401	-0.012291	-13.8638
697013	433197	809130	200808	51.19	0.170065	-0.01213	-14.02
696939	433111	808279	200560	51.22	0.169876	-0.0125	-13.5901
697180	433270	808376	200575	51.27	0.16992	-0.012591	-13.4952
697005	433168	807867	200443	51.3	0.169952	-0.012648	-13.4365
696837	433024	808134	200545	51.34	0.169764	-0.012289	-13.8142
696921	433120	808443	200760	51.39	0.169971	-0.0109	-15.5938
697055	433050	808873	200671	51.42	0.169247	-0.012865	-13.1552
697023	433039	808358	200520	51.46	0.169289	-0.013099	-12.9238
697681	433444	808928	200704	51.5	0.169271	-0.012671	-13.3589
697273	433132	809305	200793	51.54	0.168995	-0.012717	-13.2893
697748	433374	808903	200679	51.58	0.168744	-0.01286	-13.1218
697112	432980	808558	200584	51.62	0.168749	-0.012954	-13.0264
697169	433004	808580	200603	51.66	0.168695	-0.012818	-13.1605
697702	433337	809069	200719	51.7	0.168705	-0.012872	-13.1066
697273	433045	808261	200590	51.74	0.168584	-0.012154	-13.8711
697271	432990	809091	200725	51.78	0.16833	-0.012866	-13.083
697564	433113	808979	200686	51.82	0.168051	-0.012979	-12.948
697415	433043	808764	200609	51.86	0.168158	-0.013217	-12.7232
697346	433007	809015	200714	51.9	0.16819	-0.012787	-13.1528
697800	433231	808812	200652	51.94	0.167917	-0.012904	-13.0125
697606	433081	809084	200704	51.98	0.167777	-0.01306	-12.8469
697567	433048	808713	200619	52.02	0.167735	-0.012989	-12.9136
697652	433111	808983	200670	52.06	0.167784	-0.01315	-12.7596
697706	433104	808934	200671	52.1	0.167592	-0.013017	-12.8744
697694	433078	809112	200718	52.14	0.167505	-0.012989	-12.896
697451	432922	807941	200387	52.18	0.16748	-0.013396	-12.502
697921	433224	808258	200514	52.22	0.167529	-0.01291	-12.9767
697918	433171	808395	200557	52.25	0.167287	-0.012819	-13.0496
697630	432991	808889	200803	52.3	0.167281	-0.01158	-14.4458
697551	432913	808980	200690	52.34	0.167144	-0.012941	-12.9156
698171	433359	809199	200686	52.37	0.167433	-0.013527	-12.3777
697653	433002	809226	200688	52.41	0.167266	-0.013574	-12.3224
697574	432887	808827	200606	52.45	0.166954	-0.013404	-12.4557
698131	433234	808412	200471	52.5	0.16696	-0.013726	-12.1636
697636	432915	808513	200494	52.53	0.166905	-0.013747	-12.1413
697442	432758	808508	200521	52.57	0.166731	-0.013463	-12.3845
697713	432971	808594	200519	52.61	0.166943	-0.013697	-12.1879
697998	433075	809337	200681	52.65	0.166599	-0.013921	-11.9676
697698	432923	808542	200486	52.69	0.166761	-0.0139	-11.9976
697924	433124	808702	200519	52.73	0.167048	-0.013967	-11.9605
697805	433006	808763	200543	52.77	0.166839	-0.013877	-12.0223
697907	433062	808643	200501	52.81	0.166805	-0.014001	-11.9142
697538	432805	808981	200599	52.85	0.166672	-0.013858	-12.0272
697820	432991	809537	200751	52.89	0.166724	-0.013716	-12.1555
698113	433195	809207	200654	52.93	0.166829	-0.013868	-12.0295
697810	432989	808751	200565	52.97	0.166744	-0.013626	-12.2368
698148	433190	808701	200546	53.01	0.166703	-0.013693	-12.1745
697777	432945	808459	200484	53.05	0.166633	-0.013713	-12.1517
697696	432882	808833	200538	53.09	0.166573	-0.014102	-11.8119
698354	433273	809044	200604	53.13	0.166491	-0.013965	-11.9224
697917	433012	809135	200626	53.17	0.166539	-0.01397	-11.921
698059	433097	808725	200521	53.21	0.166524	-0.014004	-11.8913
698072	433072	809104	200589	53.25	0.166368	-0.014265	-11.6628
698230	433179	809011	200553	53.28	0.166411	-0.014395	-11.5604
698385	433301	809278	200612	53.33	0.166533	-0.014467	-11.5111
698164	433178	809100	200598	53.36	0.166599	-0.014164	-11.7618
697817	432958	808830	200527	53.41	0.166577	-0.014205	-11.7265
698331	433290	808839	200540	53.44	0.166639	-0.014097	-11.8209
698494	433359	808884	200549	53.48	0.166487	-0.014119	-11.792
698086	433110	808770	200524	53.52	0.166507	-0.014086	-11.8209
698087	433169	808737	200504	53.56	0.166782	-0.014205	-11.7414
697814	432941	809220	200616	53.6	0.166505	-0.014282	-11.658
697923	432984	808655	200475	53.64	0.166389	-0.014292	-11.6423
698324	433251	808941	200567	53.68	0.166475	-0.01408	-11.8237
697913	433025	809122	200609	53.72	0.166612	-0.014109	-11.8092
698047	433112	808757	200499	53.76	0.16663	-0.014305	-11.6486
697996	433105	808833	200520	53.8	0.166747	-0.014283	-11.6745
697839	433001	808463	200452	53.84	0.166716	-0.014044	-11.8706
698313	433305	808692	200525	53.88	0.166762	-0.013881	-12.0134
698163	433191	808975	200595	53.92	0.166664	-0.013883	-12.0048
698080	433166	809762	200774	53.96	0.166789	-0.014045	-11.8751
698406	433385	808985	200574	54	0.166868	-0.014119	-11.8186
697798	432990	809166	200648	54.04	0.166784	-0.013826	-12.0627
697961	433096	809764	200795	54.08	0.166807	-0.013839	-12.0531
698182	433244	809860	200779	54.12	0.166858	-0.014239	-11.7184
697509	432845	809523	200734	54.16	0.166946	-0.013852	-12.0523
698073	433170	810450	200983	54.2	0.166828	-0.01366	-12.213
697994	433129	809489	200711	54.24	0.166866	-0.013998	-11.9206
697936	433097	808948	200574	54.28	0.166885	-0.014027	-11.8975
697842	433077	809009	200582	54.32	0.167066	-0.014098	-11.8499
697555	432938	809020	200609	54.36	0.167251	-0.013855	-12.0719
697747	433064	808699	200550	54.4	0.167283	-0.013648	-12.2574
697584	432985	808549	200533	54.44	0.167388	-0.013445	-12.4503	16	0.486
697594	432971	808973	200628	54.47	0.167292	-0.013547	-12.3494
697280	432784	809365	200724	54.51	0.16733	-0.013559	-12.341
697687	433104	808706	200607	54.55	0.167648	-0.013092	-12.8052
697408	432913	808914	200622	54.6	0.167564	-0.01346	-12.4492
697925	433193	808269	200455	54.63	0.167371	-0.013531	-12.3698
697165	432725	808642	200530	54.67	0.167388	-0.013706	-12.2123
697442	432963	808650	200547	54.71	0.1677	-0.013556	-12.3713
697616	433109	808327	200510	54.75	0.16788	-0.013122	-12.7936
698004	433309	808444	200536	54.79	0.167687	-0.013153	-12.7493
697278	432881	808459	200515	54.83	0.167794	-0.013401	-12.5209
697492	433023	808597	200581	54.87	0.167837	-0.013082	-12.8299
697645	433137	809068	200705	54.91	0.167927	-0.01301	-12.9077
697538	433123	808095	200498	54.95	0.168175	-0.012664	-13.2795
697517	433057	808591	200626	54.99	0.167925	-0.012615	-13.3119
697569	433144	808261	200527	55.03	0.168183	-0.012787	-13.1529
697193	432912	808549	200605	55.07	0.16819	-0.012721	-13.2215
697472	433119	808216	200562	55.11	0.16835	-0.012323	-13.6617
697576	433195	808406	200582	55.15	0.168404	-0.012596	-13.3701
697842	433340	808366	200589	55.19	0.168308	-0.012425	-13.5454
697937	433427	809410	200823	55.23	0.16844	-0.012677	-13.2871
697082	432936	808767	200676	55.27	0.168629	-0.012551	-13.4354
697737	433344	808429	200621	55.31	0.168635	-0.012261	-13.7537
697108	432972	809266	200813	55.35	0.168723	-0.012419	-13.5862
697478	433234	808753	200699	55.39	0.168875	-0.012285	-13.7462
697078	433003	808476	200646	55.43	0.168958	-0.012127	-13.9323
697543	433319	808011	200527	55.47	0.169086	-0.012163	-13.9014
697411	433258	808301	200594	55.5	0.169185	-0.012213	-13.8527
697588	433350	808001	200524	55.54	0.1691	-0.012168	-13.8966
697613	433421	808760	200715	55.59	0.169362	-0.012142	-13.9485
697203	433182	808637	200692	55.62	0.169436	-0.012066	-14.042
697205	433184	807509	200448	55.66	0.16944	-0.011705	-14.4761
697011	433107	807737	200474	55.7	0.169646	-0.012012	-14.1225
697462	433428	807479	200428	55.75	0.169838	-0.011831	-14.3553
696848	433058	807485	200448	55.78	0.169893	-0.011645	-14.5895
697083	433277	807560	200471	55.82	0.170237	-0.011601	-14.6746
697018	433244	807464	200454	55.86	0.170272	-0.011532	-14.765
697074	433302	807521	200505	55.9	0.170382	-0.011162	-15.2649
697170	433392	807941	200595	55.94	0.170525	-0.011305	-15.0838
696651	433094	806603	200233	55.98	0.170641	-0.011605	-14.7039
696590	433139	807118	200367	56.02	0.171033	-0.011543	-14.8167
696428	433018	807484	200499	56.06	0.170937	-0.01113	-15.3588
696553	433146	807212	200437	56.1	0.171175	-0.011074	-15.4574
696526	433153	807469	200506	56.14	0.171287	-0.011022	-15.5407
696477	433187	807358	200492	56.18	0.171592	-0.010885	-15.7634
696147	433039	807658	200555	56.22	0.171862	-0.011001	-15.6224
695936	432926	807555	200535	56.26	0.171949	-0.010945	-15.7103
696697	433429	807504	200560	56.3	0.172088	-0.010566	-16.2863
695807	432881	808051	200678	56.34	0.172115	-0.010746	-16.017
696037	433128	807217	200480	56.38	0.172606	-0.010654	-16.201
695777	433021	806907	200427	56.42	0.172865	-0.010413	-16.6012
695499	432862	807286	200531	56.46	0.172931	-0.010314	-16.7672
695653	432972	807217	200496	56.5	0.172998	-0.010493	-16.4867
695575	432979	806917	200460	56.54	0.173261	-0.010106	-17.1445
695549	433048	807225	200534	56.57	0.173663	-0.010131	-17.1414
695567	433059	807268	200579	56.62	0.173662	-0.009786	-17.7454
694870	432741	807183	200559	56.66	0.174211	-0.009775	-17.8219
695448	433133	806846	200500	56.69	0.174362	-0.009526	-18.303
695366	433160	806835	200529	56.73	0.174731	-0.009207	-18.9772
695161	433083	806402	200485	56.78	0.17497	-0.008568	-20.422
694530	432733	806609	200515	56.81	0.175174	-0.008783	-19.9436
694702	432920	806665	200544	56.85	0.175552	-0.008632	-20.3375
694336	432822	806288	200426	56.89	0.176167	-0.008876	-19.8475
694674	433089	805906	200382	56.93	0.176433	-0.008363	-21.0958
694376	433011	805896	200393	56.97	0.176942	-0.008228	-21.5056
694354	433098	806652	200588	57.01	0.177418	-0.008157	-21.7497
694363	433176	806618	200652	57.05	0.17776	-0.007429	-23.9269
693750	432992	807042	200755	57.09	0.178698	-0.007454	-23.973
693620	433005	805599	200406	57.13	0.179143	-0.007354	-24.3598
693364	433075	805490	200415	57.17	0.180229	-0.006991	-25.7809
693001	432973	805781	200514	57.21	0.180818	-0.006723	-26.8938
692756	432977	805844	200623	57.25	0.181561	-0.005786	-31.3814
692582	433060	805258	200494	57.29	0.182467	-0.005616	-32.4917
692191	433063	805074	200494	57.33	0.183636	-0.005155	-35.6218
691475	432891	804885	200463	57.37	0.184941	-0.004994	-37.0356
691440	433154	805130	200577	57.41	0.186287	-0.004461	-41.7579
690569	432920	805545	200725	57.45	0.187761	-0.004013	-46.7871
690299	433113	804228	200483	57.49	0.189473	-0.003147	-60.2155
690025	433286	804393	200604	57.53	0.191102	-0.002344	-81.5306
689091	433113	803772	200488	57.57	0.193057	-0.001953	-98.8447
688426	433122	802893	200393	57.61	0.195075	-0.000703	-277.496
687443	433008	803634	200674	57.64	0.19746	0.000262	753.545
686684	433012	803660	200711	57.69	0.199739	0.000568	351.386
686064	433231	803259	200723	57.72	0.202622	0.001695	119.547
685288	433304	802504	200631	57.76	0.205282	0.002666	76.9927
683846	433029	801804	200572	57.8	0.208293	0.003832	54.3512	17	0.48
683308	433368	801542	200641	57.84	0.211505	0.005184	40.7966
682375	433454	801217	200662	57.88	0.214707	0.006213	34.559
681266	433434	800865	200662	57.92	0.21794	0.007098	30.7024
680372	433633	800050	200621	57.96	0.221566	0.008739	25.3543
678837	433430	799559	200635	58	0.22523	0.010117	22.2628
677179	433133	799230	200711	58.04	0.228831	0.01171	19.5419
676477	433456	798478	200662	58.08	0.232478	0.013115	17.7261
674801	433238	796816	200388	58.12	0.236524	0.014561	16.2441
673413	433167	796406	200492	58.16	0.240402	0.016644	14.4439
672283	433238	796071	200556	58.2	0.244174	0.018135	13.4641
670941	433218	795357	200535	58.24	0.248168	0.019733	12.5765
669311	432954	794311	200420	58.28	0.251897	0.021229	11.8657
668493	433244	794020	200518	58.32	0.25577	0.022953	11.1432
667473	433420	793524	200542	58.36	0.259725	0.024454	10.6211
665693	433087	792221	200391	58.4	0.263616	0.026248	10.0433
664945	433368	791432	200375	58.44	0.267244	0.028095	9.51204
663292	433121	791083	200452	58.48	0.27117	0.029759	9.11228
662085	433080	790495	200490	58.52	0.274703	0.03164	8.68227
661081	433226	790049	200559	58.56	0.278498	0.033471	8.32066
659906	433170	789168	200471	58.6	0.281873	0.034835	8.09168
658973	433260	788610	200504	58.64	0.285193	0.036592	7.79378
657910	433287	788158	200556	58.67	0.288624	0.038271	7.54165
656669	433110	787566	200530	58.72	0.291651	0.039524	7.37911
655784	433272	787235	200646	58.75	0.295176	0.041537	7.10637
654676	433145	786885	200693	58.8	0.298036	0.042905	6.94638
653816	433148	785719	200521	58.83	0.30074	0.044166	6.80931
652827	433068	785454	200647	58.88	0.303459	0.046112	6.58091
651985	433088	785305	200741	58.91	0.306194	0.047438	6.45456
651336	433260	784830	200789	58.95	0.309045	0.04914	6.28908
650650	433269	783817	200667	58.99	0.311243	0.050518	6.16102
649708	433102	783861	200827	59.03	0.313419	0.052011	6.02596
648883	432992	782173	200531	59.07	0.315499	0.053384	5.91003
648116	432861	781153	200383	59.11	0.3173	0.054526	5.81928
647914	433206	780769	200451	59.15	0.319568	0.056201	5.6862
647207	433144	780752	200539	59.19	0.321509	0.057129	5.62775
646594	433019	780724	200658	59.23	0.322857	0.058397	5.52864
646057	432954	779717	200503	59.27	0.32425	0.059441	5.45498
645538	433101	779322	200602	59.31	0.326589	0.061457	5.31407
644783	432869	779133	200627	59.37	0.327887	0.062197	5.27171
644860	433148	778044	200439	59.41	0.328961	0.063127	5.2111
644588	433171	777539	200434	59.45	0.329933	0.064385	5.12434
644595	433366	777803	200567	59.49	0.330832	0.065038	5.08673
644414	433432	778144	200765	59.53	0.331718	0.066144	5.01512
643949	433246	777821	200773	59.57	0.332317	0.067061	4.95546
643960	433381	776568	200617	59.61	0.332919	0.068744	4.84291
643682	433216	776212	200498	59.65	0.333023	0.068472	4.86366
643594	433234	775922	200530	59.69	0.333388	0.069547	4.79373
643501	433262	775277	200411	59.73	0.333816	0.070026	4.767
643530	433379	775398	200499	59.77	0.334276	0.070597	4.73501
643109	433033	775218	200531	59.81	0.333981	0.071386	4.6785
643135	433014	775999	200776	59.84	0.333809	0.071818	4.64799
643452	433200	775646	200762	59.89	0.333679	0.072594	4.59649
643598	433248	774475	200467	59.93	0.333442	0.072676	4.58808
643905	433339	774263	200454	59.96	0.332896	0.073097	4.55417
643688	433180	774045	200443	60.01	0.332834	0.073554	4.52505
643851	433164	774078	200423	60.05	0.332241	0.073267	4.53467
644226	433247	773980	200454	60.08	0.331441	0.073834	4.48903
644432	433174	773866	200440	60.12	0.330442	0.07399	4.46605
644722	433194	774028	200497	60.16	0.329616	0.074141	4.4458
645307	433400	773907	200508	60.2	0.328733	0.074567	4.40858
645515	433254	773475	200372	60.24	0.327385	0.074325	4.4048
645777	433225	773683	200444	60.28	0.326417	0.074507	4.38105
646165	433172	774164	200536	60.32	0.324938	0.074179	4.38046
646795	433273	773843	200458	60.36	0.323421	0.074231	4.35697
646987	433142	774029	200514	60.4	0.322195	0.074309	4.33587
647235	432978	774369	200548	60.44	0.320636	0.073766	4.34667
647831	433046	774519	200568	60.48	0.319074	0.073576	4.33663
648574	433212	774179	200467	60.52	0.317513	0.073446	4.32307
649591	433498	774014	200374	60.56	0.315657	0.072941	4.3276
649637	433170	774623	200493	60.6	0.313964	0.072552	4.32743
650186	433175	774621	200420	60.64	0.312259	0.071823	4.34761
651401	433575	774694	200403	60.68	0.310327	0.071462	4.34254
651722	433364	775290	200517	60.72	0.308323	0.071058	4.33901
652255	433367	775519	200499	60.76	0.306665	0.070282	4.36334
653015	433527	776056	200552	60.8	0.305037	0.06942	4.3941
653278	433318	776490	200667	60.83	0.303227	0.069448	4.36623
654189	433491	776297	200577	60.88	0.301192	0.069045	4.36225
654065	433075	776428	200490	60.91	0.299616	0.067831	4.41712
654784	433154	776815	200546	60.96	0.297741	0.067389	4.41824
655556	433266	776960	200496	61	0.295859	0.06651	4.44832
656456	433449	777459	200598	61.03	0.293916	0.066241	4.43705
656809	433324	777693	200587	61.07	0.292226	0.065524	4.45981
657227	433272	777929	200568	61.11	0.290678	0.064722	4.4912
657807	433300	777641	200453	61.15	0.289006	0.064312	4.4938
658521	433425	778347	200549	61.19	0.287376	0.063448	4.52932
659110	433493	777887	200410	61.23	0.285868	0.063242	4.52021	18	0.489
659186	433277	778308	200405	61.27	0.284612	0.062101	4.58303
660013	433441	779063	200497	61.31	0.282821	0.061072	4.63094
660160	433256	779646	200651	61.35	0.281492	0.061112	4.60618
661144	433569	779345	200476	61.39	0.279922	0.060131	4.65517
661522	433535	779510	200436	61.43	0.278592	0.059303	4.69781
661740	433386	779685	200447	61.47	0.277215	0.058961	4.70168
662173	433439	780179	200504	61.51	0.276126	0.058257	4.73979
662139	433138	780365	200511	61.55	0.27481	0.057847	4.75063
663254	433697	780497	200500	61.59	0.274006	0.057396	4.774
663588	433578	780984	200548	61.63	0.272415	0.056621	4.81122
663188	433113	780689	200414	61.67	0.271453	0.056035	4.84434
663570	433197	781188	200464	61.71	0.270672	0.05525	4.89904
663463	432941	782145	200668	61.75	0.269792	0.054832	4.92031
664162	433124	782160	200599	61.79	0.268502	0.0541	4.96303
664951	433434	781742	200456	61.83	0.267537	0.053741	4.9783
665463	433653	782249	200538	61.87	0.266996	0.053258	5.01323
665341	433389	782122	200459	61.9	0.266125	0.052791	5.04108
665704	433510	782894	200584	61.94	0.26558	0.052059	5.1015
666017	433518	783680	200777	61.99	0.264656	0.051975	5.09198
666610	433740	784097	200822	62.02	0.263882	0.051355	5.13844
666164	433330	783482	200613	62.07	0.263317	0.050837	5.1796
666736	433594	783350	200550	62.1	0.262807	0.050544	5.19958
666542	433352	784307	200757	62.15	0.26226	0.050162	5.22823
666990	433473	784337	200716	62.18	0.261456	0.049673	5.2635
666996	433354	784606	200744	62.22	0.260876	0.049263	5.29553
667338	433497	783594	200433	62.26	0.260502	0.04874	5.34475
666806	433071	784051	200514	62.3	0.260122	0.048379	5.37676
667247	433254	784293	200565	62.34	0.259634	0.04827	5.37883
667011	433000	784292	200482	62.38	0.259158	0.047438	5.4631
667753	433375	784689	200570	62.42	0.258654	0.047302	5.4681
667950	433383	784794	200575	62.46	0.258089	0.047083	5.48157
667826	433244	784167	200371	62.5	0.257812	0.046643	5.52736
667738	433084	784479	200451	62.54	0.257326	0.046646	5.51661
667750	433015	785347	200616	62.58	0.256963	0.046075	5.57704
667829	433015	785004	200498	62.62	0.256721	0.04577	5.60897
668439	433363	784977	200450	62.66	0.256497	0.045357	5.65513
668327	433206	784985	200398	62.7	0.256098	0.044813	5.71482
668350	433194	785199	200426	62.74	0.255971	0.044545	5.74632
667886	432799	785086	200393	62.78	0.255526	0.044503	5.74171
668475	433092	785761	200510	62.82	0.255107	0.043948	5.80479
668624	433128	785677	200446	62.88	0.254821	0.04352	5.8553
668904	433268	785660	200407	62.92	0.254625	0.043171	5.89805
668631	432999	785621	200406	62.96	0.25419	0.043261	5.87572
669232	433336	786221	200503	63	0.253943	0.042698	5.94748
668899	433054	786409	200586	63.04	0.25363	0.04305	5.89152
669173	433175	786333	200511	63.08	0.253363	0.042491	5.96276
669361	433282	786238	200453	63.11	0.253294	0.042151	6.00915
668774	432821	786787	200587	63.16	0.252911	0.042091	6.00862
669214	433106	786964	200569	63.19	0.252912	0.041457	6.10057
668814	432799	786789	200538	63.24	0.252685	0.041594	6.07505
668997	432839	786772	200480	63.27	0.252314	0.041054	6.14585
669265	432984	786554	200415	63.31	0.25218	0.040959	6.15684
669424	433034	787022	200534	63.35	0.25193	0.040957	6.15111
669773	433234	786455	200367	63.39	0.251808	0.04073	6.18235
669928	433263	786670	200396	63.43	0.251472	0.040471	6.21364
670003	433273	787237	200497	63.47	0.25129	0.040034	6.27686
669506	432915	787776	200638	63.51	0.251117	0.040072	6.26668
669892	433131	788545	200809	63.55	0.250958	0.039822	6.30196
670376	433438	788357	200722	63.59	0.25093	0.039429	6.36403
670602	433545	787891	200590	63.63	0.250746	0.039295	6.38107
670644	433505	788178	200636	63.67	0.250429	0.039023	6.4174
669972	432995	788464	200674	63.71	0.250071	0.038674	6.46617
670300	433224	787798	200484	63.75	0.250152	0.038468	6.50289
670573	433366	787995	200510	63.79	0.249989	0.038225	6.53991
670167	433023	788404	200596	63.83	0.249608	0.038044	6.56111
670590	433240	788636	200639	63.87	0.249342	0.037883	6.58197
670456	433113	787849	200420	63.91	0.249151	0.037694	6.60988
670856	433310	788071	200479	63.95	0.248861	0.037719	6.59775
671138	433410	788070	200481	63.99	0.248474	0.037742	6.58351
670745	433170	788110	200455	64.03	0.248539	0.037378	6.64931
670819	433183	788373	200502	64.07	0.248374	0.037178	6.68066
670809	433120	788606	200521	64.11	0.248107	0.036774	6.74691
670563	432906	788664	200497	64.15	0.247847	0.036384	6.81197
670959	433168	789644	200738	64.19	0.247877	0.036302	6.82813
670840	433026	789032	200576	64.22	0.247569	0.036238	6.83179
670673	432870	789423	200665	64.27	0.247341	0.036133	6.84522
671262	433175	789173	200561	64.3	0.246986	0.035727	6.91317
671164	433045	788511	200395	64.35	0.246671	0.035749	6.89999
671111	432971	788803	200473	64.38	0.246482	0.035788	6.88739
670910	432766	788986	200469	64.43	0.246126	0.03528	6.97642
671376	433035	789185	200540	64.47	0.245977	0.035485	6.93183
671406	432997	789104	200476	64.5	0.245706	0.035049	7.01042
671936	433304	789005	200429	64.54	0.245542	0.034829	7.04993
671778	433171	789021	200428	64.58	0.245395	0.034778	7.05603
672002	433280	789364	200463	64.62	0.245227	0.034254	7.1591	19	0.483
671604	432963	789623	200551	64.66	0.244942	0.034477	7.10443
671790	433037	789405	200449	64.7	0.244725	0.034009	7.196
671833	433026	789458	200468	64.74	0.244542	0.034064	7.17886
672178	433203	789672	200499	64.78	0.244328	0.03383	7.22232
671893	432946	789619	200473	64.82	0.243981	0.033703	7.23906
672319	433151	789518	200472	64.86	0.243653	0.033951	7.17656
672269	433061	789550	200453	64.9	0.24338	0.033679	7.22657
672592	433180	790216	200619	64.94	0.242959	0.033648	7.22072
672557	433120	789620	200445	64.98	0.242783	0.033419	7.26472
672416	432981	790006	200538	65.02	0.242555	0.033369	7.26881
672526	433000	789938	200482	65.06	0.24231	0.03298	7.34721
672428	432919	789765	200469	65.1	0.242225	0.033291	7.27608
673070	433276	789679	200406	65.14	0.241959	0.032877	7.35962
672695	432999	790314	200554	65.18	0.241791	0.032744	7.38419
672996	433153	790214	200517	65.22	0.241603	0.032628	7.40488
672735	432901	790312	200519	65.26	0.241206	0.032398	7.44516
673424	433319	789946	200425	65.3	0.241086	0.032386	7.44409
673105	433045	790421	200540	65.33	0.240762	0.032331	7.44681
673257	433069	790098	200447	65.38	0.240413	0.03222	7.46168
673312	433077	790639	200602	65.41	0.240284	0.032398	7.41661
673695	433251	790679	200596	65.46	0.239942	0.032236	7.44334
673974	433359	790573	200565	65.49	0.239605	0.032195	7.44241
673613	433136	790458	200522	65.53	0.239648	0.032056	7.47602
674280	433503	790300	200462	65.58	0.239356	0.031855	7.51385
674151	433377	790559	200522	65.61	0.239153	0.031798	7.52099
674195	433409	790410	200468	65.65	0.23917	0.031635	7.56028
673708	433064	790550	200499	65.69	0.239019	0.03159	7.56635
674052	433233	791260	200624	65.73	0.238773	0.031037	7.69328
673918	433095	790520	200433	65.77	0.238528	0.031003	7.69379
674158	433199	790997	200567	65.81	0.238291	0.031134	7.65374
674521	433423	790558	200432	65.85	0.238247	0.030896	7.71133
674494	433330	791039	200547	65.89	0.23789	0.030826	7.71721
674818	433469	790437	200437	65.93	0.237564	0.031255	7.60093
674508	433225	790677	200489	65.97	0.237352	0.031165	7.61585
675041	433535	791363	200658	66.01	0.237199	0.031116	7.62311
674820	433339	790602	200446	66.05	0.236944	0.030924	7.66205
674915	433392	790811	200482	66.09	0.236906	0.030754	7.70337
674726	433219	791230	200562	66.13	0.236662	0.03049	7.76195
674484	433019	791524	200627	66.17	0.236451	0.030394	7.77945
674915	433249	791097	200525	66.21	0.236231	0.030457	7.75621
675389	433564	791199	200536	66.25	0.236281	0.030308	7.79609
674892	433189	791734	200693	66.29	0.236017	0.030523	7.73253
674709	433025	791858	200702	66.32	0.235797	0.030297	7.78277
674990	433202	791547	200644	66.37	0.235781	0.030507	7.72888
675237	433292	791186	200543	66.41	0.235458	0.030411	7.74248
675399	433370	790681	200350	66.45	0.235335	0.029757	7.90847
675311	433319	790746	200416	66.48	0.235361	0.030256	7.77911
675665	433499	790595	200375	66.52	0.235139	0.030228	7.77881
675013	433023	790740	200409	66.56	0.234866	0.0302	7.77691
675237	433168	791080	200494	66.61	0.234872	0.030189	7.78014
675878	433579	791006	200477	66.65	0.234871	0.030206	7.77557
675657	433401	791288	200509	66.68	0.2347	0.02981	7.87332
675688	433392	791535	200555	66.72	0.234564	0.029643	7.913
675429	433187	791371	200503	66.76	0.23438	0.029538	7.93492
675331	433124	791449	200549	66.8	0.23438	0.029802	7.86467
675819	433388	791349	200528	66.84	0.234148	0.029845	7.84543
675422	433083	791321	200550	66.88	0.23391	0.030138	7.7614
675689	433252	791647	200627	66.92	0.2339	0.030081	7.77562
676031	433478	791629	200585	66.96	0.233931	0.029705	7.87516
675714	433244	791599	200548	67	0.233786	0.02941	7.94934
675471	433078	791348	200483	67.04	0.233738	0.029395	7.95153
675775	433231	790893	200389	67.08	0.23354	0.029609	7.88739
675410	432970	791170	200430	67.12	0.233413	0.029316	7.96199
675751	433144	791486	200517	67.16	0.233202	0.029386	7.9359
675415	432906	791118	200443	67.2	0.233095	0.029579	7.8804
676103	433296	791131	200456	67.24	0.232854	0.029677	7.84637
675878	433118	791719	200593	67.28	0.232695	0.029556	7.87294
675728	433029	791649	200578	67.32	0.232728	0.029584	7.86677
675827	433120	791413	200512	67.36	0.232858	0.029521	7.8878
676164	433300	791619	200540	67.39	0.232689	0.029278	7.9475
675933	433152	791797	200542	67.43	0.232689	0.028845	8.06683
675910	433129	791192	200417	67.47	0.23265	0.029129	7.98685
676391	433402	791718	200520	67.51	0.232483	0.028825	8.0653
676195	433268	791528	200489	67.56	0.232444	0.028997	8.01605
676313	433333	791371	200471	67.59	0.232394	0.029216	7.95429
676538	433432	791379	200504	67.64	0.23218	0.029528	7.86319
676573	433376	791226	200457	67.67	0.23181	0.029445	7.87273
676358	433216	791195	200443	67.71	0.231705	0.029383	7.8857
676475	433310	791210	200459	67.75	0.231795	0.029506	7.85597
676267	433139	791709	200570	67.79	0.231616	0.029351	7.89138
676537	433282	791413	200471	67.83	0.231475	0.029109	7.95197
676590	433280	791897	200582	67.87	0.231305	0.028993	7.97809
676262	433113	792243	200646	67.91	0.231509	0.028755	8.05104
676455	433282	791583	200514	67.95	0.231723	0.029109	7.96066
676729	433392	791556	200480	67.99	0.231414	0.028835	8.02532
676970	433533	792354	200666	68.03	0.231351	0.028674	8.06842	20	0.487
676894	433427	792090	200630	68.07	0.23108	0.028984	7.97277
676636	433240	792222	200679	68.11	0.230977	0.02914	7.92646
677156	433558	791891	200610	68.15	0.230907	0.029289	7.88369
677016	433446	791438	200505	68.19	0.230801	0.029387	7.85378
676877	433379	791700	200555	68.23	0.230905	0.029223	7.90156
677064	433477	791537	200483	68.27	0.230803	0.028914	7.98238
677065	433456	791535	200512	68.31	0.2307	0.029211	7.89782
677413	433683	791561	200492	68.35	0.23072	0.028943	7.97143
677278	433597	791583	200474	68.39	0.230722	0.028706	8.03731
677529	433762	791548	200469	68.43	0.230743	0.028745	8.02716
676865	433318	792086	200597	68.47	0.230653	0.028662	8.04727
676881	433292	792059	200608	68.51	0.230482	0.028842	7.99133
676679	433120	792096	200596	68.55	0.230281	0.028627	8.04423
677087	433448	791916	200529	68.58	0.230596	0.028412	8.11628
676734	433225	791384	200473	68.63	0.23061	0.029203	7.89677
676948	433294	791706	200524	68.66	0.230289	0.028896	7.96962
676967	433242	791693	200529	68.71	0.229986	0.028979	7.93624
677154	433353	791161	200406	68.74	0.229945	0.029097	7.9026
676757	433098	790974	200388	68.78	0.229941	0.029393	7.82302
676984	433225	791294	200443	68.82	0.229854	0.029131	7.89045
676811	433049	791292	200405	68.86	0.229546	0.028754	7.9832
676568	432924	791289	200458	68.9	0.22969	0.029294	7.84078
676658	433000	790932	200324	68.94	0.229777	0.028856	7.96288
676885	433125	791492	200417	68.98	0.229681	0.028365	8.09736
677376	433452	791434	200439	69.02	0.229742	0.028734	7.9955
676807	432995	791849	200513	69.06	0.229303	0.028421	8.068
677744	433633	791472	200450	69.1	0.229485	0.028748	7.98271
676668	432923	792122	200639	69.14	0.229383	0.028993	7.91176
677552	433455	792236	200661	69.18	0.229224	0.028924	7.92517
677452	433372	792579	200756	69.22	0.229135	0.029005	7.89979
677696	433454	792234	200667	69.26	0.228785	0.028989	7.89214
677444	433259	793047	200817	69.3	0.228625	0.028428	8.04234
677750	433556	792230	200759	69.34	0.229103	0.029923	7.65642
677450	433297	791800	200589	69.38	0.228787	0.02931	7.8058
677789	433505	792543	200697	69.42	0.228745	0.028504	8.02493
677546	433339	791690	200517	69.46	0.228695	0.028866	7.92257
677348	433202	792043	200625	69.5	0.228646	0.029053	7.86995
677389	433227	792004	200562	69.54	0.22864	0.028519	8.01704
677787	433453	791904	200558	69.58	0.228505	0.028734	7.95256
677987	433510	791610	200469	69.62	0.228171	0.028587	7.98153
677807	433377	791863	200562	69.65	0.228086	0.028878	7.89824
678195	433579	791256	200463	69.7	0.227869	0.029429	7.74311
677927	433341	791792	200611	69.73	0.227554	0.029551	7.70032
678235	433473	791887	200615	69.77	0.227248	0.02935	7.74279
677929	433259	791953	200638	69.82	0.227161	0.029413	7.72322
678245	433480	791327	200504	69.85	0.227251	0.02966	7.66187
677886	433184	791338	200452	69.89	0.226936	0.029109	7.79606
678267	433412	792155	200599	69.94	0.226863	0.028507	7.95821
677945	433213	792252	200672	69.97	0.226895	0.028993	7.82576
678024	433217	791720	200524	70.01	0.226676	0.02886	7.85426
678456	433464	791671	200517	70.05	0.226539	0.028915	7.83475
678357	433401	791748	200567	70.09	0.22654	0.029221	7.75261
678764	433569	791747	200535	70.13	0.226106	0.028902	7.82317
678070	433086	791526	200487	70.17	0.225918	0.028982	7.79506
678507	433384	791509	200540	70.21	0.226007	0.029558	7.64616
678929	433586	791698	200522	70.25	0.225689	0.028896	7.81034
678575	433278	791828	200530	70.29	0.225302	0.028646	7.86514
678678	433334	791580	200522	70.33	0.225256	0.029197	7.71514
679090	433574	791803	200546	70.37	0.225147	0.02887	7.79863
678604	433208	792305	200681	70.41	0.224884	0.028949	7.76829
679367	433718	791878	200577	70.45	0.224992	0.028991	7.76083
679192	433545	792192	200625	70.49	0.224703	0.028674	7.83648
678981	433310	791672	200485	70.53	0.224229	0.02859	7.84281
678947	433220	791787	200503	70.57	0.223906	0.028479	7.86228
678803	433127	791932	200567	70.61	0.223901	0.028753	7.78712
678791	433127	791791	200546	70.65	0.223937	0.028901	7.74854
679363	433394	791941	200539	70.69	0.223475	0.028448	7.85543
679079	433143	792047	200566	70.73	0.223145	0.02845	7.8434
679585	433346	792152	200553	70.76	0.22258	0.028052	7.93448
679674	433429	792380	200648	70.81	0.222704	0.028427	7.83431
679710	433432	792833	200748	70.84	0.222609	0.028279	7.8719
679876	433426	792110	200520	70.88	0.222081	0.027827	7.98068
679838	433322	792483	200557	70.92	0.221705	0.02725	8.13585
679838	433271	792713	200631	70.96	0.221464	0.027409	8.07996
680200	433478	791777	200438	71	0.221352	0.02785	7.94787
680082	433335	792719	200619	71.05	0.221032	0.027273	8.10436
679994	433189	792047	200431	71.08	0.220607	0.027093	8.14263
679836	433046	792377	200512	71.12	0.220407	0.027068	8.14282
680063	433092	792359	200510	71.16	0.219941	0.027093	8.11791
680133	433051	792276	200507	71.2	0.219537	0.027274	8.04922
680427	433226	792740	200619	71.24	0.219479	0.02722	8.06322
680431	433153	793112	200655	71.28	0.219123	0.026636	8.2266
680522	433205	792114	200421	71.32	0.219095	0.026822	8.16852
680532	433076	792943	200610	71.36	0.218455	0.026613	8.20849
680377	432901	793202	200664	71.4	0.218094	0.026498	8.23074	21	0.48
680931	433168	793259	200618	71.44	0.217691	0.025891	8.40809
681672	433602	793122	200689	71.48	0.217514	0.026952	8.07044
681763	433627	793121	200623	71.52	0.217359	0.026292	8.26727
681861	433553	792878	200476	71.56	0.216716	0.025432	8.52146
681423	433189	792774	200493	71.6	0.216312	0.025867	8.36244
681293	433060	792504	200413	71.64	0.216093	0.025749	8.39221
681369	433015	792641	200481	71.68	0.215652	0.026085	8.26741
681750	433207	792727	200467	71.72	0.215415	0.025725	8.37372
682423	433455	793730	200660	71.76	0.214567	0.025116	8.54302
682438	433419	792829	200448	71.79	0.214352	0.025275	8.48088
682405	433242	792947	200465	71.84	0.213616	0.025146	8.4951
682389	433257	792560	200438	71.87	0.213734	0.025858	8.26563
682679	433237	792941	200408	71.92	0.212771	0.024588	8.6535
683160	433468	792870	200425	71.95	0.21242	0.024939	8.5175
683387	433548	793351	200483	71.99	0.212118	0.0243	8.72912
683292	433280	794170	200619	72.04	0.211137	0.023587	8.95135
683337	433327	792811	200457	72.07	0.211224	0.025411	8.31231
683763	433452	793984	200540	72.11	0.210539	0.023265	9.04944
683730	433355	794095	200474	72.15	0.21018	0.02232	9.41658
683978	433379	793222	200387	72.19	0.209552	0.023662	8.85588
683877	433189	794101	200610	72.23	0.208956	0.023672	8.82719
684069	433193	794440	200599	72.27	0.208401	0.022701	9.18021
684517	433391	794276	200534	72.31	0.207996	0.022464	9.25909
684565	433311	794445	200579	72.35	0.207475	0.022487	9.22627
685023	433496	794349	200546	72.39	0.20698	0.022399	9.24044
685175	433505	793868	200452	72.43	0.206569	0.022675	9.10986
684842	433120	794217	200459	72.47	0.205745	0.02186	9.41206
685730	433554	794767	200571	72.51	0.205143	0.02159	9.50165
685900	433542	794436	200528	72.55	0.204579	0.021998	9.30002
686061	433532	794129	200454	72.59	0.204052	0.022033	9.26127
686064	433424	794613	200525	72.63	0.203533	0.021519	9.4585
686571	433635	795021	200533	72.67	0.203018	0.020564	9.87233
686508	433524	795004	200579	72.71	0.202682	0.02107	9.61957
686400	433400	795161	200640	72.75	0.202418	0.021285	9.51008
686257	433141	795920	200683	72.79	0.201621	0.019793	10.1862
686872	433397	795895	200648	72.83	0.200997	0.019505	10.3048
686867	433274	796722	200849	72.86	0.200432	0.01943	10.3155
687144	433350	796496	200764	72.91	0.199965	0.019149	10.4428
687047	433159	796081	200686	72.95	0.199352	0.019416	10.2675
686981	433363	795552	200818	72.98	0.200512	0.022081	9.08073
687435	433274	795039	200473	73.04	0.19874	0.019915	9.97918
687521	433169	795150	200449	73.08	0.197988	0.019393	10.2094
687922	433329	795754	200545	73.13	0.197551	0.018827	10.4927
688018	433271	796687	200633	73.16	0.196992	0.01735	11.3541
688246	433341	796626	200672	73.2	0.196644	0.017896	10.9882
688234	433273	797203	200802	73.24	0.196359	0.017742	11.0675
688448	433365	797291	200795	73.28	0.196157	0.017449	11.2417
688802	433518	797235	200745	73.32	0.195827	0.017089	11.4595
688848	433409	796784	200575	73.36	0.195176	0.016522	11.8134
689213	433494	797062	200667	73.4	0.194494	0.016743	11.6165
689005	433266	796842	200588	73.44	0.194035	0.016506	11.7557
688969	433249	796349	200568	73.48	0.194061	0.017552	11.0564
689219	433359	796233	200544	73.52	0.193838	0.017604	11.0108
689156	433232	796759	200536	73.56	0.193426	0.016193	11.9451
689519	433458	796858	200503	73.6	0.193415	0.015611	12.3899
689773	433486	797667	200723	73.64	0.192794	0.015776	12.2208
689748	433480	797384	200768	73.68	0.19284	0.016943	11.3817
689681	433426	798010	200822	73.72	0.192784	0.015903	12.1223
690064	433598	798139	200761	73.76	0.19246	0.014965	12.8605
689955	433478	798389	200794	73.8	0.192216	0.014665	13.107
690387	433616	798159	200715	73.84	0.191587	0.014453	13.2561
690201	433501	798055	200782	73.88	0.191596	0.015388	12.4509
690380	433553	797655	200648	73.92	0.19131	0.015053	12.7092
690008	433289	797330	200563	73.96	0.191167	0.01502	12.7272
690074	433423	797840	200689	74	0.191604	0.014997	12.7759
690539	433473	797898	200641	74.04	0.190462	0.014369	13.2553
690496	433387	797515	200582	74.07	0.190183	0.014744	12.8993
690848	433638	798252	200788	74.11	0.190325	0.014951	12.7301
690542	433437	797989	200806	74.16	0.190283	0.015796	12.0465
690561	433449	797782	200685	74.19	0.190283	0.015104	12.5984
691116	433702	798239	200629	74.24	0.189833	0.013387	14.1805
690745	433502	797485	200532	74.27	0.189988	0.014317	13.2702
690418	433226	798058	200609	74.31	0.189654	0.013643	13.9011
690065	433070	798364	200751	74.35	0.189964	0.014297	13.2873
690530	433234	798579	200752	74.39	0.18936	0.013764	13.7577
691077	433584	798166	200607	74.43	0.189392	0.01335	14.1865
690778	433308	797953	200550	74.47	0.188975	0.013315	14.1922
690791	433293	798276	200685	74.51	0.188865	0.013856	13.6306
690484	433048	797856	200588	74.55	0.188618	0.013942	13.5285
691110	433387	797821	200508	74.59	0.188365	0.013227	14.2413
690927	433237	798058	200617	74.63	0.188198	0.013723	13.7136
691249	433471	798333	200738	74.67	0.18835	0.014244	13.2228
691069	433338	798590	200792	74.71	0.188255	0.014138	13.3158
691126	433405	797865	200634	74.75	0.188402	0.014382	13.1001
691257	433478	798170	200666	74.79	0.188359	0.013933	13.5191
691271	433391	798018	200538	74.83	0.187907	0.013031	14.4204	22	0.489
691189	433352	798386	200536	74.87	0.187965	0.012081	15.5585
690828	433128	797931	200571	74.91	0.187976	0.013582	13.8401
690994	433253	798095	200670	74.95	0.188075	0.014162	13.2799
691375	433459	798495	200654	74.99	0.18792	0.012992	14.4646
691255	433319	798692	200595	75.03	0.187614	0.011902	15.7636
691399	433438	797936	200588	75.07	0.18775	0.01374	13.6643
691093	433283	797759	200563	75.11	0.187924	0.013936	13.4847
691183	433318	798006	200527	75.14	0.187823	0.01295	14.5033
691057	433216	799071	200709	75.19	0.187714	0.012091	15.5255
691304	433355	798809	200739	75.23	0.187639	0.013053	14.3752
690779	432996	798429	200676	75.26	0.187498	0.013379	14.014
691190	433326	798352	200627	75.3	0.18784	0.013081	14.3592
691501	433497	799077	200710	75.34	0.187727	0.012086	15.5331
691188	433311	799168	200747	75.39	0.187775	0.012228	15.3566
691214	433334	798862	200796	75.42	0.187806	0.013491	13.9204
691003	433158	799116	200770	75.46	0.1876	0.01259	14.9011
691542	433524	799590	200833	75.5	0.187733	0.012027	15.6095
691395	433375	799165	200701	75.54	0.187464	0.011773	15.9229
691498	433456	798305	200560	75.58	0.187542	0.012527	14.9711
691097	433274	798552	200708	75.62	0.187869	0.01339	14.0303
691461	433440	798408	200624	75.66	0.187576	0.01291	14.5295
691403	433443	798886	200637	75.7	0.187762	0.011834	15.866
691446	433491	798505	200516	75.74	0.187861	0.01158	16.2232
691144	433251	798228	200484	75.78	0.187622	0.011957	15.6908
691201	433289	799061	200731	75.82	0.187632	0.012337	15.2091
691203	433277	798687	200603	75.86	0.18757	0.011995	15.6376
691507	433447	798948	200612	75.9	0.187473	0.011427	16.4067
691184	433290	798721	200640	75.94	0.187687	0.012281	15.2831
691676	433620	798830	200666	75.98	0.187789	0.012267	15.3087
691894	433747	798669	200570	76.02	0.187744	0.011709	16.0347
691673	433597	799339	200754	76.06	0.18769	0.011867	15.8166
691442	433447	798563	200589	76.09	0.187665	0.012167	15.424
691431	433484	798863	200613	76.14	0.187872	0.011651	16.1248
691573	433574	798893	200609	76.18	0.187877	0.011535	16.2872
691046	433236	798898	200621	76.22	0.187841	0.011643	16.1331
691753	433637	799044	200614	76.25	0.187642	0.011205	16.7469
691563	433453	799453	200674	76.3	0.187335	0.010776	17.3848
691308	433325	799339	200760	76.33	0.187486	0.011927	15.7196
691682	433666	799357	200895	76.38	0.187989	0.013236	14.2024
691358	433391	799413	200796	76.41	0.187649	0.012102	15.506
691374	433343	799031	200630	76.45	0.187375	0.011398	16.4392
691605	433471	799300	200648	76.49	0.187296	0.0109	17.1824
691688	433613	798154	200575	76.53	0.187721	0.013059	14.3749
691154	433288	798370	200621	76.57	0.187767	0.012976	14.4706
691409	433481	798463	200511	76.61	0.187923	0.011636	16.1508
691393	433450	798985	200578	76.65	0.187824	0.010992	17.0879
690996	433166	798780	200470	76.69	0.187658	0.010423	18.0038
691268	433331	798535	200477	76.73	0.187632	0.011112	16.8856
691473	433434	798859	200606	76.77	0.187512	0.011591	16.1775
691144	433223	799333	200721	76.81	0.187489	0.01155	16.2322
691646	433571	799326	200715	76.85	0.187647	0.011508	16.306
691201	433295	798589	200519	76.89	0.187661	0.011398	16.4645
691520	433486	798394	200469	76.93	0.187618	0.011387	16.4758
691273	433335	798597	200543	76.97	0.187636	0.011619	16.1492
691422	433431	798572	200600	77.01	0.187649	0.012255	15.3122
690892	432993	798381	200188	77.05	0.187149	0.008593	21.7792
691614	433587	799761	200917	77.09	0.187817	0.012439	15.0994
691230	433345	799593	200779	77.13	0.187811	0.011477	16.3637
691713	433609	799525	200675	77.17	0.187628	0.010604	17.6935
691615	433606	799043	200710	77.2	0.187904	0.012171	15.4382
691057	433293	799413	200876	77.24	0.188078	0.012905	14.5745
691467	433461	798851	200566	77.28	0.187657	0.011209	16.7415
691597	433551	799134	200664	77.32	0.187697	0.01148	16.3502
691932	433758	798858	200618	77.37	0.187683	0.011714	16.0222
692000	433849	798926	200648	77.41	0.187911	0.011844	15.8658
691494	433496	798792	200574	77.44	0.187742	0.011438	16.4134
691647	433631	798920	200600	77.49	0.187927	0.011377	16.5186
691400	433490	798459	200525	77.52	0.187992	0.011786	15.95
691501	433556	798750	200599	77.57	0.188005	0.011796	15.9386
691097	433311	798662	200601	77.6	0.188044	0.012038	15.6212
[truncated: 187 more rows]

## Sheet: Sheet4
FlowCell Text Data File: Lso2_ctrl4noRli.csv
Software Version: 1.45A
Date: 2020-03-18
Time: 17:21:21
User: kathi
Experiment name:
*** CENTRIFUGE SETTINGS ***
Rotor Manufacturer: Beckman
Rotor Model: SW40Ti
Speed: rpm
Gradient: Sucrose 10.0% to 40.0% v/v
Time:
w2t: x 10^0
Number of Tubes: 2
Sample Volume: 12.5 ml
Temperature: 4.0 deg C
*** FRACTIONATION SETTINGS ***
Volume displaced/mm: 0.143 ml/mm
Tubing length: 290 mm
Total Dead Volume (= last fraction): 0.299 ml
Scan Speed: 0.30 mm/sec
Total Distance: 85.0 mm
Upper Limit to Slow-down Distance: 37.50 mm
Start mode: Slow-down distance
Fail-safe Distance (M): 0 mm
Number of fractions: 25
Distance/fraction: 3.40 mm
Volume/fraction: 0.485 ml
Data Samples/mm: 25.25
*** SCANNING SETTINGS ***
Scanning mode: DUAL UV OD
Channel A (LED1) Wavelength: 260 nm
Channel B (LED2) Wavelength: 280 nm
Sensitivity: 0
Integration time: 132 ms
LED1 (260 nm) On Time: 68 ms
PD2 (280 nm) On Time: 46 ms
Sample A Zero: 753779
Source A Zero: 431113.7
Sample B Zero: 802337.2
Source B Zero: 200324.1
Data Columns:
SampleA	SourceA	SampleB	SourceB	Position	AbsA	AbsB	ratioA/B	Fraction Number	Fraction Volume (ml)
585623	433380	635500	200593	0	0.527214	0.472575	1.11562
585846	433323	635800	200546	0.08	0.526166	0.471151	1.11677
585900	433348	635865	200533	0.11	0.526095	0.470815	1.11741
585886	433317	636055	200581	0.16	0.525998	0.470695	1.11749
585955	433333	636049	200518	0.2	0.525832	0.470081	1.1186
585898	433287	636421	200627	0.23	0.525814	0.469998	1.11876
585882	433266	636700	200685	0.28	0.525771	0.469697	1.11938
585990	433312	636901	200720	0.31	0.525611	0.469412	1.11972
585531	433198	636027	200567	0.35	0.526676	0.470643	1.11906
585903	433446	636283	200613	0.4	0.526547	0.470294	1.11961
585357	433268	636323	200627	0.43	0.527614	0.470308	1.12185
585126	433388	636527	200743	0.47	0.528989	0.470827	1.12353
584808	433464	635857	200561	0.51	0.53046	0.471122	1.12595
584278	433306	635486	200473	0.55	0.531569	0.471413	1.12761
584136	433451	635488	200516	0.59	0.532751	0.471839	1.12909
583803	433385	635802	200628	0.63	0.533606	0.471969	1.1306
583706	433465	635617	200596	0.67	0.534324	0.472234	1.13148
582966	433081	635266	200495	0.71	0.535106	0.472332	1.1329
582949	433210	635218	200503	0.75	0.535775	0.472565	1.13376
582663	433140	635270	200565	0.79	0.536448	0.473023	1.13408
582619	433222	635785	200753	0.83	0.53699	0.473278	1.13462
582086	433076	635731	200743	0.87	0.538173	0.473349	1.13695
577626	433211	633245	200541	0.91	0.554549	0.479217	1.1572
361561	433052	372631	200466	0.95	1.51239	1.54728	0.977454
351978	433221	367012	200491	0.99	1.56815	1.57815	0.993663
597442	433312	573972	200548	1.03	0.486009	0.677375	0.717489
692599	433279	722788	200680	1.07	0.183451	0.214033	0.857116
685189	433238	731751	200654	1.11	0.205266	0.188931	1.08646
687028	433018	743957	200564	1.15	0.198743	0.154682	1.28484
682811	433047	730365	200592	1.19	0.211478	0.192129	1.10071
678150	433301	723635	200542	1.23	0.226692	0.210286	1.07802
669597	433012	716754	200581	1.27	0.251297	0.229936	1.0929
665626	433072	692764	200589	1.31	0.263751	0.298634	0.883193
660651	433039	670834	200833	1.34	0.278946	0.365922	0.76231
653006	433127	657118	200795	1.39	0.303177	0.407179	0.744579
649314	432986	658398	200761	1.42	0.314112	0.402915	0.779599
646046	433209	666677	200779	1.46	0.32549	0.377909	0.861292
643514	433153	671358	200759	1.5	0.33326	0.363605	0.916544
633380	433366	670538	200689	1.54	0.366744	0.365365	1.00377
626272	433168	669663	200632	1.58	0.388901	0.367425	1.05845
643296	433184	691987	200469	1.62	0.3341	0.29969	1.11482
627728	433017	607962	200557	1.66	0.383436	0.561504	0.682874
611475	432843	612304	200470	1.7	0.436289	0.546285	0.798647
602336	433226	615315	200586	1.74	0.468911	0.537564	0.872288
596686	433143	616616	200486	1.78	0.487802	0.532302	0.916401
593316	433120	616357	200396	1.82	0.499282	0.532243	0.938071
590512	433435	617673	200523	1.86	0.510463	0.529221	0.964554
580030	433145	614272	200604	1.9	0.545739	0.541164	1.00845
340617	433100	362379	200499	1.94	1.63471	1.60384	1.01925
420311	432946	438119	200506	1.98	1.20382	1.22135	0.985649
620293	433100	639917	200544	2.02	0.408208	0.458122	0.891047
599734	433044	624668	200521	2.06	0.476909	0.506503	0.941571
586389	433069	618208	200449	2.1	0.52307	0.526732	0.993047
584417	432868	623795	200427	2.14	0.529013	0.508377	1.04059
585666	433218	627755	200686	2.18	0.526298	0.498225	1.05635
585485	433281	630090	200574	2.22	0.527228	0.489616	1.07682
584703	433061	632067	200434	2.26	0.528924	0.481895	1.09759
584975	433245	634806	200644	2.3	0.528841	0.47529	1.11267
584886	433175	636651	200629	2.33	0.528822	0.469289	1.12686
584750	433175	637665	200472	2.38	0.529298	0.464504	1.13949
565085	433440	621672	200620	2.42	0.600543	0.517189	1.16117
534217	433237	603147	200732	2.45	0.714523	0.579289	1.23345
497992	433082	551904	200621	2.49	0.857465	0.757133	1.13251
61626	432663	72752	200498	2.53	5.13083	4.84015	1.06005
518379	433126	519390	200465	2.57	0.775577	0.877951	0.883395
563947	432850	565085	200622	2.61	0.601881	0.709571	0.848232
524515	433326	534576	200658	2.65	0.752444	0.821803	0.915602
520627	432967	544297	200681	2.69	0.765972	0.785711	0.974878
525092	433064	552231	200659	2.73	0.748957	0.756321	0.990264
531085	432957	563779	200658	2.77	0.725231	0.714596	1.01488
537501	433374	573469	200760	2.81	0.70263	0.681272	1.03135
540094	432993	579083	200715	2.85	0.690984	0.661184	1.04507
542320	433116	583908	200621	2.89	0.683149	0.643515	1.06159
544236	432877	587793	200418	2.93	0.674803	0.628108	1.07434
549573	433112	592091	200424	2.97	0.655947	0.613484	1.06922
551312	433044	594716	200470	3.01	0.649161	0.60503	1.07294
554376	432998	608196	200526	3.05	0.637604	0.560417	1.13773
552261	433232	612490	200422	3.09	0.64653	0.545191	1.18588
542582	433193	601501	200479	3.13	0.682524	0.582255	1.17221
533907	433088	587065	200462	3.17	0.715007	0.631049	1.13305
531688	433060	583616	200457	3.21	0.723396	0.642875	1.12525
533122	432999	583277	200439	3.25	0.717597	0.643865	1.11451
530952	433192	586403	200525	3.29	0.726854	0.633956	1.14654
532744	433171	591463	200550	3.32	0.719861	0.61689	1.16692
538204	433077	592112	200533	3.37	0.698553	0.614508	1.13677
542719	433208	596051	200410	3.41	0.682079	0.599907	1.13697	1	0.481
543107	432927	600157	200472	3.44	0.679289	0.586693	1.15783
545510	433251	604031	200531	3.49	0.671786	0.574318	1.16971
548273	433264	607431	200577	3.52	0.66151	0.563466	1.174
560979	432956	616511	200491	3.56	0.613179	0.532695	1.15109
562685	432944	620011	200484	3.6	0.606909	0.521214	1.16441
315834	432960	320992	200491	3.65	1.78862	1.8482	0.967763
648002	433096	673125	200516	3.68	0.31877	0.355866	0.89576
638332	433273	675884	200584	3.72	0.35037	0.348304	1.00593
596042	433011	624050	200551	3.76	0.489388	0.5088	0.961847
583948	433023	599853	200589	3.8	0.531388	0.588891	0.902354
584182	432859	606243	200588	3.84	0.529793	0.567523	0.933519
584286	433024	614817	200642	3.88	0.530209	0.539759	0.982307
585945	433155	614700	200582	3.92	0.525026	0.539539	0.973101
586293	432939	614423	200509	3.96	0.522791	0.539714	0.968644
588508	433391	620357	200549	4	0.51721	0.520743	0.993216
590198	433082	625481	200479	4.04	0.509884	0.50346	1.01276
589841	432938	630695	200632	4.08	0.510441	0.488265	1.04542
586414	433225	635099	200577	4.12	0.52372	0.473687	1.10563
583196	432945	645434	200556	4.16	0.533656	0.440939	1.21027
566592	433035	625223	200682	4.2	0.593181	0.506331	1.17153
553210	432932	620631	201003	4.24	0.6416	0.524411	1.22347
551303	433086	622271	200738	4.28	0.649393	0.516433	1.25746
553006	433322	610707	200804	4.32	0.644197	0.554905	1.16091
552268	433235	606404	200717	4.36	0.646519	0.568283	1.13767
555106	433295	603247	200495	4.4	0.636314	0.576574	1.10361
556717	433161	604361	200594	4.43	0.629752	0.57385	1.09742
555362	433382	602880	200744	4.48	0.635782	0.580302	1.0956
555862	433381	610811	200755	4.52	0.633936	0.55407	1.14414
556537	433283	615810	200679	4.56	0.63099	0.536877	1.1753
558298	433316	618592	200779	4.59	0.624681	0.528796	1.18133
560460	433016	621082	200716	4.63	0.615356	0.520067	1.18322
563574	433149	623017	200789	4.68	0.604647	0.51453	1.17515
566623	433433	624106	200737	4.71	0.594949	0.510488	1.16545
568239	433064	625204	200753	4.75	0.587379	0.507105	1.1583
569856	433128	626009	200708	4.79	0.581867	0.50406	1.15436
571000	433092	626742	200712	4.83	0.577594	0.501741	1.15118
572055	433076	627124	200598	4.87	0.573741	0.499368	1.14893
572847	433148	627521	200601	4.91	0.57125	0.498123	1.14681
567370	432854	624963	200570	4.95	0.589518	0.506044	1.16495
566021	433119	623746	200572	4.99	0.595641	0.509993	1.16794
568195	433369	625509	200577	5.03	0.588978	0.504354	1.16779
567111	432952	624038	200582	5.07	0.590915	0.50915	1.16059
568412	433244	624110	200524	5.11	0.587606	0.508335	1.15594
569301	433324	624472	200554	5.15	0.584787	0.507468	1.15236
569738	433108	624584	200496	5.19	0.582196	0.506523	1.1494
570081	432942	625206	200612	5.23	0.58018	0.505683	1.14732
570750	433078	625790	200698	5.27	0.578423	0.504665	1.14615
571496	433308	625590	200507	5.31	0.576837	0.50339	1.1459
571628	433116	626066	200590	5.35	0.575458	0.502691	1.14475
572285	433274	626330	200567	5.39	0.573854	0.50161	1.14402
572552	433136	626502	200532	5.43	0.572248	0.500705	1.14288
572717	432954	626731	200467	5.47	0.570798	0.499315	1.14316
573529	433219	627386	200578	5.51	0.569151	0.498325	1.14213
573982	433234	627544	200527	5.55	0.567606	0.497305	1.14136
574200	433046	627957	200563	5.59	0.565941	0.496341	1.14023
574510	432944	628024	200447	5.62	0.564355	0.49496	1.1402
574976	432997	628705	200559	5.67	0.562946	0.493901	1.1398
575424	433031	629493	200695	5.7	0.561514	0.492743	1.13957
576040	433141	630432	200884	5.74	0.559844	0.491636	1.13874
576879	433420	630471	200771	5.78	0.558184	0.490377	1.13827
576807	433040	631213	200867	5.83	0.556644	0.48897	1.1384
577173	433046	631117	200695	5.86	0.555375	0.487549	1.13912
577941	433291	631836	200787	5.9	0.553811	0.486178	1.13911
577821	432913	631334	200498	5.94	0.55245	0.484877	1.13936
578388	433066	632010	200616	5.98	0.551166	0.483906	1.13899
578638	432989	632051	200506	6.02	0.549918	0.48267	1.13933
578934	432939	632452	200506	6.06	0.548636	0.481391	1.13969
579148	432854	633027	200602	6.1	0.547478	0.480524	1.13933
579647	433005	633487	200632	6.14	0.546429	0.479362	1.13991
580012	433031	633833	200597	6.18	0.545264	0.477909	1.14094
580266	432996	633825	200467	6.22	0.544203	0.476628	1.14178
580242	432816	634377	200554	6.26	0.543437	0.475748	1.14228
577579	433169	633729	200787	6.3	0.554517	0.480148	1.15489
375594	432871	381926	200590	6.34	1.43362	1.49886	0.956475
642365	432832	681586	200467	6.38	0.3354	0.330195	1.01576
631570	433047	678293	200698	6.42	0.371093	0.342278	1.08418
572114	432931	589125	200659	6.46	0.572845	0.625968	0.915134
568012	433007	576183	200624	6.5	0.587927	0.670389	0.876994
570731	433005	582448	200507	6.54	0.578147	0.647415	0.893007
570409	433257	592122	200527	6.58	0.580492	0.614414	0.944789
571953	433201	597801	200646	6.62	0.574696	0.59637	0.963657
573350	433062	597037	200742	6.66	0.569048	0.599912	0.948553
575339	433148	597229	200802	6.7	0.562369	0.599866	0.93749
576695	432778	601467	200619	6.73	0.555803	0.583776	0.952083
578224	432979	608489	200571	6.77	0.551336	0.559898	0.984707
579178	433381	612090	200494	6.81	0.549861	0.547231	1.00481	2	0.486
578616	433226	615758	200593	6.85	0.551116	0.536184	1.02785
578672	433429	618327	200509	6.9	0.551876	0.526948	1.04731
578450	433304	621297	200733	6.93	0.552071	0.51954	1.06262
578545	433331	623531	200770	6.97	0.551863	0.512677	1.07643
578504	433116	625489	200819	7.01	0.550992	0.506849	1.08709
578464	432833	626771	200756	7.05	0.549796	0.50209	1.09502
578927	432918	628167	200745	7.09	0.548561	0.497495	1.10265
579508	433128	629411	200832	7.13	0.547501	0.494381	1.10745
579604	433208	630401	200816	7.17	0.54754	0.491052	1.11503
579227	433325	630161	200775	7.21	0.549424	0.491408	1.11806
577272	432953	631227	200637	7.25	0.554584	0.486616	1.13968
578715	433365	634083	200676	7.29	0.551422	0.477908	1.15382
583521	433187	629446	200498	7.33	0.53366	0.490914	1.08707
583541	433240	635792	200532	7.37	0.53384	0.471036	1.13333
582328	433213	629462	200565	7.41	0.53797	0.491536	1.09447
578495	433068	620671	200588	7.45	0.550797	0.520115	1.05899
571052	433381	612989	200482	7.49	0.578772	0.544152	1.06362
564749	433205	605108	200394	7.53	0.600651	0.56935	1.05498
562202	433025	599669	200390	7.57	0.609049	0.587508	1.03666
561986	432960	599140	200483	7.61	0.609528	0.590222	1.03271
563867	433325	601760	200470	7.65	0.604415	0.581297	1.03977
566205	433202	606908	200512	7.69	0.595368	0.564549	1.05459
569097	433191	611052	200472	7.73	0.584892	0.550431	1.06261
571721	433085	613932	200572	7.77	0.574978	0.541959	1.06093
574245	433249	615087	200474	7.81	0.56674	0.537185	1.05502
575216	433179	616387	200425	7.84	0.562952	0.532437	1.05731
574816	433025	619948	200497	7.89	0.563648	0.52155	1.08072
574880	433029	623630	200710	7.92	0.563439	0.511754	1.101
574657	433090	625497	200758	7.96	0.564521	0.506211	1.11519
575135	433447	626455	200672	8	0.564506	0.502263	1.12393
575300	433379	627694	200766	8.04	0.563598	0.499224	1.12895
575335	433182	628452	200734	8.08	0.562543	0.49647	1.13309
576405	433009	630166	200785	8.12	0.557924	0.491493	1.13516
574580	433073	629124	200778	8.16	0.564715	0.494758	1.1414
381265	433174	386458	200616	8.2	1.40439	1.47535	0.951908
639257	433311	670691	200510	8.24	0.347587	0.363107	0.957257
661918	433159	708868	200505	8.28	0.275592	0.251471	1.09592
629232	432989	665626	200508	8.32	0.378408	0.378366	1.00011
616731	433330	626093	200529	8.36	0.421078	0.501991	0.838815
606966	433319	632287	200444	8.4	0.453682	0.481294	0.94263
607644	432954	635445	200407	8.44	0.449674	0.47088	0.954965
608267	433347	643471	200480	8.48	0.449433	0.446315	1.00699
590588	433357	647952	200632	8.52	0.509831	0.433855	1.17512
583903	432911	639587	200595	8.56	0.531017	0.459674	1.1552
575720	433382	634098	200614	8.6	0.562119	0.477238	1.17786
570654	433010	647416	200694	8.64	0.578446	0.436146	1.32627
568817	432850	626456	200598	8.68	0.584287	0.501516	1.16504
573905	433267	616871	200745	8.72	0.568037	0.53407	1.0636
575830	433193	613303	200704	8.76	0.560836	0.545351	1.02839
577978	433055	617880	200690	8.8	0.552565	0.530224	1.04214
578210	433398	625518	200522	8.84	0.553364	0.503773	1.09844
577564	432962	630070	200374	8.88	0.553592	0.48767	1.13518
579488	433177	631798	200430	8.92	0.547803	0.482712	1.13484
580313	432974	632626	200461	8.96	0.543933	0.480384	1.13229
580739	433116	633946	200603	8.99	0.543103	0.47761	1.13712
582199	433326	635707	200704	9.04	0.538957	0.473034	1.13936
584945	432986	638405	200711	9.07	0.527723	0.464568	1.13594
574607	432988	630121	200723	9.12	0.564218	0.491014	1.14909
301108	432649	229215	200726	9.15	1.88485	2.52933	0.745196
673091	433086	686141	200605	9.19	0.240998	0.318157	0.757481
642966	432858	688800	200453	9.23	0.333609	0.308833	1.08022
621401	432901	665207	200481	9.27	0.403616	0.379364	1.06393
612423	432907	645335	200427	9.31	0.433422	0.439952	0.985158
597975	433006	623931	200425	9.35	0.482739	0.507918	0.950428
570144	432765	601997	200579	9.39	0.579118	0.581599	0.995734
510413	432897	508716	200542	9.43	0.806182	0.920579	0.875733
128649	432624	261229	200538	9.47	3.6247	2.26392	1.60107
475842	432585	705893	200510	9.51	0.948209	0.259998	3.64698
474379	432707	706489	200502	9.55	0.955087	0.258217	3.69878
474820	432696	707547	200588	9.59	0.953134	0.256065	3.72223
475031	432883	708170	200470	9.63	0.953109	0.253105	3.76566
474904	432694	710935	200492	9.67	0.952762	0.245472	3.88135
476519	432890	711039	200445	9.71	0.946742	0.244704	3.86892
477603	432860	712418	200651	9.75	0.941951	0.242869	3.87843
478448	432542	709156	200659	9.79	0.936831	0.2522	3.71463
478915	432794	707569	200763	9.83	0.936026	0.25776	3.63139
480104	432815	710179	200685	9.86	0.931052	0.249556	3.73084
480113	432661	715059	200753	9.91	0.930285	0.236436	3.93463
480164	432648	717927	200738	9.94	0.930007	0.228217	4.0751
479649	432397	718028	200523	9.99	0.931015	0.225773	4.12367
480133	432872	717678	200690	10.02	0.931198	0.228434	4.07644
479810	432653	715111	200609	10.07	0.931539	0.234843	3.96665
479468	432414	710495	200502	10.1	0.931868	0.24682	3.77549
479694	432684	706761	200595	10.14	0.932181	0.258376	3.60785
480058	432662	702751	200639	10.18	0.930525	0.270286	3.44273
480903	432693	698575	200490	10.22	0.927073	0.280802	3.30152	3	0.486
481372	432691	697642	200564	10.26	0.925069	0.28424	3.25454
481954	432743	698044	200600	10.3	0.922842	0.28344	3.25586
482484	432701	705178	200541	10.34	0.920395	0.262353	3.50824
483191	432866	711045	200498	10.38	0.918179	0.24522	3.74431
483231	432960	709223	200473	10.42	0.918454	0.25014	3.67176
482605	433095	710105	200495	10.46	0.921744	0.247856	3.71886
480249	432832	710718	200492	10.5	0.930515	0.246087	3.78124
485099	432942	709298	200395	10.54	0.910475	0.249143	3.65443
496854	432823	709337	200568	10.58	0.860922	0.250771	3.43309
493101	432943	707001	200575	10.62	0.877003	0.25749	3.40596
491984	432699	699489	200396	10.66	0.88049	0.277222	3.17612
491361	432581	702426	200592	10.7	0.882524	0.270747	3.2596
494545	432769	694722	200501	10.74	0.870197	0.292061	2.97951
493041	433009	673741	200369	10.78	0.877564	0.352544	2.48923
484014	432833	700813	200416	10.82	0.914541	0.273611	3.34248
486839	432755	701613	200563	10.86	0.902265	0.272789	3.30755
490391	432998	710506	200555	10.9	0.888539	0.247322	3.59265
490809	433051	707246	200548	10.94	0.887046	0.256521	3.45799
491550	432877	704486	200517	10.98	0.883137	0.26409	3.34407
492929	432806	706437	200534	11.01	0.877069	0.258687	3.39047
494113	432816	708687	200562	11.06	0.872208	0.252559	3.45348
495285	432972	710136	200610	11.09	0.868097	0.248924	3.4874
495941	432889	710533	200486	11.13	0.864997	0.246551	3.50838
497173	433200	710770	200405	11.18	0.86139	0.245065	3.51495
497385	433120	711297	200447	11.22	0.86014	0.243993	3.52526
498045	433178	711588	200467	11.25	0.8577	0.24337	3.52427
498414	433062	712127	200567	11.29	0.855637	0.242849	3.52333
498873	433086	711882	200498	11.33	0.853867	0.242849	3.51604
499276	432952	711511	200495	11.37	0.851582	0.243869	3.49196
499190	432889	711494	200572	11.41	0.851636	0.244692	3.48045
499158	432655	712529	200674	11.45	0.850661	0.242786	3.50374
500007	433023	713088	200619	11.49	0.848923	0.240653	3.52758
500032	432676	713537	200741	11.53	0.847181	0.24061	3.52097
500443	432754	714083	200782	11.57	0.845869	0.23948	3.53211
501124	432870	714159	200646	11.61	0.843635	0.237899	3.54618
501547	432730	713998	200457	11.65	0.841246	0.236454	3.55775
502058	433020	714776	200576	11.69	0.840533	0.235456	3.56982
502270	432896	715108	200559	11.73	0.839084	0.234349	3.58049
502301	432768	715362	200552	11.77	0.838352	0.233563	3.58941
503290	433171	715623	200509	11.81	0.836232	0.232395	3.59832
504277	433122	715452	200340	11.85	0.831992	0.231177	3.59894
505178	433095	716070	200411	11.89	0.828212	0.230151	3.59856
505081	432991	716320	200435	11.93	0.828113	0.229689	3.60537
506343	432857	716894	200417	11.97	0.822374	0.227893	3.60859
507577	433125	717514	200454	12	0.81866	0.226523	3.61403
508434	433096	717958	200462	12.05	0.815071	0.225357	3.61681
509237	433264	718399	200470	12.09	0.812636	0.224199	3.62461
509253	432905	718394	200325	12.13	0.810875	0.222755	3.64021
509938	433046	719118	200433	12.17	0.808791	0.221811	3.64631
510904	432989	719716	200438	12.21	0.804649	0.220186	3.65441
511787	433290	720240	200465	12.24	0.802538	0.21899	3.66472
512070	433203	720657	200488	12.29	0.800996	0.218055	3.67337
512643	433241	721507	200537	12.32	0.798887	0.216172	3.69562
513695	433621	721368	200376	12.36	0.796487	0.214941	3.70561
514191	433374	722003	200447	12.4	0.793346	0.213882	3.70928
515141	433573	722211	200410	12.44	0.790509	0.212929	3.71255
515548	433336	722428	200395	12.48	0.787774	0.212173	3.71289
516300	433361	721101	200461	12.52	0.78491	0.216542	3.62474
517015	433356	722969	200456	12.56	0.782054	0.211277	3.70156
517314	433190	723927	200639	12.6	0.780088	0.210447	3.70681
517850	433247	723937	200527	12.64	0.778238	0.209294	3.7184
518342	433195	724793	200679	12.68	0.776049	0.208439	3.72314
518800	432892	725016	200627	12.72	0.77281	0.207297	3.72804
520011	433269	725555	200694	12.76	0.769821	0.206472	3.72845
521051	433494	725819	200641	12.8	0.766795	0.205206	3.7367
521127	433302	725421	200408	12.84	0.76559	0.20397	3.75345
522623	433295	726482	200573	12.88	0.759692	0.202683	3.74818
523022	433039	727081	200607	12.92	0.756921	0.201363	3.75898
524025	433146	727501	200619	12.96	0.753507	0.20032	3.76152
524112	433001	727637	200727	13	0.752482	0.201028	3.74317
525710	433378	728480	200572	13.04	0.748034	0.197137	3.79449
525897	433154	728749	200471	13.08	0.746248	0.195378	3.81952
526823	433220	729425	200587	13.12	0.74296	0.194675	3.81642
527743	433378	729942	200508	13.16	0.740136	0.192453	3.84581
527902	433162	730469	200526	13.2	0.7385	0.191179	3.86287
528232	433284	730918	200491	13.24	0.737797	0.189589	3.89157
528914	433094	731382	200446	13.28	0.73426	0.187857	3.90861
530162	433315	731297	200302	13.31	0.730482	0.186643	3.9138
531084	433418	732329	200463	13.36	0.727413	0.18542	3.92306
531717	433301	732682	200456	13.39	0.724423	0.184378	3.92901
532272	433452	733396	200498	13.43	0.723001	0.182837	3.95435
532557	433245	734119	200530	13.48	0.720929	0.181173	3.97924
533830	433465	734312	200481	13.51	0.717082	0.18015	3.98047
534487	433300	734516	200412	13.55	0.713787	0.178897	3.98994
534833	433136	735440	200556	13.59	0.711688	0.17781	4.00251
536128	433391	735657	200472	13.63	0.707944	0.176371	4.01394	4	0.486
537398	433467	736284	200468	13.67	0.703461	0.174614	4.02867
538237	433185	736933	200480	13.71	0.698938	0.172959	4.04107
539205	433117	737500	200519	13.75	0.69494	0.1718	4.04504
539963	433098	737360	200379	13.79	0.691976	0.170775	4.05197
540712	433194	738184	200518	13.83	0.689593	0.169922	4.0583
541288	433267	738616	200520	13.87	0.68776	0.168763	4.0753
541653	433010	738354	200337	13.91	0.685166	0.167638	4.08719
542538	433297	738798	200393	13.95	0.683182	0.166989	4.09117
543447	433530	738686	200519	13.99	0.680856	0.168562	4.03921
543844	433377	739422	200413	14.03	0.67864	0.165489	4.10082
543770	432873	739635	200346	14.07	0.676537	0.164234	4.11935
545037	433239	740705	200512	14.11	0.673505	0.16299	4.13219
545467	433244	741106	200460	14.15	0.671915	0.161376	4.16366
546219	433205	741934	200523	14.19	0.668912	0.159759	4.18701
546370	433072	742234	200500	14.23	0.667718	0.158713	4.20709
546664	433126	742630	200474	14.26	0.666872	0.157376	4.23744
547690	433206	742903	200418	14.31	0.663413	0.156072	4.25068
548355	433167	743276	200476	14.35	0.660746	0.155644	4.24525
548851	433072	743693	200470	14.38	0.658448	0.154453	4.2631
549637	433286	744864	200521	14.42	0.65653	0.151794	4.32513
549762	432995	745386	200548	14.47	0.65469	0.150654	4.34566
550795	433316	746114	200625	14.51	0.652366	0.14946	4.36482
551150	433028	746099	200513	14.55	0.649687	0.148375	4.37869
551780	433045	745560	200583	14.58	0.64743	0.150535	4.30086
552626	433402	746556	200483	14.62	0.645981	0.146839	4.39925
552712	433166	746946	200436	14.66	0.644548	0.145314	4.43556
553642	433040	748474	200758	14.7	0.640513	0.14443	4.43476
554667	433151	748606	200629	14.74	0.637253	0.142779	4.46321
555229	433303	748560	200576	14.78	0.635899	0.142371	4.46651
555265	433151	748549	200451	14.82	0.635048	0.141144	4.4993
555979	433230	749071	200479	14.86	0.632792	0.14002	4.5193
556028	432642	750155	200672	14.9	0.629833	0.139045	4.52971
556884	432772	750471	200633	14.94	0.6273	0.137804	4.55211
557388	432950	751481	200823	14.98	0.62629	0.137001	4.57142
557881	432855	751293	200665	15.02	0.624032	0.135919	4.59121
558983	433004	751253	200559	15.06	0.620699	0.134961	4.59908
559779	433060	751007	200391	15.1	0.618052	0.133932	4.61465
560345	432957	751430	200421	15.14	0.615497	0.133099	4.62435
560876	432880	751701	200413	15.18	0.613195	0.132292	4.63517
561482	432731	752056	200407	15.22	0.610281	0.13128	4.6487
562600	432831	753413	200684	15.26	0.606684	0.13043	4.6514
563080	432706	753722	200666	15.3	0.604348	0.129423	4.66956
564412	433127	753571	200528	15.34	0.601503	0.12844	4.68314
564953	432686	754114	200592	15.38	0.597459	0.127632	4.68112
565705	432851	754655	200628	15.41	0.595517	0.126548	4.70587
566287	432786	754405	200484	15.46	0.593106	0.125768	4.71586
567375	432997	754607	200453	15.5	0.590176	0.124917	4.72454
568127	432942	755319	200475	15.53	0.587206	0.123237	4.76483
568189	432430	755329	200377	15.58	0.584561	0.122225	4.78266
569725	433038	756389	200568	15.62	0.581912	0.121319	4.79655
570124	432877	756889	200697	15.65	0.579719	0.121283	4.77989
570287	432612	757693	200718	15.69	0.577881	0.119354	4.84175
571073	432622	757788	200658	15.73	0.57511	0.118499	4.85331
571902	432955	757264	200416	15.77	0.573716	0.11746	4.88434
572400	432929	757323	200392	15.81	0.571813	0.117062	4.8847
572949	433038	757765	200410	15.85	0.570366	0.116067	4.91411
573007	432808	758770	200570	15.89	0.569072	0.115004	4.94828
573653	432969	758171	200383	15.93	0.567528	0.114716	4.94725
574063	432927	759003	200518	15.97	0.565867	0.113863	4.96974
574274	432679	759232	200548	16.01	0.563943	0.113556	4.9662
574552	432629	759214	200437	16.05	0.562716	0.112488	5.00246
574912	432711	759525	200484	16.09	0.561822	0.112135	5.01023
575460	432710	759941	200543	16.13	0.559868	0.111625	5.01564
576907	433086	760237	200483	16.17	0.556507	0.110236	5.0483
576993	432632	760802	200559	16.21	0.554056	0.109503	5.05973
577570	432818	761345	200692	16.25	0.55289	0.109401	5.05379
577559	432462	760645	200419	16.29	0.551246	0.108511	5.08007
578421	432711	761394	200547	16.33	0.549372	0.107815	5.09553
579002	432594	762085	200659	16.37	0.546764	0.107111	5.10463
579154	432557	761607	200474	16.41	0.546052	0.106517	5.12643
580149	432686	761738	200426	16.45	0.54315	0.105688	5.1392
581265	432718	762226	200531	16.49	0.539369	0.105452	5.11481
581877	432710	762319	200419	16.53	0.537178	0.10408	5.16118
582138	432413	762716	200459	16.56	0.534856	0.103433	5.17102
583085	432590	762959	200462	16.61	0.532367	0.102821	5.17759
583085	432425	763122	200485	16.64	0.531587	0.102622	5.18004
583870	432697	763052	200372	16.69	0.53012	0.101671	5.2141
584297	432715	763666	200430	16.72	0.52871	0.100633	5.25386
584793	432724	763598	200367	16.77	0.527016	0.100179	5.26077
585702	432864	764292	200497	16.8	0.5245	0.099655	5.26317
585959	432693	764176	200424	16.84	0.522794	0.099227	5.26868
586294	432671	764125	200368	16.88	0.52152	0.098798	5.27865
586728	432796	764920	200545	16.92	0.520597	0.098482	5.28623
587149	432675	765164	200521	16.96	0.518558	0.097598	5.31322
587386	432481	765088	200469	17	0.516814	0.097275	5.31291	5	0.481
588274	432675	764957	200411	17.04	0.514641	0.097037	5.30355
588544	432624	765537	200492	17.08	0.513461	0.096324	5.33057
588646	432448	765668	200479	17.12	0.512274	0.095848	5.34463
589732	432586	766285	200580	17.16	0.509155	0.09524	5.34603
590505	432859	765639	200359	17.2	0.507766	0.094718	5.36083
590823	432643	766406	200540	17.24	0.505643	0.09452	5.34961
591191	432789	766739	200630	17.28	0.505059	0.094548	5.3418
591658	432828	767187	200640	17.32	0.503628	0.093472	5.38804
591757	432779	767240	200647	17.36	0.503054	0.093403	5.38587
592001	432616	767475	200642	17.4	0.50144	0.092735	5.40723
592991	432967	767527	200604	17.44	0.49968	0.092217	5.41854
593042	432783	768307	200789	17.48	0.498635	0.092027	5.41833
593365	432765	768285	200639	17.52	0.497435	0.090579	5.49174
593948	432569	768925	200769	17.56	0.494499	0.090206	5.48189
594917	432643	768701	200665	17.6	0.491514	0.089749	5.47654
594598	432537	769195	200740	17.64	0.49211	0.089207	5.51648
595371	432895	769369	200684	17.68	0.491144	0.088189	5.56923
596055	432624	769735	200708	17.71	0.487514	0.087471	5.57341
596726	432742	769050	200485	17.75	0.48577	0.087025	5.58195
597275	432787	769273	200496	17.8	0.484101	0.086551	5.59322
597484	432664	769915	200578	17.83	0.482803	0.085694	5.63403
597691	432446	770478	200673	17.87	0.481063	0.085175	5.64793
598689	432734	770018	200481	17.91	0.479012	0.08445	5.67217
598881	432585	770150	200475	17.95	0.477651	0.084044	5.68337
599475	432696	770271	200479	17.99	0.476148	0.083767	5.68418
599972	432798	770182	200411	18.03	0.474934	0.083316	5.70037
599862	432371	770319	200406	18.07	0.47329	0.082908	5.70864
600304	432291	770434	200379	18.11	0.471404	0.082335	5.72543
601193	432659	770828	200459	18.15	0.470117	0.082109	5.72552
601333	432468	771079	200454	18.19	0.468737	0.081403	5.75826
601787	432511	771422	200511	18.23	0.467397	0.081079	5.76468
602463	432665	772130	200692	18.27	0.465828	0.081049	5.74749
602409	432340	771495	200451	18.31	0.464474	0.080285	5.78529
603316	432679	771735	200476	18.35	0.462999	0.07991	5.79402
603729	432666	771874	200462	18.39	0.461538	0.079406	5.81237
604236	432655	772839	200680	18.43	0.459768	0.079078	5.81407
604954	432800	773006	200659	18.47	0.458024	0.078432	5.83975
604866	432558	773470	200720	18.51	0.457177	0.077835	5.87366
604881	432424	773775	200767	18.55	0.456492	0.077512	5.88928
605705	432619	773107	200548	18.59	0.454629	0.077053	5.90019
606129	432726	773089	200525	18.63	0.453704	0.076869	5.90228
605730	432190	773915	200676	18.67	0.452515	0.076234	5.93587
606249	432284	773628	200539	18.7	0.451207	0.075605	5.96795
607098	432667	773576	200455	18.75	0.450156	0.074896	6.01041
607307	432629	773896	200537	18.79	0.449272	0.074887	5.99935
607663	432519	773929	200486	18.83	0.447553	0.074288	6.02454
608431	432639	773752	200388	18.86	0.445536	0.073764	6.04004
608323	432448	774739	200629	18.91	0.444996	0.073617	6.04475
608893	432678	774765	200565	18.94	0.444167	0.072906	6.09231
608925	432530	773706	200427	18.98	0.44336	0.074276	5.9691
609893	432725	774534	200466	19.02	0.441032	0.072512	6.08218
610229	432725	775774	200750	19.06	0.439905	0.072141	6.09783
610129	432443	775160	200545	19.1	0.438906	0.071678	6.12332
610720	432695	775119	200465	19.14	0.438117	0.07098	6.17239
611024	432700	775229	200437	19.18	0.437123	0.070413	6.20801
611189	432493	775165	200395	19.22	0.435591	0.070157	6.20884
611798	432661	775390	200448	19.26	0.434348	0.070105	6.19571
612287	432867	775634	200427	19.3	0.433687	0.069259	6.26179
612308	432568	776861	200671	19.34	0.432203	0.068526	6.30718
612474	432538	776980	200660	19.38	0.431507	0.068106	6.33577
612883	432516	777155	200718	19.42	0.430037	0.068235	6.30229
613674	432797	776934	200562	19.46	0.428727	0.067241	6.37596
613962	432740	777383	200618	19.5	0.427497	0.066639	6.41509
613991	432549	777116	200511	19.54	0.426497	0.066256	6.43707
614438	432647	777086	200472	19.58	0.425472	0.065942	6.4522
614802	432782	777383	200521	19.62	0.424898	0.065665	6.47074
614962	432726	777742	200563	19.66	0.424101	0.065156	6.509
615000	432437	778064	200618	19.69	0.422608	0.064874	6.51424
615544	432640	777739	200494	19.74	0.421759	0.06447	6.54191
616141	432901	777509	200393	19.78	0.421009	0.064051	6.57305
615894	432471	778025	200482	19.81	0.419796	0.063609	6.59968
616676	432762	778571	200616	19.86	0.418576	0.063541	6.58747
616755	432627	778021	200468	19.89	0.417676	0.063478	6.57983
616774	432528	778406	200496	19.93	0.417145	0.062763	6.6464
617294	432665	779121	200654	19.97	0.416068	0.0625	6.65712
617313	432560	778764	200543	20.02	0.415509	0.062308	6.66861
618029	432852	778840	200515	20.05	0.414518	0.06183	6.70414
618122	432770	778976	200531	20.09	0.413822	0.061639	6.71365
618002	432565	778647	200431	20.13	0.41325	0.061485	6.72115
618231	432531	778854	200441	20.17	0.412331	0.06105	6.75401
618667	432605	778956	200486	20.21	0.411239	0.061238	6.71538
618832	432467	778904	200400	20.25	0.41004	0.060508	6.77662
618964	432296	778965	200392	20.29	0.408795	0.06027	6.78274
619363	432409	780092	200672	20.33	0.408011	0.06017	6.78096
619645	432390	779797	200545	20.37	0.406989	0.059656	6.82222
620421	432706	780027	200565	20.41	0.405923	0.059263	6.84952	6	0.486
620905	432823	779607	200430	20.45	0.404881	0.058991	6.86339
620992	432712	779897	200504	20.49	0.40407	0.058986	6.85028
620815	432485	780181	200546	20.53	0.403579	0.058674	6.87831
621523	432822	780316	200550	20.57	0.402841	0.058366	6.90202
621904	432856	780208	200491	20.61	0.401748	0.058052	6.92053
622071	432767	780145	200450	20.65	0.400778	0.057802	6.93362
622125	432668	780318	200458	20.69	0.400132	0.057436	6.96661
622233	432480	780758	200539	20.73	0.398887	0.057114	6.98409
622852	432743	781227	200618	20.77	0.398097	0.056697	7.02146
622786	432565	781504	200708	20.81	0.397472	0.056887	6.98709
623194	432701	781733	200705	20.84	0.396775	0.056266	7.05178
623068	432487	781819	200711	20.89	0.396177	0.056104	7.06141
623772	432672	782187	200780	20.93	0.394741	0.055849	7.06804
624387	432875	781898	200656	20.97	0.393684	0.055348	7.11284
624409	432775	781400	200512	21	0.39314	0.055186	7.12395
624150	432523	781691	200564	21.05	0.392797	0.054958	7.14725
624468	432673	781576	200504	21.08	0.392464	0.054651	7.18125
624521	432495	782308	200691	21.12	0.391448	0.054643	7.1637
625187	432838	782483	200739	21.16	0.39089	0.054675	7.14939
624637	432435	782938	200820	21.2	0.390785	0.054316	7.19465
625204	432594	783003	200784	21.24	0.38968	0.053787	7.24484
625500	432635	782974	200754	21.28	0.388906	0.053561	7.26102
625752	432615	783104	200740	21.32	0.387987	0.053086	7.30871
626026	432724	782578	200585	21.36	0.387607	0.052883	7.32952
625749	432455	782427	200511	21.4	0.38724	0.052528	7.37204
626364	432713	782781	200591	21.44	0.38645	0.05242	7.37213
626360	432575	782454	200486	21.48	0.385811	0.052207	7.38998
626889	432804	782389	200447	21.52	0.385166	0.051983	7.40952
627156	432866	782289	200432	21.56	0.384588	0.052089	7.38323
626889	432639	782353	200401	21.6	0.384386	0.051613	7.4475
627216	432769	782860	200516	21.64	0.383934	0.051463	7.46035
627144	432484	782315	200419	21.68	0.382821	0.051892	7.37731
627271	432434	783067	200537	21.72	0.38217	0.051141	7.4728
627868	432709	783351	200584	21.76	0.381524	0.050883	7.49808
627854	432686	782959	200466	21.8	0.381461	0.050706	7.52304
628073	432673	783995	200709	21.84	0.380686	0.050482	7.54099
628080	432392	783752	200621	21.88	0.379334	0.050223	7.55297
628650	432616	783057	200454	21.92	0.378538	0.050333	7.52069
628635	432594	783174	200430	21.96	0.378482	0.04979	7.60152
628842	432633	783839	200586	21.99	0.377993	0.049648	7.6135
628887	432543	783393	200448	22.04	0.377421	0.049408	7.6389
629459	432795	783518	200448	22.07	0.376753	0.049086	7.67533
629546	432719	783806	200526	22.12	0.37611	0.04913	7.65547
629530	432750	783770	200502	22.15	0.376309	0.048981	7.68276
630131	432967	784053	200547	22.19	0.375382	0.048706	7.70717
629977	432803	784399	200590	22.23	0.375107	0.048248	7.77449
630524	433050	783780	200423	22.27	0.374499	0.048161	7.77599
630200	432695	784192	200526	22.31	0.373872	0.048137	7.7668
630421	432768	784667	200618	22.35	0.3735	0.047841	7.80707
630716	432845	784024	200420	22.39	0.372907	0.047503	7.85012
630678	432729	784615	200557	22.43	0.372482	0.047362	7.86459
631126	432940	784604	200529	22.47	0.372026	0.047109	7.89719
631054	432760	784978	200622	22.51	0.371409	0.047083	7.88843
630944	432521	784795	200563	22.55	0.370635	0.04696	7.8926
631229	432608	785026	200602	22.59	0.370123	0.046759	7.91562
631202	432469	785206	200649	22.63	0.369553	0.046769	7.90173
631675	432648	784955	200548	22.67	0.368867	0.046398	7.95003
631347	432258	784993	200538	22.71	0.368084	0.0462	7.96718
631679	432420	785132	200587	22.75	0.367775	0.046336	7.9372
631669	432357	785608	200698	22.79	0.36751	0.046229	7.94974
631563	432235	785822	200738	22.83	0.367276	0.046082	7.97007
632155	432503	785934	200729	22.87	0.366627	0.045704	8.02173
631823	432046	785801	200676	22.91	0.365538	0.045513	8.03151
631937	432104	785747	200665	22.95	0.365444	0.045541	8.02449
632526	432451	785226	200491	22.99	0.36518	0.045129	8.09184
632983	432675	785259	200495	23.03	0.364762	0.045085	8.09055
633052	432615	785786	200618	23.06	0.364255	0.044969	8.10016
633365	432738	785325	200466	23.11	0.363825	0.044624	8.15313
633409	432618	785416	200493	23.14	0.363116	0.044662	8.13032
633551	432621	786076	200655	23.18	0.362671	0.044597	8.13222
633510	432592	786694	200791	23.22	0.362667	0.044379	8.17212
633687	432586	786781	200764	23.27	0.362067	0.043885	8.25043
633687	432412	786547	200690	23.3	0.361244	0.043741	8.25868
634448	432879	786448	200670	23.34	0.360996	0.043794	8.24308
634029	432605	786662	200711	23.38	0.361053	0.043657	8.27016
633927	432508	785942	200507	23.42	0.360923	0.043453	8.30601
634288	432610	785852	200463	23.46	0.360241	0.043242	8.33086
634403	432587	785707	200422	23.5	0.359761	0.043201	8.32753
634381	432566	785728	200394	23.54	0.359732	0.042866	8.39205
634615	432658	785937	200445	23.58	0.359413	0.042843	8.38913
634876	432802	785981	200449	23.62	0.359253	0.04277	8.39962
634684	432575	786482	200564	23.66	0.358798	0.042642	8.41424
634672	432434	786611	200566	23.7	0.35817	0.042331	8.46111
635152	432564	786297	200491	23.74	0.357238	0.042382	8.42896
635492	432638	786267	200448	23.78	0.356493	0.042027	8.48252
636007	432773	786451	200471	23.82	0.355474	0.041786	8.50693	7	0.487
636158	432726	786963	200579	23.86	0.354766	0.04156	8.53619
636437	432875	787006	200583	23.9	0.354573	0.04149	8.54594
635938	432404	786521	200472	23.94	0.35395	0.041617	8.50494
636877	432874	786890	200527	23.98	0.353154	0.041225	8.5666
636468	432570	786191	200465	24.02	0.353031	0.042393	8.32768
636924	432686	786731	200441	24.05	0.352114	0.040767	8.63719
637017	432625	787459	200615	24.1	0.351527	0.040652	8.64724
637178	432610	788165	200763	24.14	0.350939	0.040332	8.70125
637440	432652	787866	200671	24.18	0.350297	0.040173	8.71971
637424	432551	788350	200758	24.22	0.34987	0.039809	8.78876
637389	432504	787488	200544	24.25	0.34976	0.039864	8.77379
637545	432485	787683	200567	24.3	0.34917	0.039596	8.81823
638008	432691	788071	200656	24.34	0.348659	0.039498	8.82726
637751	432435	788542	200760	24.37	0.348272	0.039338	8.85331
638438	432816	788525	200745	24.42	0.347871	0.039231	8.86727
638123	432542	788136	200630	24.45	0.347585	0.03907	8.89636
638313	432565	788028	200592	24.49	0.347085	0.038965	8.90762
638959	432892	787419	200597	24.53	0.346561	0.040573	8.54158
638588	432485	787688	200474	24.57	0.345825	0.038649	8.94791
639034	432714	787637	200440	24.61	0.34548	0.038437	8.98812
639194	432792	787702	200434	24.65	0.345336	0.038211	9.03769
639011	432606	787993	200505	24.69	0.345042	0.03818	9.03725
639342	432727	787758	200436	24.73	0.344555	0.038087	9.04641
639719	432859	788585	200633	24.77	0.343973	0.037953	9.06321
639959	432969	788047	200480	24.81	0.343725	0.037791	9.09553
639876	432887	788070	200489	24.85	0.343603	0.037822	9.08469
640014	432957	788169	200517	24.89	0.343493	0.037851	9.07498
639998	432838	788695	200602	24.93	0.342982	0.03736	9.18043
639956	432670	788374	200517	24.97	0.342322	0.037326	9.17104
640119	432770	788169	200478	25.01	0.342273	0.037458	9.13741
640203	432704	788590	200577	25.05	0.341693	0.037377	9.14174
640609	432981	788929	200618	25.09	0.341705	0.036923	9.25455
640725	432956	788588	200511	25.13	0.341216	0.036719	9.29264
640781	432892	789405	200717	25.17	0.340735	0.036702	9.28394
640741	432780	789085	200611	25.21	0.340333	0.036454	9.33595
641001	432874	788853	200534	25.24	0.339948	0.036273	9.37193
641336	433106	788644	200487	25.29	0.339975	0.036335	9.35678
640841	432638	788982	200536	25.32	0.339343	0.035963	9.43575
641371	432891	788833	200489	25.37	0.338847	0.035872	9.44608
641210	432654	789222	200572	25.4	0.33824	0.035712	9.47127
641549	432756	788908	200472	25.44	0.337641	0.035509	9.50857
641285	432624	788517	200372	25.48	0.337859	0.035503	9.51643
641188	432483	789269	200546	25.52	0.337502	0.035331	9.55259
641533	432603	789401	200573	25.56	0.336969	0.035265	9.55527
641379	432433	789220	200515	25.6	0.336656	0.035144	9.57919
641897	432784	789503	200575	25.64	0.336664	0.035025	9.61214
641512	432508	789448	200554	25.68	0.336586	0.034954	9.62934
642012	432755	789488	200520	25.72	0.33616	0.03451	9.74084
642187	432830	789761	200565	25.76	0.335957	0.034266	9.80444
642284	432763	789587	200524	25.8	0.335332	0.034298	9.77704
642621	432947	789979	200618	25.84	0.335128	0.034242	9.78702
642080	432500	789729	200571	25.88	0.334738	0.034408	9.72854
642142	432402	789376	200456	25.92	0.334076	0.034153	9.78178
642639	432611	789757	200548	25.96	0.333482	0.034105	9.77805
643053	432770	789970	200584	26	0.332916	0.033923	9.81376
642983	432678	789476	200457	26.04	0.332704	0.033908	9.81206
642635	432404	789719	200532	26.08	0.332516	0.034041	9.76799
642820	432589	789704	200532	26.12	0.332802	0.03408	9.76542
642887	432524	789798	200539	26.16	0.332281	0.03391	9.79889
642907	432554	789550	200455	26.2	0.332359	0.033699	9.8627
643149	432706	789916	200547	26.24	0.332308	0.033689	9.86389
643562	432925	791087	200812	26.28	0.33203	0.033365	9.95139
642856	432447	791107	200826	26.31	0.332016	0.033455	9.92431
642868	432320	789826	200446	26.36	0.331376	0.032904	10.0711
643442	432760	790102	200503	26.39	0.331632	0.032773	10.1192
643614	432577	790464	200575	26.44	0.330219	0.032573	10.1378
643492	432523	790165	200510	26.47	0.330352	0.032682	10.108
643682	432558	790146	200515	26.51	0.329913	0.032781	10.0642
643836	432585	789952	200552	26.55	0.329552	0.033648	9.79416
644378	432750	789907	200506	26.6	0.32861	0.0333	9.8681
644821	432947	789717	200470	26.63	0.328135	0.033423	9.81759
644737	432745	789923	200527	26.67	0.327447	0.03347	9.78315
644734	432620	790114	200576	26.71	0.326865	0.033476	9.76427
645012	432718	789831	200499	26.75	0.326447	0.033424	9.76689
645239	432777	790487	200656	26.79	0.326006	0.033328	9.7817
645145	432528	790770	200754	26.83	0.325126	0.033591	9.67902
645703	432843	790223	200614	26.87	0.324847	0.033579	9.67398
645580	432688	790226	200644	26.91	0.324504	0.033873	9.57996
645386	432469	790167	200634	26.95	0.324083	0.033923	9.55342
645442	432433	790620	200743	26.99	0.323735	0.033863	9.56021
645736	432477	790223	200631	27.03	0.323011	0.03375	9.57064
646181	432685	789977	200534	27.07	0.322586	0.033403	9.65737
646413	432814	789799	200466	27.11	0.322461	0.033174	9.72039
646404	432736	789996	200503	27.15	0.322121	0.033043	9.74854
646508	432774	790467	200552	27.19	0.321971	0.032334	9.95763
646288	432644	790236	200464	27.23	0.322053	0.032039	10.052	8	0.486
646066	432475	790933	200649	27.27	0.321957	0.032121	10.0233
646604	432838	790649	200588	27.31	0.32197	0.032232	9.98917
646541	432832	790771	200593	27.35	0.322141	0.031971	10.076
646315	432614	790951	200590	27.39	0.321826	0.031482	10.2224
646707	432759	790859	200535	27.43	0.321271	0.031164	10.309
646352	432486	790954	200576	27.46	0.321103	0.031334	10.2478
646182	432399	791012	200574	27.51	0.32123	0.031166	10.307
646567	432560	790837	200499	27.54	0.320773	0.030858	10.3951
646606	432484	790575	200440	27.59	0.32029	0.030933	10.3544
647113	432713	791141	200579	27.62	0.319769	0.030888	10.3527
647188	432681	791654	200700	27.66	0.319381	0.030797	10.3706
647032	432570	791769	200738	27.7	0.319349	0.030885	10.3398
647644	432870	791977	200772	27.74	0.318833	0.030697	10.3863
647469	432614	791745	200695	27.78	0.318176	0.030515	10.427
647741	432685	791764	200677	27.82	0.317652	0.030286	10.4886
647909	432754	790896	200444	27.86	0.317448	0.030155	10.5273
647348	432310	791095	200524	27.9	0.31712	0.030452	10.4137
647454	432357	790743	200497	27.94	0.317007	0.031078	10.2005
647739	432333	791060	200469	27.98	0.315993	0.029988	10.5372
647984	432376	791328	200508	28.02	0.315423	0.029698	10.6211
648099	432329	791083	200432	28.06	0.314837	0.029558	10.6516
648861	432732	791327	200506	28.1	0.314339	0.02968	10.5909
648631	432540	791776	200595	28.14	0.314157	0.029431	10.6743
649078	432789	791565	200539	28.18	0.313925	0.029406	10.6757
648999	432619	791742	200534	28.22	0.31337	0.028905	10.8415
649111	432536	791367	200489	28.26	0.312624	0.029407	10.6308
649312	432602	791607	200532	28.3	0.312303	0.029228	10.6849
649337	432564	791848	200573	28.34	0.312044	0.029027	10.7502
649251	432409	791713	200519	28.38	0.311582	0.028828	10.8084
649443	432451	792140	200614	28.41	0.311176	0.028696	10.844
649960	432732	792213	200622	28.46	0.310877	0.02859	10.8735
649892	432610	791981	200570	28.49	0.310514	0.028658	10.8351
650450	432876	792113	200559	28.54	0.310015	0.028212	10.9889
650342	432705	791829	200510	28.57	0.309547	0.028442	10.8834
650298	432515	792314	200612	28.61	0.308787	0.028233	10.9371
650421	432570	792038	200528	28.65	0.30866	0.028091	10.9878
650446	432525	792027	200502	28.7	0.308368	0.027858	11.0694
650416	432392	791898	200469	28.73	0.307833	0.027854	11.0516
650707	432523	792384	200595	28.77	0.307538	0.027884	11.0292
650931	432478	792492	200594	28.81	0.306621	0.027599	11.1097
651007	432457	792442	200575	28.85	0.306283	0.027536	11.1232
651666	432845	792277	200522	28.89	0.306047	0.027423	11.1604
651748	432844	791838	200416	28.93	0.305785	0.027474	11.13
651527	432635	791992	200456	28.97	0.305491	0.027484	11.1151
652142	432836	792389	200504	29.01	0.304511	0.026957	11.2963
651624	432438	792952	200644	29.05	0.304254	0.026932	11.2971
652286	432809	792302	200469	29.09	0.303931	0.026826	11.3297
652251	432701	792464	200503	29.13	0.303531	0.026756	11.3444
652384	432695	792179	200435	29.17	0.303085	0.026797	11.3103
652299	432535	792406	200479	29.21	0.302595	0.026662	11.3492
652186	432353	792560	200485	29.25	0.302088	0.026331	11.4728
653296	432981	792511	200445	29.29	0.301579	0.026053	11.5755
652999	432694	792479	200450	29.33	0.301152	0.026185	11.501
653190	432699	792476	200459	29.37	0.300578	0.026283	11.4362
653179	432627	792398	200408	29.41	0.300272	0.025969	11.5629
653521	432728	792979	200528	29.45	0.299678	0.025698	11.6616
653329	432489	792835	200467	29.49	0.299149	0.025451	11.7541
653952	432818	792896	200465	29.53	0.298755	0.025275	11.82
654060	432791	792613	200383	29.57	0.298289	0.02517	11.8508
653932	432675	793272	200537	29.61	0.298141	0.025044	11.9049
654279	432827	792931	200457	29.64	0.297774	0.025106	11.8607
654283	432690	793030	200470	29.68	0.297114	0.024985	11.8917
654103	432537	792960	200451	29.72	0.296953	0.024972	11.8915
654997	432975	793195	200500	29.77	0.29623	0.024867	11.9124
654410	432490	792979	200446	29.8	0.295771	0.024873	11.8911
655017	432849	793520	200562	29.85	0.295572	0.024665	11.9835
654746	432553	793678	200585	29.88	0.295019	0.024495	12.0442
654961	432692	793679	200526	29.92	0.295004	0.023899	12.3437
655001	432688	793676	200534	29.96	0.294861	0.023987	12.2924
655007	432600	793814	200561	30	0.294426	0.023908	12.3149
655622	432916	793656	200472	30.04	0.293999	0.023415	12.5562
655761	432953	793907	200542	30.08	0.293741	0.023481	12.5097
655817	432941	793852	200532	30.12	0.293509	0.02352	12.479
655593	432703	793555	200450	30.16	0.293083	0.02345	12.4982
656130	432989	793972	200552	30.2	0.29276	0.023417	12.5023
656144	432866	793621	200420	30.24	0.292135	0.022981	12.7122
656385	432855	794338	200588	30.28	0.291331	0.022849	12.7501
656666	432905	794104	200489	30.32	0.290692	0.022448	12.9495
656473	432699	794394	200561	30.36	0.290319	0.022436	12.9399
657272	433117	794592	200563	30.4	0.289806	0.021954	13.2008
657249	432890	794453	200484	30.44	0.288805	0.021512	13.4251
657811	433102	794789	200550	30.48	0.288058	0.021323	13.509
657794	433006	794941	200576	30.52	0.287657	0.021199	13.5692
657069	432466	794719	200518	30.56	0.287361	0.021179	13.568
657685	432738	794516	200484	30.6	0.28673	0.021352	13.4284	9	0.48
657761	432631	794519	200469	30.64	0.285987	0.021194	13.4938
658514	432970	795012	200519	30.68	0.285249	0.020446	13.9511
658688	432968	794925	200494	30.72	0.284699	0.020416	13.9451
658442	432739	794970	200523	30.76	0.284381	0.020593	13.8095
658525	432678	794806	200473	30.79	0.283834	0.020506	13.8413
659328	433069	795435	200597	30.84	0.283189	0.020158	14.0484
659260	432884	795578	200550	30.88	0.282526	0.019323	14.6208
659021	432509	796269	200677	30.91	0.281494	0.01885	14.9337
659647	432899	796571	200773	30.96	0.281396	0.019049	14.772
659926	432954	796512	200740	30.99	0.280791	0.018867	14.8824
660104	432963	796486	200708	31.03	0.280281	0.018612	15.0594
660178	432855	796616	200702	31.07	0.279542	0.018223	15.3405
660634	432936	796593	200660	31.11	0.278512	0.017859	15.5952
660855	433022	796463	200649	31.15	0.278234	0.018077	15.3913
660945	432939	795924	200527	31.19	0.277563	0.018216	15.2374
661460	433104	795512	200410	31.23	0.276749	0.018083	15.3042
661772	433089	795867	200467	31.27	0.275713	0.017757	15.5269
661969	433143	796337	200548	31.31	0.275359	0.017381	15.8422
662072	433025	796868	200662	31.35	0.274483	0.017183	15.9739
662421	433086	795903	200393	31.39	0.273693	0.016922	16.1741
661726	432532	796462	200501	31.43	0.273222	0.016593	16.4665
662661	432891	796364	200433	31.47	0.272031	0.016157	16.8368
662787	432901	796945	200571	31.51	0.271689	0.016074	16.9022
662989	432923	797464	200652	31.55	0.271169	0.015576	17.4096
662580	432572	797191	200598	31.59	0.270772	0.015723	17.2209
663049	432792	797701	200715	31.63	0.270365	0.01561	17.3204
663730	433013	797592	200666	31.67	0.269309	0.015393	17.4956
663527	432787	797513	200633	31.7	0.268867	0.015261	17.6178
663920	432966	797359	200608	31.75	0.268501	0.015399	17.4361
664087	432927	797347	200622	31.79	0.267802	0.01557	17.1997
663927	432692	797640	200668	31.83	0.267184	0.015292	17.4725
664815	432993	796824	200402	31.86	0.265872	0.014681	18.1097
664727	432891	797205	200518	31.91	0.265661	0.014884	17.8487
665060	432926	797780	200610	31.94	0.264802	0.014355	18.4462
665086	432777	797426	200509	31.99	0.264018	0.014235	18.5472
665614	432994	797550	200534	32.02	0.26342	0.014173	18.5863
665919	432966	797574	200519	32.06	0.26235	0.013961	18.7911
665982	432922	797366	200427	32.1	0.261948	0.013562	19.3148
666073	432900	797568	200471	32.15	0.261565	0.013494	19.3838
666593	433094	797104	200358	32.18	0.260885	0.01353	19.2813
666470	432841	797476	200455	32.22	0.260067	0.013566	19.171
666520	432783	797948	200548	32.26	0.259639	0.013308	19.5101
666770	432756	797618	200390	32.3	0.258744	0.012553	20.6121
666716	432526	797776	200460	32.34	0.257822	0.012858	20.0518
667725	433034	797853	200423	32.38	0.25713	0.012291	20.9198
667837	432939	798065	200425	32.42	0.256338	0.011776	21.7682
668049	432995	798589	200513	32.46	0.255953	0.011338	22.5756
668307	433032	798305	200392	32.5	0.255338	0.010838	23.5598
668612	433019	798694	200507	32.54	0.254343	0.011012	23.0963
668481	432772	798398	200387	32.58	0.253576	0.010553	24.0294
668755	432797	798595	200414	32.62	0.252856	0.010327	24.4848
669519	433056	798854	200490	32.66	0.251744	0.010438	24.1188
669476	432904	798932	200465	32.7	0.251157	0.00999	25.1421
670059	433069	798907	200450	32.74	0.250155	0.009902	25.2638
670000	432858	799453	200508	32.78	0.249338	0.009108	27.3763
670241	432808	799734	200543	32.81	0.248366	0.008751	28.3806
670734	432953	799483	200475	32.86	0.247547	0.0087	28.4523
671145	432976	799734	200484	32.9	0.246402	0.008158	30.203
671310	432897	799259	200305	32.94	0.245526	0.007555	32.4972
671234	432694	799933	200485	32.98	0.244798	0.007667	31.9298
671325	432599	799534	200364	33.02	0.244071	0.007456	32.737
671772	432676	799898	200413	33.05	0.243074	0.007031	34.5719
672586	432993	800216	200449	33.09	0.242094	0.006592	36.7263
672659	432831	800742	200528	33.13	0.241107	0.006062	39.776
672923	432866	801174	200621	33.17	0.240469	0.005909	40.695
673043	432825	800128	200431	33.21	0.23991	0.006633	36.1719
673557	432976	800992	200559	33.25	0.239062	0.005744	41.6196
673921	432946	801689	200651	33.29	0.237815	0.004915	48.3835
674066	432826	802117	200687	33.33	0.236808	0.004201	56.3691
674622	432989	801652	200574	33.37	0.235891	0.004235	55.7057
674331	432692	801202	200442	33.41	0.23537	0.004039	58.2681
674769	432814	800960	200377	33.45	0.234618	0.003995	58.7339
675072	432772	801598	200517	33.49	0.233501	0.003797	61.4882
675577	432870	802146	200547	33.53	0.232434	0.002722	85.4047
675742	432774	802349	200592	33.57	0.231481	0.002664	86.9001
676383	433049	802125	200520	33.61	0.23084	0.002503	92.2275
675886	432529	802376	200530	33.65	0.229886	0.001973	116.525
676682	432843	802324	200504	33.69	0.228962	0.001842	124.293
677050	432854	803181	200623	33.73	0.227902	0.000886	257.162
677760	433029	803183	200548	33.77	0.226585	0.000128	1776.38
678175	433188	803169	200550	33.81	0.226083	0.000183	1236.86
678422	433203	803426	200602	33.85	0.225409	6e-05	3726.64
678366	432951	803060	200487	33.88	0.224387	-0.000177	-1268.27
678564	432897	803486	200562	33.93	0.223535	-0.000492	-454.352
679031	432877	803787	200562	33.97	0.222033	-0.001247	-178.064
679406	432998	803808	200550	34.01	0.221475	-0.00142	-155.948	10	0.487
679594	432937	803595	200489	34.05	0.220621	-0.001499	-147.162
679737	432873	803667	200451	34.09	0.219888	-0.002062	-106.647
680224	432993	804237	200545	34.12	0.218989	-0.002546	-86.0164
680436	432888	804171	200487	34.16	0.217855	-0.002964	-73.5128
680600	432841	804491	200484	34.21	0.21714	-0.003796	-57.2089
681113	432923	805389	200685	34.24	0.215986	-0.004024	-53.6689
681418	433017	804623	200461	34.28	0.215514	-0.004358	-49.4582
681671	433052	804106	200646	34.32	0.21492	-0.001203	-178.698
681740	432799	806062	200740	34.36	0.213517	-0.005156	-41.4141
681984	432960	805341	200477	34.4	0.213546	-0.005994	-35.624
682687	433120	805088	200408	34.44	0.212194	-0.006055	-35.0445
682468	432877	805635	200539	34.48	0.211702	-0.006107	-34.6662
683430	433172	805944	200567	34.52	0.210214	-0.006598	-31.8583
683481	433097	805578	200458	34.56	0.209707	-0.006779	-30.9368
684035	433279	806045	200533	34.6	0.208909	-0.007193	-29.0446
683933	432980	806868	200739	34.64	0.207801	-0.00718	-28.9411
684029	432927	806039	200487	34.68	0.207264	-0.00764	-27.1284
684811	433137	807488	200740	34.72	0.205918	-0.008718	-23.619
684258	432733	806732	200529	34.76	0.205662	-0.00895	-22.9788
685132	433101	806777	200488	34.8	0.204789	-0.009475	-21.6144
685457	433138	806734	200458	34.84	0.203994	-0.009669	-21.098
685592	433112	806791	200474	34.88	0.203468	-0.00965	-21.0839
685966	433121	807044	200519	34.92	0.202395	-0.00983	-20.5895
686022	433014	806831	200386	34.96	0.201722	-0.010635	-18.9672
686401	433082	807537	200522	35	0.200913	-0.011031	-18.214
686712	433195	807364	200469	35.04	0.20052	-0.011132	-18.0135
686876	433127	806730	200329	35.08	0.19971	-0.010956	-18.2278
687221	433194	807286	200423	35.12	0.198999	-0.0114	-17.4568
687516	433166	808463	200609	35.16	0.197989	-0.012466	-15.8819
687530	432967	808290	200581	35.19	0.197007	-0.012316	-15.9956
688256	433280	807594	200373	35.23	0.196326	-0.012671	-15.4938
688122	433032	808622	200581	35.27	0.195553	-0.013144	-14.8777
688468	433158	808854	200584	35.31	0.19512	-0.013692	-14.2505
688366	432956	808525	200417	35.35	0.194469	-0.014551	-13.3647
688430	432775	809725	200724	35.39	0.193423	-0.014455	-13.3809
688785	433031	809699	200706	35.43	0.193578	-0.014571	-13.285
689468	433118	808948	200477	35.47	0.191961	-0.015002	-12.7958
689638	433028	808695	200400	35.51	0.191032	-0.015146	-12.6129
689691	432976	809669	200636	35.57	0.190629	-0.0152	-12.5417
689668	432856	809350	200526	35.61	0.19013	-0.015511	-12.258
689919	432922	809865	200596	35.65	0.189697	-0.016089	-11.7902
690204	432976	809746	200517	35.69	0.189107	-0.016587	-11.4009
690402	432933	809557	200421	35.73	0.188317	-0.017082	-11.0244
691047	433289	809978	200526	35.77	0.188088	-0.017074	-11.016
691242	433336	809931	200441	35.81	0.187733	-0.017812	-10.5399
691148	433158	810582	200652	35.85	0.187171	-0.01731	-10.8126
691752	433504	810106	200529	35.89	0.187017	-0.017362	-10.7714
691580	433184	810149	200500	35.93	0.186015	-0.017761	-10.4733
692362	433512	810373	200541	35.97	0.185251	-0.017906	-10.3458
692117	433289	810351	200527	36.01	0.184923	-0.017992	-10.2781
692271	433279	810530	200589	36.05	0.18442	-0.017814	-10.3525
692025	433117	810729	200671	36.09	0.184382	-0.017485	-10.5451
692472	433274	810358	200501	36.13	0.183803	-0.018271	-10.0599
692891	433402	810234	200433	36.17	0.183169	-0.018646	-9.82351
692924	433343	810648	200464	36.2	0.182793	-0.019364	-9.43989
692979	433272	811447	200638	36.25	0.182296	-0.019601	-9.3004
693226	433409	810832	200506	36.28	0.182213	-0.019399	-9.39286
693296	433358	811098	200587	36.33	0.181766	-0.019246	-9.44427
693476	433323	811158	200564	36.37	0.181069	-0.019626	-9.22582
693801	433368	811443	200580	36.4	0.180323	-0.020174	-8.93856
694076	433466	810930	200454	36.44	0.179975	-0.020166	-8.92489
693237	432866	810894	200486	36.48	0.179616	-0.019754	-9.09249
694207	433405	811505	200659	36.52	0.179301	-0.019534	-9.17894
693913	433070	811033	200506	36.56	0.178586	-0.019899	-8.97473
694413	433262	811099	200479	36.6	0.178019	-0.020334	-8.75466
694278	433091	811300	200521	36.64	0.177609	-0.020411	-8.70146
694751	433311	811876	200647	36.68	0.177254	-0.020576	-8.61472
694839	433362	811455	200541	36.72	0.177236	-0.020595	-8.60561
694807	433254	811254	200459	36.76	0.17682	-0.02092	-8.45205
694982	433260	812163	200643	36.8	0.176333	-0.021328	-8.26756
695064	433277	811777	200528	36.84	0.176172	-0.021526	-8.18426
694429	432818	812083	200576	36.88	0.175874	-0.021803	-8.0665
695142	433168	811521	200514	36.92	0.175428	-0.021031	-8.3415
695264	433223	811409	200456	36.96	0.175329	-0.021336	-8.21764
695176	433065	811632	200526	37	0.174841	-0.021186	-8.25276
695184	433054	811536	200491	37.04	0.174766	-0.021299	-8.20527
695056	432884	811683	200522	37.08	0.174339	-0.021353	-8.16475
695568	433142	812274	200651	37.12	0.174051	-0.021523	-8.08661
695546	433018	812562	200705	37.16	0.17353	-0.021696	-7.99842
695974	433186	812763	200721	37.2	0.173065	-0.022033	-7.85467
695857	433128	812199	200603	37.24	0.173135	-0.02182	-7.93487
696138	433208	812649	200638	37.27	0.172687	-0.022584	-7.64632
696045	433123	812976	200686	37.32	0.172559	-0.022913	-7.53102
696167	433084	813555	200808	37.36	0.172016	-0.023123	-7.43913
696324	433172	812986	200639	37.39	0.171971	-0.02341	-7.34603	11	0.483
695916	432908	812569	200527	37.43	0.171922	-0.023501	-7.31543
696067	432882	812872	200605	37.47	0.171356	-0.023469	-7.30138
696221	432943	812827	200620	37.51	0.171191	-0.023207	-7.37683
696835	433116	812708	200615	37.55	0.170205	-0.022962	-7.41254
696721	433034	813172	200675	37.59	0.170152	-0.023509	-7.23761
696912	433100	812841	200573	37.63	0.169903	-0.023714	-7.1648
696810	432992	812572	200507	37.67	0.169692	-0.02371	-7.15706
697301	433222	812524	200462	37.71	0.169338	-0.024043	-7.04308
697252	433012	812531	200451	37.75	0.16849	-0.024171	-6.9707
697878	433330	812851	200523	37.79	0.168155	-0.024241	-6.93684
697328	432957	812715	200490	37.83	0.168007	-0.024235	-6.93228
697907	433169	812900	200525	37.87	0.16731	-0.024342	-6.87322
698303	433302	812772	200430	37.91	0.166778	-0.02498	-6.67643
698506	433387	813865	200740	37.95	0.166584	-0.024574	-6.77896
698276	433137	813994	200780	37.99	0.166077	-0.024492	-6.78101
698203	432986	814221	200766	38.03	0.165578	-0.025194	-6.57208
698801	433312	813800	200645	38.07	0.165366	-0.025367	-6.51899
698832	433206	814561	200830	38.11	0.164775	-0.025393	-6.48893
698840	433179	813203	200534	38.15	0.164624	-0.025003	-6.58416
698859	433143	813084	200480	38.19	0.164398	-0.025251	-6.51059
698896	433058	813514	200534	38.23	0.163888	-0.025774	-6.35874
698950	433035	813744	200581	38.27	0.163621	-0.025871	-6.32448
699261	433144	814165	200692	38.3	0.163226	-0.025799	-6.32695
699592	433296	814085	200615	38.35	0.162976	-0.026374	-6.17942
699635	433230	814190	200652	38.39	0.162538	-0.026262	-6.18906
699305	432872	813602	200541	38.43	0.161812	-0.025921	-6.24242
699224	432854	813686	200598	38.46	0.161964	-0.025557	-6.33745
700004	433240	814477	200774	38.5	0.161507	-0.025747	-6.27273
699828	433023	814971	200830	38.54	0.160996	-0.026407	-6.09661
699567	432741	814602	200722	38.58	0.160426	-0.026579	-6.03587
700510	433286	814834	200761	38.62	0.160245	-0.026761	-5.98797
700083	433014	814657	200671	38.66	0.160208	-0.027227	-5.88413
700830	433350	815109	200778	38.7	0.159613	-0.027271	-5.85292
700577	433228	814383	200629	38.74	0.159776	-0.026971	-5.92399
700457	433010	814270	200579	38.78	0.159096	-0.027194	-5.85049
701089	433264	814438	200664	38.82	0.158451	-0.026756	-5.92218
700881	433176	814462	200627	38.86	0.158643	-0.027187	-5.83532
701070	433205	814856	200702	38.9	0.158228	-0.027408	-5.77303
701355	433366	814330	200582	38.94	0.158157	-0.027312	-5.79072
700778	433008	814604	200651	38.98	0.15815	-0.027297	-5.79368
701079	433162	814368	200657	39.02	0.157998	-0.026653	-5.92807
700407	433076	814343	200728	39.08	0.159554	-0.025878	-6.16572
700122	432955	815372	200746	39.12	0.159815	-0.028242	-5.65874
700359	432757	816220	200829	39.16	0.158187	-0.029504	-5.36151
700959	433030	815775	200638	39.2	0.157725	-0.030323	-5.20152
700610	432931	816150	200608	39.24	0.158276	-0.031551	-5.01659
700515	433028	817178	200752	39.28	0.159012	-0.032641	-4.87147
700722	433157	816479	200521	39.32	0.159017	-0.033237	-4.7843
700706	432987	816992	200630	39.36	0.158261	-0.033408	-4.73721
700769	432897	817513	200731	39.39	0.157651	-0.033678	-4.68107
701124	433002	817401	200670	39.43	0.157111	-0.034015	-4.61889
701447	433075	817269	200623	39.48	0.156514	-0.034162	-4.58158
701920	433327	817225	200577	39.51	0.156325	-0.034515	-4.52915
702279	433480	817309	200588	39.55	0.156001	-0.034612	-4.50715
702105	433265	817576	200663	39.59	0.155493	-0.034517	-4.50485
702491	433427	817149	200598	39.63	0.155133	-0.034117	-4.54712
702369	433282	817053	200583	39.67	0.154804	-0.034031	-4.54895
702435	433257	816667	200496	39.71	0.154493	-0.033953	-4.55026
702680	433397	817759	200770	39.75	0.154441	-0.033893	-4.55668
702708	433343	817691	200786	39.79	0.154105	-0.033565	-4.59122
702863	433349	817931	200794	39.83	0.153682	-0.034076	-4.50993
702632	433205	817024	200547	39.87	0.153674	-0.034321	-4.47757
703164	433500	817687	200721	39.91	0.153518	-0.034208	-4.48781
703386	433594	816584	200428	39.95	0.153316	-0.034431	-4.45279
702630	433100	817108	200519	39.99	0.153184	-0.03481	-4.40063
703014	433294	817059	200505	40.03	0.152982	-0.034829	-4.39233
703172	433356	817307	200543	40.07	0.152815	-0.035059	-4.35879
703321	433458	818026	200727	40.11	0.152863	-0.034983	-4.36964
703421	433460	817318	200535	40.15	0.152582	-0.035167	-4.33882
703297	433371	817628	200621	40.19	0.152522	-0.035067	-4.34948
703416	433374	818138	200751	40.23	0.15219	-0.035018	-4.34606
703566	433525	817679	200634	40.27	0.152467	-0.035062	-4.3485
703421	433427	817417	200575	40.31	0.152426	-0.035009	-4.35393
703372	433362	817103	200517	40.35	0.152262	-0.034817	-4.37316
703678	433497	816844	200444	40.39	0.152009	-0.034912	-4.35403
703430	433313	817383	200576	40.43	0.151862	-0.034915	-4.34948
703293	433279	817139	200528	40.47	0.1521	-0.034796	-4.37124
703332	433264	817339	200596	40.5	0.151915	-0.034605	-4.38993
703561	433377	817150	200567	40.55	0.151783	-0.034431	-4.40836
703485	433309	817500	200661	40.58	0.151683	-0.034349	-4.41588
703704	433469	817303	200618	40.62	0.151801	-0.034296	-4.42626
703679	433449	817343	200662	40.66	0.15178	-0.033952	-4.47039
703869	433562	816952	200577	40.7	0.151761	-0.033842	-4.48441
703752	433454	817172	200593	40.74	0.151591	-0.034224	-4.42941
703819	433472	816832	200527	40.78	0.151481	-0.034048	-4.44902
703286	433240	816823	200548	40.82	0.151936	-0.033815	-4.49316	12	0.489
703686	433417	816891	200564	40.86	0.151608	-0.033822	-4.48254
703736	433393	817133	200613	40.9	0.151349	-0.033927	-4.46109
704017	433544	816997	200571	40.94	0.151245	-0.034013	-4.44668
703677	433361	817239	200642	40.98	0.15137	-0.033897	-4.46563
703849	433479	817676	200769	41.02	0.151427	-0.033699	-4.49355
703563	433273	816838	200562	41.06	0.151286	-0.033711	-4.4877
703809	433433	817007	200613	41.1	0.151326	-0.033616	-4.50164
703582	433294	816616	200539	41.14	0.15133	-0.033395	-4.53158
703787	433435	816370	200495	41.18	0.151399	-0.03323	-4.55617
703824	433415	816812	200607	41.22	0.151198	-0.033195	-4.55484
703613	433249	816927	200610	41.26	0.151027	-0.033449	-4.51522
704205	433614	816709	200565	41.3	0.151029	-0.033363	-4.52689
703639	433278	816954	200630	41.34	0.151089	-0.033314	-4.53526
703685	433280	817638	200820	41.38	0.150964	-0.033093	-4.5618
704170	433566	816867	200634	41.42	0.150905	-0.033059	-4.56466
703962	433421	817683	200830	41.46	0.150825	-0.033104	-4.55613
703585	433216	816254	200507	41.5	0.150953	-0.032822	-4.59907
704183	433583	816159	200487	41.53	0.150947	-0.032789	-4.6036
703666	433309	816909	200713	41.58	0.151156	-0.032369	-4.66972
703921	433406	817025	200713	41.61	0.150873	-0.032656	-4.62012
703833	433345	817156	200755	41.66	0.150841	-0.032557	-4.63312
703640	433247	816960	200701	41.7	0.150939	-0.032616	-4.62779
703838	433288	816933	200671	41.73	0.150557	-0.032851	-4.5831
703728	433321	816229	200530	41.77	0.151033	-0.03253	-4.64294
703867	433334	816598	200655	41.82	0.15069	-0.032185	-4.68207
703907	433360	816897	200702	41.85	0.150697	-0.03245	-4.64391
703741	433211	816826	200693	41.89	0.150476	-0.032366	-4.64925
703519	433075	816847	200686	41.94	0.150479	-0.032488	-4.63187
703726	433292	817272	200805	41.97	0.150902	-0.032341	-4.66592
703763	433244	816894	200687	42.01	0.150567	-0.032594	-4.61954
703882	433266	816833	200667	42.05	0.150325	-0.032644	-4.605
703979	433333	816056	200468	42.09	0.15036	-0.032726	-4.59457
704180	433569	816354	200484	42.13	0.15089	-0.033301	-4.53114
704191	433648	816815	200591	42.17	0.151231	-0.033363	-4.53287
704089	433660	816867	200591	42.21	0.151584	-0.033491	-4.52605
704288	433792	816495	200514	42.25	0.151628	-0.033347	-4.54696
704053	433670	816481	200516	42.29	0.151735	-0.033292	-4.55765
703669	433430	816156	200451	42.33	0.151719	-0.033143	-4.57764
703309	433264	817034	200623	42.37	0.151982	-0.033582	-4.52572
703368	433269	816764	200558	42.41	0.151834	-0.033569	-4.52307
703507	433368	816728	200565	42.45	0.151897	-0.03341	-4.54652
703612	433420	816645	200545	42.49	0.151838	-0.033406	-4.54525
703646	433469	816817	200574	42.53	0.15197	-0.033539	-4.53117
703831	433609	816892	200602	42.57	0.152093	-0.033443	-4.54789
703998	433661	817520	200761	42.61	0.151853	-0.033394	-4.54724
703539	433402	816583	200551	42.64	0.151965	-0.033192	-4.57829
703560	433378	816383	200518	42.69	0.15179	-0.03303	-4.59548
703531	433366	816496	200551	42.73	0.151818	-0.032978	-4.60366
703868	433597	816271	200505	42.76	0.151929	-0.032885	-4.62006
703992	433677	816680	200625	42.81	0.151946	-0.032688	-4.64832
703621	433446	817462	200808	42.84	0.151934	-0.03278	-4.63501
704029	433569	817690	200787	42.89	0.151329	-0.033553	-4.51019
704238	433728	816358	200671	42.92	0.151471	-0.031431	-4.81912
704184	433671	815690	200526	42.96	0.151359	-0.031238	-4.84532
704641	433936	815542	200531	43	0.151282	-0.030822	-4.9082
704437	433811	815862	200655	43.04	0.151285	-0.030367	-4.98188
704358	433668	815561	200567	43.08	0.15084	-0.030507	-4.94436
704327	433630	815161	200506	43.12	0.15075	-0.030132	-5.00305
704044	433543	815433	200548	43.16	0.151162	-0.030382	-4.97539
704228	433625	815601	200603	43.2	0.151015	-0.030245	-4.99312
704208	433614	815319	200558	43.24	0.151021	-0.03	-5.03407
704010	433518	814583	200407	43.28	0.151143	-0.029697	-5.08942
704186	433646	815494	200675	43.32	0.151236	-0.029257	-5.16925
704583	433833	815544	200627	43.36	0.150965	-0.029863	-5.05532
704771	433973	815300	200639	43.4	0.151079	-0.029139	-5.18479
704726	433975	814846	200474	43.44	0.151219	-0.029674	-5.09594
704624	433914	815042	200510	43.48	0.151228	-0.029797	-5.07522
705063	434170	814968	200564	43.52	0.15116	-0.029071	-5.19959
704674	433993	815025	200541	43.56	0.151455	-0.029444	-5.14389
704859	434073	815783	200754	43.6	0.151295	-0.029178	-5.1853
704964	434153	816027	200811	43.64	0.151367	-0.029208	-5.18235
704795	434062	815984	200804	43.68	0.151429	-0.029172	-5.19085
704845	434054	815971	200849	43.72	0.151246	-0.028688	-5.27201
703637	433992	815376	200722	43.75	0.154463	-0.028493	-5.42108
704531	433862	815435	200678	43.8	0.151252	-0.029081	-5.2011
704476	433847	815255	200665	43.84	0.151341	-0.028766	-5.26104
704394	433807	814541	200492	43.87	0.151391	-0.028739	-5.26781
704906	434092	814978	200598	43.92	0.151248	-0.028755	-5.25997
704919	434111	814769	200547	43.95	0.1513	-0.02875	-5.26258
705093	434265	814955	200581	43.99	0.151521	-0.028868	-5.24865
704754	434077	814724	200538	44.03	0.151619	-0.028729	-5.2775
705059	434210	814693	200460	44.08	0.15136	-0.029437	-5.14189
704924	434150	815341	200639	44.11	0.151469	-0.02924	-5.18016
704499	433927	814327	200473	44.15	0.151652	-0.0284	-5.33981
704742	434062	814948	200633	44.19	0.151583	-0.028329	-5.35085
704433	433794	815048	200674	44.23	0.151216	-0.028164	-5.3691	13	0.486
704307	433788	814930	200598	44.27	0.151554	-0.028636	-5.29246
704760	434114	814571	200557	44.31	0.151775	-0.02816	-5.38981
704393	433906	814975	200669	44.35	0.151861	-0.028034	-5.41704
704793	434133	814762	200564	44.39	0.151769	-0.028562	-5.31369
704779	434095	814775	200618	44.43	0.151631	-0.028051	-5.40545
705121	434302	815104	200604	44.47	0.151614	-0.029006	-5.227
704704	434087	814848	200582	44.51	0.151811	-0.028594	-5.30922
704567	433994	814802	200598	44.55	0.15177	-0.028319	-5.35926
704698	434118	815168	200695	44.59	0.151974	-0.02825	-5.37962
704788	434184	814394	200529	44.63	0.152024	-0.028003	-5.42883
704758	434139	815108	200626	44.67	0.151899	-0.028795	-5.27524
704740	434065	815100	200711	44.71	0.151603	-0.027921	-5.42967
705152	434374	815343	200737	44.75	0.151863	-0.028261	-5.3736
704909	434252	815642	200810	44.79	0.151993	-0.028267	-5.37705
704405	433925	815376	200755	44.83	0.151915	-0.028162	-5.39439
704874	434276	815043	200650	44.87	0.152208	-0.028393	-5.36078
704434	433967	814944	200670	44.9	0.152029	-0.027947	-5.43988
705079	434325	815475	200703	44.95	0.151844	-0.028929	-5.24892
704558	433978	815133	200738	44.98	0.151721	-0.027732	-5.47104
704811	434170	815383	200690	45.02	0.151891	-0.028832	-5.2682
704893	434275	815079	200687	45.06	0.152148	-0.02811	-5.41255
704399	433989	814929	200719	45.11	0.152235	-0.027418	-5.55237
704352	434122	814369	200561	45.14	0.152998	-0.02762	-5.53947
704564	433980	814738	200633	45.18	0.151713	-0.027809	-5.45548
704404	433952	815456	200798	45.22	0.152046	-0.027928	-5.44424
704942	434249	814216	200544	45.26	0.151883	-0.027412	-5.54081
704328	433899	814468	200507	45.3	0.152016	-0.028407	-5.3513
704583	434040	814069	200541	45.34	0.151941	-0.027078	-5.61122
704998	434257	814490	200545	45.38	0.151759	-0.02808	-5.40453
704665	434115	814026	200557	45.42	0.152056	-0.026811	-5.67147
704647	434084	814559	200541	45.46	0.151962	-0.028291	-5.37143
704677	434217	814342	200607	45.5	0.152502	-0.027091	-5.62934
704749	434097	814466	200598	45.54	0.151727	-0.027488	-5.51979
704944	434333	814099	200547	45.58	0.152273	-0.027092	-5.62061
704477	433962	814104	200532	45.62	0.151881	-0.027255	-5.57256
704690	434121	814123	200570	45.66	0.152012	-0.02692	-5.64675
704348	433912	814233	200611	45.7	0.15202	-0.026781	-5.67649
704781	434180	814399	200606	45.74	0.152026	-0.027242	-5.58062
705082	434370	814065	200611	45.78	0.152047	-0.026365	-5.76708
705196	434431	814283	200570	45.82	0.152004	-0.027316	-5.56457
704900	434289	813838	200564	45.86	0.152194	-0.026275	-5.79239
705282	434471	814086	200514	45.9	0.151943	-0.027391	-5.54708
704504	434070	814148	200592	45.94	0.152311	-0.026761	-5.69154
704546	434032	814047	200551	45.97	0.15201	-0.026923	-5.64611
704420	434096	814125	200579	46.02	0.152678	-0.026835	-5.68957
704817	434285	813939	200511	46.06	0.152416	-0.027058	-5.63301
705105	434410	814111	200592	46.09	0.152169	-0.026669	-5.70573
704724	434256	813464	200481	46.14	0.152549	-0.026183	-5.82636
704794	434245	813822	200463	46.17	0.152294	-0.02725	-5.58868
704518	434100	814294	200699	46.21	0.152412	-0.026048	-5.8513
704430	433921	815425	200904	46.25	0.151824	-0.026787	-5.66773
704260	433955	814009	200613	46.29	0.152478	-0.026206	-5.81847
704529	434113	814054	200602	46.33	0.152442	-0.026428	-5.76822
704118	433843	813544	200531	46.37	0.152363	-0.025878	-5.88768
704517	434153	814579	200780	46.41	0.152665	-0.02594	-5.8854
704719	434244	814064	200622	46.45	0.152507	-0.026252	-5.80943
704664	434285	813921	200609	46.49	0.15286	-0.026028	-5.87287
704770	434337	813813	200542	46.53	0.152797	-0.026434	-5.78033
704749	434371	813411	200503	46.57	0.153018	-0.02583	-5.92403
704826	434386	813270	200429	46.61	0.152866	-0.026225	-5.82906
704488	434232	813593	200523	46.65	0.153121	-0.02608	-5.87122
704246	434185	813694	200609	46.69	0.153603	-0.025466	-6.0317
704252	434165	813270	200450	46.73	0.153491	-0.026014	-5.90043
704399	434278	813443	200534	46.77	0.153597	-0.025598	-6.00039
704629	434458	813644	200565	46.81	0.153777	-0.025784	-5.96398
704212	434311	813511	200514	46.85	0.154295	-0.025967	-5.94191
704153	434295	813543	200592	46.89	0.154391	-0.025263	-6.11145
704026	434296	814147	200716	46.93	0.154765	-0.025513	-6.06614
703673	434154	814097	200701	46.97	0.155122	-0.02554	-6.07374
703376	434058	813134	200498	47.01	0.155534	-0.025194	-6.17347
703173	434023	813147	200503	47.05	0.155959	-0.025176	-6.1948
703532	434336	812833	200487	47.09	0.15639	-0.024558	-6.36814
703262	434238	813040	200549	47.13	0.156714	-0.024448	-6.41003
703064	434280	813299	200628	47.16	0.157488	-0.024296	-6.48195
702722	434187	813068	200577	47.2	0.158045	-0.024236	-6.52102
702766	434396	812745	200520	47.25	0.158902	-0.024008	-6.61863
702218	434155	812700	200540	47.28	0.159362	-0.023696	-6.7254
701965	434117	812566	200547	47.32	0.15992	-0.023293	-6.86564
701972	434283	812236	200469	47.36	0.160682	-0.023258	-6.90862
701431	434165	812182	200554	47.4	0.161704	-0.02227	-7.26114
701229	434187	812485	200611	47.44	0.162397	-0.022449	-7.2341
700844	434148	812277	200586	47.48	0.163337	-0.022184	-7.36284
700805	434252	812107	200673	47.52	0.163941	-0.020888	-7.84855
700121	434034	811557	200505	47.56	0.164911	-0.021211	-7.77494
699966	434072	811416	200533	47.6	0.165543	-0.020579	-8.04431	14	0.48
699401	433895	811524	200605	47.64	0.166361	-0.020124	-8.26695
699537	434162	812237	200777	47.68	0.167222	-0.020166	-8.29215
699396	434272	811173	200579	47.72	0.168153	-0.019513	-8.61751
699144	434278	810967	200561	47.76	0.168918	-0.019182	-8.80615
698859	434285	811400	200733	47.8	0.169786	-0.01853	-9.16277
698734	434420	811254	200755	47.84	0.170788	-0.017946	-9.51657
698158	434249	811515	200799	47.88	0.171669	-0.018153	-9.45682
698085	434358	810570	200647	47.92	0.172397	-0.017331	-9.94743
697636	434250	810584	200778	47.96	0.173205	-0.01605	-10.7915
697216	434118	810623	200749	48	0.173815	-0.016438	-10.5738
697277	434320	810150	200725	48.04	0.174588	-0.015503	-11.2617
696597	434015	809581	200645	48.08	0.175147	-0.01489	-11.7626
696327	433988	810164	200782	48.12	0.175812	-0.014965	-11.748
696661	434269	809303	200605	48.15	0.176156	-0.0146	-12.0657
695888	434009	809605	200749	48.2	0.177202	-0.013905	-12.7434
696101	434304	809163	200641	48.23	0.177966	-0.013889	-12.8132
696236	434464	809099	200659	48.28	0.178323	-0.013549	-13.1613
695860	434394	808716	200601	48.31	0.179098	-0.013177	-13.5913
695472	434265	808599	200603	48.36	0.179632	-0.012866	-13.9621
695488	434380	807929	200495	48.39	0.180127	-0.01228	-14.6679
694950	434179	807810	200529	48.43	0.180763	-0.011642	-15.5273
695049	434416	807666	200487	48.47	0.181588	-0.011705	-15.5144
694932	434426	807690	200540	48.51	0.18198	-0.011232	-16.2024
694776	434420	807300	200503	48.55	0.182411	-0.01063	-17.1599
694265	434266	807334	200516	48.59	0.183191	-0.010584	-17.3078
694484	434469	807640	200654	48.63	0.183502	-0.009961	-18.4213
693606	434011	807400	200654	48.67	0.183932	-0.009362	-19.6459
693577	434141	807596	200660	48.71	0.18463	-0.009791	-18.8565
693410	434103	807207	200620	48.75	0.184944	-0.009222	-20.0546
693210	434021	806892	200584	48.79	0.185148	-0.008797	-21.0466
693180	434187	806840	200561	48.83	0.186019	-0.008898	-20.905
693150	434310	806331	200456	48.87	0.186687	-0.008682	-21.5031
693362	434418	806586	200541	48.91	0.18657	-0.008465	-22.041
692880	434281	806392	200503	48.95	0.187347	-0.008362	-22.4052
692635	434232	806198	200544	48.99	0.18784	-0.007465	-25.1638
692828	434390	806639	200676	49.03	0.188014	-0.007241	-25.9663
692276	434150	806768	200688	49.07	0.188514	-0.007442	-25.3295
691790	433889	806192	200615	49.11	0.188721	-0.006736	-28.0159
692409	434298	806567	200678	49.15	0.188819	-0.007041	-26.8182
692164	434263	806041	200657	49.19	0.189378	-0.005937	-31.8994
692259	434284	805534	200517	49.25	0.189196	-0.006075	-31.1418
691998	434157	805952	200559	49.29	0.189369	-0.006699	-28.2691
692265	434385	805840	200585	49.32	0.189654	-0.006157	-30.801
691943	434262	805639	200523	49.36	0.190027	-0.006278	-30.2701
691891	434206	805724	200603	49.4	0.189917	-0.005686	-33.3985
692205	434487	805658	200620	49.44	0.190312	-0.00535	-35.5693
692113	434372	805790	200711	49.48	0.190042	-0.004767	-39.8695
691439	434007	805386	200597	49.52	0.190316	-0.004901	-38.8325
691746	434182	805461	200612	49.57	0.190232	-0.004938	-38.5248
691623	434111	804994	200477	49.6	0.190262	-0.005126	-37.1185
691652	434095	805504	200618	49.64	0.1901	-0.004985	-38.1327
691841	434211	804933	200424	49.68	0.190088	-0.005506	-34.5239
692020	434311	805676	200593	49.72	0.19003	-0.005667	-33.5341
692058	434314	805506	200557	49.76	0.189932	-0.005603	-33.897
691841	434157	805452	200559	49.8	0.189834	-0.005448	-34.8448
692428	434501	805343	200534	49.84	0.189719	-0.005426	-34.9619
692180	434256	805402	200567	49.88	0.189298	-0.005242	-36.1087
691993	434145	805316	200559	49.92	0.189328	-0.005108	-37.0677
692695	434537	805996	200714	49.96	0.1891	-0.005252	-36.0072
692471	434339	805074	200523	50	0.188829	-0.004864	-38.8245
692501	434300	805347	200564	50.04	0.188556	-0.005135	-36.7202
692414	434211	805133	200477	50.08	0.188394	-0.005474	-34.4175
692394	434177	805574	200553	50.12	0.188293	-0.005814	-32.3886
692270	434088	805982	200622	50.16	0.18824	-0.006141	-30.654
692679	434418	804829	200333	50.2	0.188586	-0.006161	-30.6102
692767	434347	805489	200474	50.24	0.187992	-0.006395	-29.3968
693138	434473	806659	200609	50.28	0.18749	-0.007964	-23.543
689516	433953	768868	200546	50.31	0.19576	0.088115	2.22163
693147	434320	806041	200614	50.36	0.186743	-0.006369	-29.3219
693227	434398	805157	200474	50.39	0.186874	-0.005564	-33.586
693625	434452	803933	200514	50.43	0.185954	-0.002095	-88.7416
693626	434409	806161	200643	50.48	0.185749	-0.006377	-29.126
694160	434653	806084	200522	50.51	0.185323	-0.007401	-25.041
688204	434522	805558	200553	50.55	0.202338	-0.005774	-35.0459
693324	434252	806265	200637	50.59	0.1859	-0.006698	-27.7558
693772	434269	806544	200551	50.63	0.184658	-0.008259	-22.3579
694255	434384	807014	200609	50.67	0.183776	-0.008851	-20.7643
691446	434287	772510	200675	50.71	0.191615	0.079886	2.39859
693388	433922	806747	200690	50.75	0.184156	-0.00737	-24.9874
694171	434291	805535	200653	50.79	0.183586	-0.004711	-38.968
693398	433769	805486	200476	50.83	0.183405	-0.006367	-28.8038
694288	434109	807040	200514	50.87	0.182383	-0.00987	-18.4781
694392	433945	807129	200521	50.91	0.181304	-0.010022	-18.0903
692306	433857	795913	200529	50.95	0.187044	0.018264	10.2412
693850	433757	806451	200524	50.99	0.182015	-0.008298	-21.9344
694462	433968	805041	200517	51.03	0.181206	-0.004841	-37.4288	15	0.489
694540	433976	806476	200611	51.07	0.181014	-0.007486	-24.1792
694327	433732	806824	200576	51.11	0.18049	-0.008708	-20.728
694754	434012	806389	200452	51.15	0.180553	-0.008867	-20.3623
694963	434081	806650	200532	51.19	0.180263	-0.008715	-20.6841
694687	433879	806624	200532	51.23	0.180123	-0.00865	-20.8233
695186	434092	807016	200626	51.27	0.179658	-0.008685	-20.6866
695024	434022	807329	200698	51.31	0.179805	-0.008743	-20.5653
694963	433991	807374	200694	51.35	0.179839	-0.008896	-20.2164
695099	433973	806525	200515	51.39	0.179353	-0.008574	-20.9194
695147	433915	806545	200485	51.42	0.178939	-0.008925	-20.0488
695093	433900	806593	200544	51.47	0.179027	-0.008452	-21.1816
695119	433944	807289	200724	51.51	0.179158	-0.008382	-21.3736
695663	434128	806891	200611	51.54	0.178424	-0.008523	-20.9338
695330	433985	807147	200643	51.58	0.17873	-0.008841	-20.2157
695303	433922	806851	200568	51.62	0.178512	-0.008855	-20.1586
695135	433809	807287	200675	51.66	0.178474	-0.008869	-20.1227
695930	434208	806781	200497	51.71	0.178016	-0.009394	-18.9496
695099	433775	806689	200490	51.74	0.17842	-0.009235	-19.3206
695379	433879	807250	200617	51.78	0.178086	-0.00936	-19.0272
695678	434019	806740	200547	51.82	0.177867	-0.008789	-20.237
695637	433986	807427	200652	51.86	0.177832	-0.00945	-18.8185
695794	434127	807785	200757	51.9	0.178034	-0.009289	-19.1665
695332	433812	808010	200804	51.94	0.177908	-0.009378	-18.9701
695539	433883	807757	200787	51.98	0.177634	-0.008918	-19.9191
695538	433816	807448	200695	52.02	0.177321	-0.00907	-19.5495
695695	433897	808088	200876	52.06	0.177241	-0.00885	-20.0265
695900	434066	807597	200786	52.1	0.177435	-0.008529	-20.8049
695659	433787	807717	200770	52.14	0.176828	-0.008989	-19.6724
695814	433971	807743	200775	52.18	0.17724	-0.009003	-19.6861
695896	434006	808442	200905	52.22	0.177164	-0.009442	-18.7631
696408	434282	807931	200819	52.26	0.17696	-0.009031	-19.5953
696425	434331	807044	200585	52.3	0.177141	-0.009167	-19.3245
696207	434157	807256	200623	52.34	0.176962	-0.009314	-18.999
696364	434267	807008	200604	52.38	0.177019	-0.008886	-19.9215
696012	434034	806720	200535	52.42	0.176955	-0.00886	-19.9728
695974	434125	806414	200518	52.46	0.177496	-0.008266	-21.473
696197	434209	807023	200603	52.5	0.177236	-0.008933	-19.8398
696254	434169	807650	200711	52.53	0.17688	-0.009414	-18.7893
695957	433892	807498	200674	52.58	0.176447	-0.009406	-18.7588
695951	434045	807172	200589	52.61	0.177186	-0.009446	-18.7576
696016	434015	807438	200624	52.66	0.176854	-0.009759	-18.1229
696139	434205	806954	200593	52.7	0.177388	-0.008861	-20.0178
696194	434112	806783	200508	52.73	0.176788	-0.009289	-19.0328
696067	434034	806971	200525	52.78	0.176793	-0.009587	-18.4403
695743	433817	806982	200563	52.81	0.176723	-0.009233	-19.1406
696069	434104	806927	200581	52.85	0.177118	-0.008915	-19.8682
696280	434190	807400	200607	52.89	0.176903	-0.009835	-17.9879
696192	434134	807516	200656	52.93	0.176897	-0.009632	-18.3659
695907	433912	807698	200698	52.97	0.176689	-0.009664	-18.2828
696215	434119	807629	200670	53.01	0.176759	-0.009773	-18.0861
695862	433958	807639	200641	53.05	0.177038	-0.010089	-17.5468
696001	434011	807171	200550	53.09	0.176879	-0.009836	-17.9836
695952	434042	806966	200541	53.13	0.177169	-0.009414	-18.8197
695977	433975	806801	200541	53.17	0.17678	-0.009002	-19.6381
695824	433944	807479	200642	53.21	0.177084	-0.00968	-18.2936
696432	434259	806802	200527	53.25	0.176781	-0.009145	-19.3308
696035	434093	806770	200536	53.29	0.177166	-0.008975	-19.7406
696151	434118	806957	200590	53.33	0.176943	-0.008899	-19.8831
696416	434280	807546	200659	53.37	0.176927	-0.009677	-18.2841
696193	434117	807081	200527	53.41	0.176814	-0.009842	-17.9653
696041	434092	807131	200584	53.45	0.177143	-0.009394	-18.8571
696440	434163	807246	200542	53.49	0.176305	-0.010103	-17.4504
696362	434138	807713	200711	53.53	0.176417	-0.009571	-18.4323
696170	434008	807524	200640	53.57	0.176368	-0.009813	-17.9738
696396	434149	807218	200630	53.61	0.176369	-0.009149	-19.2773
696095	433923	806788	200492	53.65	0.176188	-0.009462	-18.6207
696324	434105	805817	200290	53.68	0.176373	-0.009066	-19.4534
696508	434249	806720	200529	53.73	0.176511	-0.00892	-19.788
696307	434082	807056	200633	53.76	0.176314	-0.008714	-20.2326
696385	434095	807275	200640	53.8	0.176146	-0.009191	-19.1653
696814	434345	807567	200723	53.85	0.176064	-0.009086	-19.3771
696739	434330	807201	200617	53.88	0.176214	-0.009237	-19.0766
696748	434229	807151	200591	53.92	0.175712	-0.009374	-18.7454
697029	434514	807165	200607	53.96	0.176229	-0.009248	-19.0564
696569	434233	806770	200525	54	0.176256	-0.009085	-19.4003
696558	434201	807538	200694	54.04	0.176138	-0.009305	-18.9293
696087	433796	807059	200602	54.08	0.175612	-0.009033	-19.4405
696596	434229	807143	200638	54.12	0.176158	-0.008881	-19.8345
696254	434059	807102	200662	54.16	0.176362	-0.008538	-20.6563
696351	434097	806653	200536	54.2	0.176256	-0.008682	-20.3005
696336	434009	807165	200661	54.24	0.175885	-0.008705	-20.2044
696293	434076	806280	200527	54.28	0.176327	-0.007841	-22.4891
696416	434172	806692	200560	54.32	0.176418	-0.008539	-20.6613
696461	434162	807102	200684	54.36	0.176239	-0.008317	-21.1904
696281	434106	806867	200602	54.4	0.176504	-0.008554	-20.6347	16	0.48
696134	433951	807439	200763	54.44	0.176205	-0.008365	-21.0644
696348	434122	807474	200718	54.48	0.176382	-0.008904	-19.8087
696031	433865	807794	200831	54.52	0.176102	-0.008568	-20.5524
696112	434043	807208	200741	54.56	0.176704	-0.008009	-22.0625
695573	433771	806591	200535	54.6	0.177006	-0.008537	-20.7328
696226	434181	807081	200634	54.64	0.177019	-0.008767	-20.1921
696487	434185	806914	200621	54.68	0.176271	-0.00848	-20.7861
696408	434225	806457	200577	54.72	0.176692	-0.00778	-22.7096
696285	434260	806345	200489	54.75	0.177218	-0.008385	-21.135
696225	434186	806470	200548	54.8	0.177046	-0.008104	-21.8456
696511	434241	807315	200741	54.83	0.176464	-0.008276	-21.3214
695869	433890	806340	200584	54.88	0.176697	-0.007418	-23.821
696315	434233	807103	200711	54.91	0.177003	-0.008048	-21.9926
696162	434159	806599	200595	54.95	0.177103	-0.007954	-22.2646
696676	434381	807012	200633	54.99	0.176639	-0.008604	-20.5288
696275	434237	806258	200542	55.03	0.177139	-0.007635	-23.2015
696116	434213	806802	200628	55.07	0.177493	-0.00813	-21.8315
696492	434324	806683	200597	55.11	0.176911	-0.008144	-21.7221
696310	434317	806431	200627	55.15	0.177413	-0.007213	-24.5959
695715	433955	806312	200607	55.19	0.177456	-0.007117	-24.9355
696059	434224	806266	200581	55.23	0.177712	-0.007263	-24.4687
696009	434092	806134	200558	55.27	0.177237	-0.007164	-24.7401
695945	434116	806313	200652	55.31	0.177539	-0.006667	-26.6294
696440	434436	806990	200792	55.35	0.177592	-0.006953	-25.5425
695658	434004	806576	200648	55.39	0.177855	-0.007365	-24.1502
696607	434505	806479	200567	55.43	0.177426	-0.007936	-22.3572
696113	434316	806280	200608	55.47	0.177987	-0.007027	-25.3307
696098	434363	806002	200493	55.51	0.178253	-0.007487	-23.8075
695872	434225	806176	200606	55.55	0.178267	-0.006787	-26.2673
696064	434295	806011	200535	55.59	0.178032	-0.007088	-25.119
696197	434478	806702	200797	55.63	0.178503	-0.006183	-28.8694
695776	434280	806351	200657	55.67	0.178808	-0.006712	-26.641
696120	434456	805864	200599	55.71	0.178626	-0.006077	-29.395
695764	434365	806074	200600	55.75	0.179244	-0.006592	-27.1916
695732	434343	805713	200573	55.79	0.179235	-0.00596	-30.0714
695445	434176	805801	200556	55.83	0.179292	-0.006351	-28.2292
695946	434507	806767	200799	55.86	0.179378	-0.006325	-28.358
695288	434209	806008	200630	55.91	0.179909	-0.006125	-29.3709
695415	434322	805692	200568	55.94	0.180068	-0.005958	-30.2228
694728	434002	806091	200700	55.98	0.180582	-0.00563	-32.0758
695110	434213	805452	200557	56.03	0.180452	-0.005468	-33.0011
695354	434482	805888	200663	56.06	0.181001	-0.005494	-32.9463
695091	434303	805348	200526	56.1	0.180932	-0.005519	-32.7813
694928	434295	805530	200618	56.14	0.181374	-0.00505	-35.9136
695206	434458	805756	200671	56.18	0.181324	-0.005083	-35.6705
694476	434162	805113	200578	56.22	0.182079	-0.004409	-41.3016
694374	434112	805685	200656	56.26	0.182144	-0.005056	-36.0228
694700	434334	805545	200663	56.3	0.18223	-0.004636	-39.3095
694601	434252	805836	200726	56.34	0.182135	-0.004731	-38.4978
694385	434268	805493	200685	56.38	0.182847	-0.004285	-42.6746
694095	434166	805312	200631	56.42	0.183221	-0.004374	-41.8873
694049	434151	806031	200840	56.46	0.183286	-0.004074	-44.9856
694228	434379	804878	200565	56.5	0.183832	-0.003951	-46.5309
693636	434101	804961	200617	56.54	0.184268	-0.003636	-50.6776
693653	434223	805774	200810	56.58	0.184793	-0.003733	-49.5072
693674	434291	805816	200880	56.62	0.185051	-0.003135	-59.0236
693383	434195	804554	200570	56.66	0.185457	-0.003089	-60.0386
692891	434109	804586	200609	56.7	0.186504	-0.002777	-67.1544
693069	434375	804689	200634	56.74	0.187232	-0.002784	-67.2507
692616	434240	804555	200612	56.78	0.187934	-0.002669	-70.4019
692438	434302	804665	200725	56.81	0.188752	-0.00181	-104.284
692277	434584	804262	200620	56.86	0.190556	-0.001855	-102.731
691032	434004	804211	200666	56.9	0.191506	-0.001265	-151.391
690877	434093	803521	200520	56.94	0.192385	-0.001002	-192.016
690046	433922	803684	200675	56.98	0.194041	0.000147	1322.86
689436	434119	803157	200571	57.01	0.19678	0.000424	464.157
688876	434151	803132	200648	57.06	0.198593	0.00126	157.571
688372	434301	803123	200736	57.09	0.200797	0.002167	92.6727
687377	434290	802381	200773	57.13	0.203705	0.004401	46.2831
686090	434150	801637	200641	57.17	0.20688	0.004945	41.8321
685336	434298	800960	200606	57.21	0.209827	0.006297	33.3229
684086	434192	800667	200624	57.25	0.213063	0.007215	29.5301
683157	434392	800036	200653	57.29	0.216786	0.009096	23.8343
681743	434418	799204	200593	57.33	0.221148	0.01059	20.8828
680235	434335	798776	200663	57.37	0.225288	0.012373	18.2081
679127	434554	798010	200650	57.41	0.229655	0.014176	16.2001
677250	434287	796803	200587	57.45	0.23406	0.016594	14.105
676161	434562	796794	200810	57.49	0.238648	0.018857	12.656
674402	434356	796646	200949	57.53	0.243008	0.020626	11.7818
673005	434473	794889	200802	57.57	0.247802	0.023601	10.4997
671375	434478	793644	200688	57.61	0.252787	0.025616	9.86842
670291	434803	792607	200658	57.65	0.257623	0.02795	9.21736
668478	434570	791442	200575	57.69	0.262068	0.030081	8.71218
667304	434774	791397	200817	57.73	0.266625	0.032626	8.17224
664945	434303	789906	200709	57.77	0.271653	0.035342	7.68633
663645	434350	789530	200843	57.81	0.275879	0.037647	7.32798	17	0.486
662319	434428	788831	200846	57.85	0.280339	0.039463	7.10389
660931	434326	787464	200740	57.89	0.284151	0.041895	6.78251
659561	434252	786716	200764	57.93	0.288048	0.044051	6.53895
658434	434399	785614	200721	57.97	0.292239	0.046445	6.2922
657118	434385	784513	200638	58	0.296267	0.048438	6.11644
655540	434093	783756	200687	58.05	0.299811	0.050876	5.89299
654590	434194	783307	200708	58.08	0.303254	0.052242	5.80482
653349	434022	781901	200562	58.13	0.306326	0.054396	5.63138
652111	433852	781732	200715	58.16	0.309405	0.056369	5.48893
651531	434184	780411	200578	58.2	0.312791	0.058402	5.35586
650630	434209	780966	200847	58.25	0.31574	0.05967	5.29143
649299	433979	779925	200747	58.28	0.318846	0.061355	5.19676
648845	434218	778694	200624	58.32	0.321404	0.063303	5.07721
648103	434412	778785	200749	58.36	0.324659	0.064323	5.04731
646950	434192	777936	200705	58.4	0.327266	0.06608	4.95258
646536	434375	776811	200562	58.44	0.329438	0.06756	4.87621
645967	434408	776390	200587	58.48	0.331395	0.068904	4.80951
645349	434533	775818	200561	58.52	0.333942	0.070128	4.76187
644401	434249	776414	200843	58.56	0.335612	0.071413	4.69962
643981	434402	775567	200763	58.6	0.337667	0.07281	4.63767
643790	434550	774896	200697	58.64	0.338971	0.073892	4.58741
643041	434433	775170	200811	58.68	0.340802	0.074324	4.58538
642898	434550	774792	200811	58.72	0.341808	0.075307	4.53888
642129	434386	773685	200670	58.76	0.343485	0.076773	4.47404
642026	434558	773120	200602	58.8	0.344623	0.077562	4.44318
641570	434355	772751	200563	58.84	0.345121	0.078132	4.41712
641820	434758	772557	200565	58.88	0.346221	0.078659	4.40156
640615	434071	771784	200419	58.92	0.34683	0.079209	4.37869
640457	434059	771761	200505	58.96	0.347278	0.080133	4.33375
640485	434104	771974	200534	59	0.347401	0.079869	4.34965
640670	434254	772808	200816	59.04	0.347517	0.080525	4.31565
640741	434230	772657	200776	59.08	0.347177	0.080517	4.31184
640736	434055	771976	200587	59.11	0.346368	0.080396	4.30827
640591	433903	772031	200572	59.16	0.346115	0.080102	4.32094
641109	434066	772783	200752	59.19	0.345229	0.079948	4.3182
641975	434461	772701	200713	59.23	0.344329	0.07977	4.31653
642201	434292	772968	200785	59.27	0.342812	0.079796	4.29609
642100	434080	773642	200870	59.32	0.342135	0.078893	4.33671
642766	434280	773281	200760	59.35	0.340956	0.078729	4.33074
643522	434552	772972	200645	59.39	0.339832	0.07838	4.3357
643599	434160	773544	200770	59.43	0.337741	0.078144	4.32202
644039	434297	773447	200630	59.47	0.336988	0.076991	4.37698
644565	434235	774101	200727	59.51	0.335026	0.076262	4.3931
645356	434362	774340	200700	59.55	0.333115	0.075368	4.41982
645936	434302	773890	200515	59.59	0.330994	0.074681	4.43208
646101	434078	774762	200612	59.63	0.329416	0.073386	4.48879
647132	434350	775627	200756	59.67	0.327435	0.072583	4.51115
647520	433999	776336	200825	59.71	0.324554	0.071434	4.54339
648491	434190	776574	200793	59.75	0.322389	0.070495	4.57318
649301	434292	776873	200795	59.79	0.320315	0.06974	4.59302
649677	434110	776936	200736	59.83	0.318273	0.068984	4.61373
650715	434262	777197	200630	59.87	0.315723	0.067242	4.69531
651162	434219	777294	200564	59.91	0.314115	0.066328	4.73582
652407	434544	777920	200670	59.95	0.311738	0.06577	4.73983
652913	434343	777571	200520	59.99	0.309205	0.065167	4.7448
653415	434193	778139	200545	60.03	0.306925	0.063947	4.79972
653785	434202	778723	200557	60.07	0.30581	0.062555	4.88865
654686	434353	779627	200705	60.11	0.303703	0.061703	4.92199
655269	434150	779098	200475	60.15	0.300925	0.06076	4.95266
656425	434455	781195	200884	60.19	0.298756	0.05945	5.02529
656450	434327	780819	200677	60.23	0.298075	0.058343	5.10903
656981	434205	780796	200581	60.26	0.295846	0.057438	5.15073
657929	434284	781530	200667	60.3	0.293268	0.056408	5.19906
658557	434340	782187	200701	60.35	0.291579	0.055056	5.2961
659441	434597	782556	200768	60.38	0.290045	0.054778	5.29495
659472	434387	782453	200670	60.43	0.28896	0.054059	5.34528
660676	434594	782837	200642	60.46	0.286203	0.052789	5.42167
660700	434383	782999	200577	60.5	0.285135	0.051719	5.5132
660774	434167	783259	200676	60.54	0.283888	0.052044	5.45477
661554	434195	783303	200594	60.58	0.281606	0.051107	5.51013
662135	434310	783696	200519	60.62	0.280351	0.049342	5.68178
662109	434165	784440	200655	60.66	0.279749	0.048796	5.73301
662584	434112	784849	200711	60.7	0.278031	0.048308	5.7554
663337	434241	784924	200721	60.74	0.276315	0.048216	5.73081
663501	434031	784980	200624	60.78	0.27482	0.047098	5.8351
663911	434288	785323	200640	60.82	0.274767	0.046378	5.92453
664053	434066	785317	200646	60.86	0.273283	0.046454	5.88293
664741	434217	785300	200597	60.9	0.271876	0.046005	5.90972
665144	434271	785372	200596	60.94	0.27089	0.04581	5.91334
665229	434242	786184	200708	60.98	0.270492	0.044852	6.03074
665654	434305	786399	200763	61.02	0.269482	0.044853	6.00807
666134	434326	786314	200683	61.06	0.268106	0.044268	6.05645
666378	434315	786200	200565	61.1	0.267305	0.043375	6.16271
666510	434287	786534	200568	61.14	0.266768	0.042549	6.26971
666900	434407	786600	200609	61.18	0.266136	0.042792	6.21937
667322	434411	786984	200718	61.22	0.264861	0.042903	6.17353	18	0.487
667358	434355	787321	200733	61.25	0.264487	0.04219	6.26889
667911	434645	786965	200582	61.3	0.264158	0.041585	6.3522
667897	434503	787040	200562	61.33	0.263532	0.041192	6.39763
667911	434341	787005	200535	61.38	0.262726	0.04101	6.40633
668072	434241	787605	200664	61.41	0.261762	0.04077	6.42037
668164	434154	787877	200691	61.45	0.26107	0.040346	6.47082
667931	433912	787507	200577	61.49	0.260643	0.040147	6.49217
668676	434278	788068	200699	61.53	0.260087	0.039937	6.51235
668520	434132	787841	200566	61.57	0.259876	0.039182	6.63255
668797	434113	787957	200590	61.61	0.258939	0.039126	6.61801
669381	434404	788002	200597	61.65	0.258525	0.039082	6.61498
669296	434292	788972	200823	61.69	0.258257	0.038872	6.64384
669307	434185	788557	200625	61.73	0.257719	0.037944	6.79211
669998	434460	788982	200744	61.77	0.256903	0.038053	6.75119
669778	434178	789066	200749	61.81	0.256247	0.037889	6.76315
670455	434532	789535	200839	61.85	0.255847	0.037594	6.80545
670153	434268	789670	200823	61.89	0.255525	0.037089	6.88948
670411	434304	789486	200800	61.93	0.254907	0.037328	6.82884
670925	434487	788824	200611	61.97	0.254201	0.037121	6.84794
671223	434620	789071	200624	62.01	0.253919	0.03662	6.93381
671166	434515	789636	200733	62.05	0.253598	0.036273	6.99148
670590	434069	789663	200702	62.09	0.253254	0.035892	7.05594
671323	434429	789164	200606	62.13	0.252715	0.036202	6.98068
671220	434291	789706	200656	62.17	0.252379	0.035321	7.14539
671638	434449	789833	200685	62.21	0.251849	0.035288	7.13703
671297	434117	789602	200638	62.25	0.251324	0.035405	7.09851
671682	434329	789267	200524	62.29	0.25115	0.035115	7.15223
671675	434278	789965	200619	62.33	0.250931	0.034288	7.31836
672029	434410	789820	200618	62.37	0.250475	0.034648	7.22916
672158	434323	790090	200632	62.41	0.249672	0.0341	7.32186
672300	434358	790271	200609	62.45	0.249405	0.033407	7.46569
672478	434378	790653	200680	62.49	0.248957	0.033146	7.51094
672613	434467	790051	200573	62.53	0.248966	0.033606	7.40832
673260	434638	790591	200624	62.56	0.247804	0.032741	7.56849
672767	434321	790744	200645	62.61	0.24781	0.032562	7.6103
672939	434365	791160	200797	62.64	0.247494	0.033029	7.4933
673072	434292	790466	200626	62.69	0.246746	0.03308	7.45899
673484	434512	790844	200663	62.72	0.24653	0.032488	7.58825
673151	434336	791092	200635	62.76	0.246713	0.031575	7.81352
673717	434615	791120	200713	62.8	0.246307	0.032287	7.62863
673980	434518	791709	200836	62.84	0.245052	0.032022	7.65262
674790	435044	792215	200887	62.88	0.245069	0.031246	7.84325
674775	435059	792530	200967	62.92	0.245185	0.031247	7.84666
675244	435240	791843	200811	62.96	0.244615	0.03143	7.78288
674932	434878	791754	200714	63	0.243858	0.030683	7.94777
675021	434942	791393	200585	63.04	0.243889	0.030306	8.04757
674448	434533	791685	200693	63.08	0.243702	0.030647	7.95181
675193	434820	791541	200594	63.12	0.242794	0.030019	8.08788
674632	434542	792139	200664	63.16	0.243186	0.029201	8.32814
674878	434640	791972	200722	63.2	0.242902	0.030208	8.04096
675329	434682	791825	200663	63.24	0.241732	0.02999	8.06053
675193	434437	792054	200638	63.28	0.240991	0.029156	8.26567
675125	434543	792153	200645	63.32	0.241696	0.028974	8.34181
675702	434892	791846	200590	63.36	0.241591	0.029203	8.27287
676030	434828	792212	200650	63.4	0.240297	0.028874	8.32221
675674	434483	792184	200633	63.44	0.239751	0.028775	8.33201
675528	434432	792368	200673	63.47	0.239952	0.028708	8.35829
675529	434408	792361	200706	63.52	0.239836	0.029058	8.25384
675771	434384	792070	200588	63.56	0.238991	0.028613	8.35264
676007	434584	792820	200715	63.6	0.239218	0.027981	8.54939
676104	434553	792730	200710	63.63	0.238778	0.028159	8.47956
676351	434544	792834	200728	63.67	0.237989	0.028076	8.47669
676281	434508	793056	200799	63.72	0.238031	0.028224	8.43359
676356	434550	793967	200965	63.75	0.238002	0.027576	8.63085
676061	434225	793590	200939	63.79	0.237364	0.028272	8.39564
676615	434445	793701	200895	63.83	0.236724	0.027549	8.59286
677002	434736	793832	200899	63.87	0.236924	0.027256	8.69242
677429	434908	794287	200990	63.91	0.236443	0.027014	8.75254
677568	434913	793675	200866	63.95	0.236047	0.027324	8.63883
677268	434630	792921	200647	63.99	0.235621	0.027041	8.7135
677606	434905	793216	200655	64.03	0.235895	0.026372	8.94504
678062	435085	793235	200725	64.07	0.235365	0.027026	8.70873
677852	434860	793586	200789	64.11	0.23494	0.026777	8.77389
678347	435146	793362	200673	64.15	0.234792	0.026181	8.96788
678260	435042	793456	200679	64.19	0.234565	0.026003	9.02074
678298	435074	793157	200687	64.23	0.234601	0.026843	8.73978
678488	435038	793449	200689	64.27	0.233859	0.026121	8.95287
678546	435114	793407	200657	64.31	0.234041	0.025906	9.03412
678270	434854	793602	200704	64.35	0.233651	0.025883	9.02715
678495	434956	792937	200543	64.39	0.233452	0.025955	8.99439
678488	434867	794582	200918	64.43	0.233054	0.025544	9.12378
678639	434968	794212	200755	64.46	0.233074	0.024847	9.38055
678829	435026	793424	200632	64.51	0.232774	0.025612	9.08846
679433	435304	793345	200614	64.55	0.232262	0.025632	9.06142
679219	435224	794126	200764	64.59	0.23253	0.025155	9.24383
679211	435141	794507	200842	64.63	0.232164	0.024971	9.29723	19	0.486
679068	435003	793695	200712	64.66	0.231946	0.025727	9.01556
678868	434773	794052	200729	64.7	0.231466	0.024992	9.26178
679618	435261	794223	200742	64.74	0.231502	0.024688	9.37709
679206	435016	794425	200756	64.78	0.231591	0.024316	9.5242
679572	435098	793991	200687	64.82	0.230874	0.024725	9.33784
679939	435251	794097	200681	64.86	0.230489	0.024395	9.4481
679355	434904	794622	200757	64.9	0.230615	0.023826	9.67901
679685	435142	793971	200627	64.94	0.230741	0.024173	9.54553
679765	435098	794373	200666	64.98	0.230293	0.023544	9.78133
679317	434903	794510	200680	65.02	0.230725	0.023337	9.88657
679794	435131	795235	200840	65.06	0.230361	0.023105	9.97011
679721	434963	795428	200953	65.1	0.229791	0.02375	9.67549
679922	435049	794847	200741	65.14	0.229591	0.023095	9.94111
679197	434681	794589	200614	65.18	0.230042	0.022474	10.236
679124	434634	794595	200688	65.22	0.230041	0.023202	9.91471
679900	434948	795263	200775	65.26	0.229182	0.022382	10.2397
679369	434625	794883	200680	65.3	0.22926	0.022391	10.2389
679549	434685	794983	200728	65.34	0.229001	0.02262	10.124
679549	434754	795146	200791	65.38	0.229325	0.022839	10.041
679868	434762	794934	200642	65.42	0.228403	0.02188	10.4388
679955	434890	795481	200750	65.46	0.228743	0.021578	10.6006
679729	434740	794623	200630	65.5	0.228718	0.022548	10.1434
679984	434705	794773	200621	65.54	0.227785	0.022077	10.3176
680019	434749	794724	200576	65.58	0.227887	0.02175	10.4778
680052	434847	795145	200668	65.61	0.228249	0.021606	10.564
679566	434493	794944	200685	65.66	0.228045	0.022287	10.2323
680106	434678	795371	200689	65.7	0.227291	0.021245	10.6988
679740	434436	795059	200615	65.74	0.227253	0.021292	10.6732
679538	434370	795063	200654	65.77	0.22755	0.021674	10.4989
680586	434941	795793	200830	65.82	0.227085	0.021591	10.5176
680272	434661	796458	200928	65.85	0.226712	0.020891	10.8523
680290	434666	796519	200959	65.89	0.226681	0.021047	10.7701
680204	434554	796172	200904	65.93	0.226413	0.021374	10.593
680649	434733	795855	200807	65.97	0.225917	0.021203	10.6549
680516	434660	795489	200587	66.01	0.225973	0.019921	11.3436
680619	434830	795628	200770	66.05	0.226464	0.021407	10.5791
680701	434677	795946	200819	66.09	0.225497	0.021093	10.6906
680680	434671	795896	200693	66.13	0.225532	0.019955	11.3022
680856	434754	795589	200636	66.17	0.225394	0.02016	11.1804
680595	434604	795395	200661	66.21	0.225472	0.020902	10.7869
680942	434803	795470	200626	66.25	0.225366	0.020361	11.0686
681066	434839	796277	200741	66.29	0.225163	0.019472	11.5634
680844	434678	795733	200707	66.33	0.225072	0.020508	10.9748
680556	434444	796541	200893	66.37	0.224836	0.02033	11.0596
681368	434875	796764	200907	66.41	0.224425	0.019906	11.2744
681121	434714	796167	200733	66.45	0.224409	0.01967	11.4086
681009	434716	795884	200689	66.49	0.224755	0.019945	11.2688
681106	434663	795482	200624	66.53	0.224214	0.02031	11.0394
681336	434819	796017	200651	66.57	0.224258	0.019226	11.664
681057	434623	795834	200660	66.61	0.224173	0.01978	11.3332
680998	434655	795672	200647	66.65	0.224501	0.02006	11.1915
681699	434910	796102	200690	66.69	0.223596	0.019403	11.5238
681059	434510	796632	200785	66.73	0.223635	0.019015	11.7607
681640	434827	796866	200874	66.77	0.223383	0.019317	11.5642
681437	434716	796984	200950	66.81	0.22347	0.019781	11.2974
682056	434998	796761	200797	66.84	0.222939	0.018809	11.8525
681485	434650	796131	200628	66.89	0.223015	0.018707	11.9216
681422	434655	796020	200677	66.92	0.223228	0.01948	11.4593
681434	434528	796246	200709	66.96	0.222594	0.019229	11.5758
682072	434865	796099	200609	67	0.222265	0.018597	11.9518
681716	434786	796368	200674	67.04	0.222962	0.018569	12.0073
681730	434785	796047	200685	67.08	0.222915	0.019492	11.4362
681869	434684	796515	200695	67.12	0.222022	0.018408	12.0613
682364	435015	796278	200643	67.16	0.222095	0.018485	12.0147
682052	434938	796647	200751	67.2	0.222669	0.018636	11.9482
681932	434746	796256	200675	67.24	0.222125	0.018862	11.7761
682000	434751	796448	200562	67.28	0.221945	0.017241	12.873
682209	434846	796339	200583	67.32	0.221765	0.017728	12.5093
682351	434928	796954	200775	67.36	0.221725	0.0181	12.2497
681963	434616	796451	200659	67.4	0.22142	0.018208	12.1605
682007	434637	796942	200676	67.44	0.221387	0.017137	12.9189
681873	434572	796726	200701	67.48	0.221483	0.017934	12.3498
682158	434701	796458	200674	67.52	0.221235	0.018341	12.0623
682534	434730	796836	200717	67.56	0.220244	0.017817	12.3618
682552	434823	797045	200773	67.6	0.220628	0.01785	12.3599
682818	435050	798126	201011	67.64	0.220899	0.017506	12.6182
682411	434744	797306	200859	67.68	0.220679	0.018054	12.2236
682542	434620	796973	200698	67.72	0.219703	0.017279	12.7148
682678	434785	797253	200765	67.76	0.220072	0.017244	12.7622
683005	435023	797300	200795	67.8	0.220211	0.017426	12.6367
682761	434843	796735	200693	67.83	0.220096	0.017831	12.3434
682881	434809	797354	200731	67.88	0.219576	0.016647	13.1899
682874	434773	796903	200704	67.91	0.219428	0.017517	12.5269
683023	434838	796241	200567	67.96	0.219287	0.017815	12.3089
682979	434725	796866	200684	68	0.218887	0.017409	12.573
683306	434936	796812	200544	68.03	0.218901	0.016139	13.5632	20	0.486
683489	435053	796934	200636	68.07	0.218903	0.016755	13.0648
683464	434981	796818	200656	68.11	0.218639	0.017249	12.6751
683856	435131	796991	200623	68.15	0.218172	0.01648	13.2383
683332	434806	797619	200712	68.19	0.218211	0.015787	13.8224
683549	435019	797266	200710	68.23	0.218564	0.016659	13.1199
683174	434547	797186	200723	68.27	0.217465	0.016992	12.7983
683923	435116	797183	200570	68.31	0.217901	0.015462	14.0924
683445	434736	796869	200573	68.35	0.217543	0.016287	13.3573
684094	435114	797164	200710	68.39	0.21738	0.016917	12.8499
683706	434905	796874	200667	68.43	0.217557	0.017218	12.6352
683917	434971	797294	200588	68.47	0.217237	0.015363	14.1407
683847	434895	797644	200767	68.51	0.217088	0.016276	13.3381
683998	434894	797728	200762	68.55	0.216632	0.016013	13.5282
684292	435051	797826	200716	68.59	0.216491	0.015304	14.1462
684236	434969	797427	200576	68.63	0.216273	0.014906	14.5094
684283	435012	797392	200678	68.67	0.216335	0.016019	13.5049
684041	434867	797562	200651	68.71	0.216376	0.015318	14.1255
684254	434842	797504	200591	68.75	0.215622	0.014862	14.5084
684483	434952	798079	200782	68.79	0.215455	0.015327	14.0568
684574	434879	797700	200688	68.83	0.214839	0.015341	14.0042
684197	434654	798074	200783	68.86	0.214907	0.01535	14.0004
684668	434887	798215	200769	68.9	0.214596	0.014854	14.4475
684253	434624	798117	200807	68.95	0.214599	0.015482	13.8608
684634	434774	797260	200547	68.98	0.214166	0.015036	14.2431
684409	434763	797794	200574	69.03	0.214786	0.013958	15.3878
684782	434857	798056	200680	69.07	0.214114	0.014361	14.9091
684965	434879	798062	200717	69.11	0.213671	0.014718	14.5179
684768	434748	797967	200667	69.14	0.213643	0.014456	14.7793
685101	434902	798470	200750	69.18	0.213373	0.014019	15.2203
685165	435026	797743	200635	69.22	0.213765	0.0147	14.5418
685339	434992	797959	200639	69.26	0.213085	0.014195	15.0118
685200	434940	798143	200599	69.3	0.213256	0.013328	16.0007
685153	434825	798440	200719	69.34	0.212855	0.013783	15.4429
685528	435005	798894	200865	69.38	0.212582	0.014103	15.0733
685146	434714	798461	200719	69.42	0.212354	0.01373	15.466
685335	434783	798542	200652	69.46	0.212114	0.012853	16.5031
685409	434871	797815	200549	69.5	0.212307	0.013654	15.5492
685182	434693	797996	200570	69.54	0.212147	0.013408	15.8227
685502	434858	798745	200598	69.58	0.211968	0.011798	17.9662
685813	434974	798424	200574	69.62	0.211586	0.012367	17.1087
685871	434944	798408	200608	69.66	0.211272	0.012749	16.5714
685595	434702	798980	200720	69.7	0.210957	0.012431	16.9706
686293	435088	799137	200720	69.74	0.210691	0.012035	17.507
685961	434915	798661	200636	69.78	0.210867	0.012392	17.0165
686576	435163	797822	200400	69.82	0.2102	0.012138	17.3172
686103	434738	799750	200749	69.86	0.209611	0.01078	19.4438
686753	435173	798927	200638	69.9	0.209719	0.011741	17.8624
686434	434927	799157	200721	69.93	0.209513	0.011994	17.4678
686632	434918	799416	200715	69.97	0.208881	0.011281	18.5163
686523	434808	798896	200521	70.02	0.208688	0.010643	19.6074
686576	434873	798396	200481	70.05	0.208836	0.011503	18.1548
687413	435230	798798	200549	70.1	0.208022	0.011172	18.6199
686975	434976	799114	200550	70.13	0.208132	0.010385	20.0419
687101	434935	799690	200725	70.18	0.207564	0.010691	19.4156
687142	434886	799449	200649	70.21	0.207211	0.010535	19.6692
687136	434794	800019	200658	70.25	0.206796	0.009189	22.5057
687234	434856	799928	200652	70.29	0.206796	0.009358	22.0992
687166	434838	799672	200651	70.33	0.206914	0.009993	20.7064
687597	434752	799792	200652	70.37	0.205226	0.0097	21.1566
687904	434846	800355	200684	70.41	0.204755	0.008603	23.7993
687659	434711	800523	200789	70.45	0.204849	0.009235	22.1825
687661	434701	800654	200810	70.49	0.204796	0.009116	22.4663
687995	434786	800925	200704	70.53	0.204202	0.007369	27.7098
688091	434774	800080	200546	70.57	0.20386	0.00791	25.7738
688632	434971	800254	200641	70.61	0.203179	0.008426	24.1137
688357	434715	800241	200629	70.65	0.202792	0.008338	24.3212
688659	434865	800828	200645	70.69	0.2026	0.007021	28.857
688565	434780	800792	200662	70.73	0.202479	0.007282	27.8047
688930	434765	800338	200570	70.77	0.201324	0.007501	26.84
689199	434879	801093	200656	70.81	0.201062	0.006464	31.1027
689074	434708	801227	200708	70.85	0.200628	0.00665	30.1715
689030	434632	801217	200712	70.89	0.200401	0.006715	29.8441
689332	434747	800961	200698	70.93	0.200046	0.007218	27.7132
689871	434897	801543	200703	70.97	0.199153	0.005805	34.3094
689999	434963	800705	200554	71.01	0.199084	0.006416	31.0289
690132	435022	800617	200528	71.05	0.198967	0.006376	31.2042
690236	434946	801554	200650	71.08	0.198301	0.005245	37.8104
690469	435091	801507	200673	71.13	0.198292	0.005594	35.4484
690292	434888	801850	200735	71.16	0.197862	0.005354	36.9553
690170	434723	802009	200657	71.21	0.197447	0.004171	47.337
690527	434871	801585	200575	71.24	0.197086	0.004413	44.6591
690759	434881	802253	200692	71.29	0.196445	0.00391	50.248
690610	434840	801825	200648	71.32	0.196694	0.004543	43.2944
690542	434672	802002	200616	71.36	0.196105	0.003777	51.9235
690944	434798	801107	200472	71.4	0.195507	0.00458	42.6863	21	0.481
691313	435002	801475	200547	71.44	0.195374	0.004408	44.3193
691144	434802	802581	200719	71.48	0.194933	0.003357	58.072
691564	435023	802245	200664	71.52	0.19473	0.003648	53.3744
691416	434889	802572	200693	71.56	0.194538	0.003118	62.3868
691870	435082	803238	200817	71.6	0.194103	0.002691	72.1221
691381	434723	803353	200848	71.64	0.19386	0.002714	71.433
691674	434916	804075	201043	71.68	0.193901	0.002859	67.8175
691362	434607	804345	200976	71.72	0.19337	0.001511	128.007
691843	434887	803537	200810	71.76	0.193265	0.001871	103.301
692219	434979	803847	200889	71.8	0.192586	0.001886	102.101
692454	435048	803992	200844	71.84	0.192216	0.001071	179.453
691763	434613	803441	200758	71.88	0.192212	0.00159	120.911
691787	434557	803330	200641	71.92	0.191878	0.000693	276.813
692353	434952	803148	200652	71.96	0.192063	0.00126	152.386
692947	435170	803373	200676	72	0.191334	0.000937	204.23
692785	434933	803549	200721	72.04	0.190697	0.000947	201.314
692551	434918	803250	200679	72.08	0.191318	0.001276	149.982
692571	434840	803439	200647	72.12	0.190892	0.00048	397.715
692980	434956	803559	200757	72.16	0.19023	0.001284	148.194
693147	435040	804053	200809	72.2	0.190132	0.000567	335.375
693764	435459	803867	200742	72.23	0.190281	0.000361	527.644
692999	434861	804151	200872	72.27	0.189727	0.000954	198.973
693135	435042	803733	200746	72.31	0.190177	0.000737	258.11
693307	435091	804345	200771	72.36	0.1899	-0.000546	-347.554
693670	435220	804101	200764	72.39	0.189435	-5e-06	-36896.5
693319	435091	803776	200692	72.43	0.189864	8.7e-05	2189.7
693334	434967	803964	200626	72.48	0.189237	-0.001048	-180.631
693630	435125	803852	200657	72.52	0.189106	-0.000455	-415.243
693639	435149	803884	200674	72.55	0.189193	-0.000365	-518.493
693784	435121	804943	200868	72.59	0.188633	-0.001071	-176.165
693534	434983	804151	200727	72.63	0.188722	-0.000502	-375.966
693408	434904	803659	200581	72.67	0.188722	-0.000735	-256.769
693163	434641	804015	200629	72.71	0.188207	-0.001145	-164.321
693775	435017	804196	200687	72.75	0.188171	-0.001016	-185.124
693892	435193	804530	200726	72.79	0.188653	-0.001462	-129.06
694452	435431	804823	200764	72.83	0.188121	-0.001814	-103.698
693827	435044	804749	200785	72.87	0.188144	-0.001418	-132.686
694050	435162	804567	200761	72.91	0.188042	-0.001203	-156.308
693939	434979	804599	200679	72.95	0.187508	-0.002107	-89.0093
694447	435255	804449	200645	72.99	0.187309	-0.002072	-90.3854
694305	435133	804933	200775	73.05	0.187154	-0.001979	-94.5622
694042	434940	804459	200684	73.09	0.187021	-0.001706	-109.648
694103	435000	804999	200720	73.13	0.187124	-0.002697	-69.3912
694276	435135	804431	200657	73.17	0.187249	-0.001907	-98.206
694421	435203	804859	200694	73.21	0.187141	-0.002607	-71.779
694540	435185	805562	200862	73.25	0.186706	-0.00268	-69.6563
693770	434765	805431	200828	73.28	0.187	-0.002694	-69.4187
693938	434886	805081	200764	73.33	0.187074	-0.00246	-76.0413
693809	434796	805559	200800	73.36	0.187031	-0.003295	-56.7597
694313	435057	805537	200848	73.41	0.186773	-0.002758	-67.7124
693962	434783	805271	200795	73.45	0.186518	-0.002625	-71.0659
694224	434889	805042	200670	73.48	0.186245	-0.003306	-56.3274
694356	435000	805364	200779	73.52	0.186378	-0.003018	-61.7561
694156	434880	804962	200703	73.57	0.186403	-0.002775	-67.1789
694226	434920	805371	200765	73.6	0.186385	-0.003176	-58.6847
694250	434842	804675	200653	73.64	0.185947	-0.002558	-72.688
694235	434799	804893	200677	73.68	0.185789	-0.002863	-64.8915
694063	434736	804802	200647	73.72	0.185999	-0.002937	-63.3401
694092	434739	804907	200657	73.76	0.185928	-0.003099	-59.9958
694316	435010	804690	200651	73.8	0.186543	-0.002616	-71.3134
694555	435175	805102	200653	73.84	0.186615	-0.003627	-51.4451
694029	434735	805576	200791	73.88	0.186095	-0.003428	-54.2865
693734	434528	805584	200832	73.92	0.18599	-0.003037	-61.2516
694246	435002	805524	200755	73.96	0.186712	-0.003659	-51.0237
694401	434960	805261	200719	74	0.186057	-0.003363	-55.3314
694065	434916	805134	200748	74.04	0.186841	-0.002753	-67.8559
694276	434913	805357	200708	74.08	0.186205	-0.003713	-50.1448
693834	434701	804900	200662	74.12	0.18651	-0.003031	-61.5287
694153	434859	805315	200787	74.16	0.186313	-0.002815	-66.1853
694288	434909	805454	200743	74.2	0.18615	-0.003605	-51.6419
694839	435221	805343	200743	74.24	0.185994	-0.003327	-55.9072
694196	434812	805107	200660	74.28	0.185965	-0.00357	-52.0961
694360	434952	805528	200723	74.32	0.18614	-0.003991	-46.6443
694024	434724	805790	200802	74.36	0.186058	-0.003853	-48.2895
694136	434839	805845	200804	74.39	0.186269	-0.00397	-46.9137
694577	435137	805488	200758	74.44	0.186371	-0.003539	-52.6604
694240	434831	805402	200707	74.48	0.185925	-0.003836	-48.4684
694730	435163	805400	200724	74.51	0.186043	-0.00366	-50.8275
694310	434947	805041	200655	74.55	0.186264	-0.003455	-53.9172
694484	435005	805409	200712	74.6	0.186024	-0.003803	-48.9112
694516	434970	805334	200708	74.63	0.185765	-0.003656	-50.8142
694380	434801	805046	200668	74.67	0.185371	-0.003337	-55.5573
694648	435010	805659	200749	74.71	0.185565	-0.004057	-45.7357
694442	435002	805298	200754	74.75	0.186134	-0.003104	-59.9703
694166	434807	804931	200680	74.79	0.18603	-0.002928	-63.5327
694555	435061	805416	200746	74.83	0.186079	-0.003479	-53.4798	22	0.489
694134	434734	806275	200934	74.87	0.185781	-0.003741	-49.6577
694301	434871	805944	200889	74.91	0.185933	-0.003365	-55.2543
694465	435067	805875	200854	74.95	0.186372	-0.003544	-52.5928
694651	435120	806037	200827	74.99	0.186073	-0.00422	-44.0954
694366	434916	804958	200651	75.03	0.185953	-0.003287	-56.5724
694836	435192	805222	200770	75.07	0.185867	-0.002753	-67.5167
694555	435071	804729	200671	75.11	0.186126	-0.002513	-74.0767
694262	434851	805078	200676	75.15	0.185954	-0.003336	-55.736
694436	435011	805025	200718	75.19	0.186194	-0.002782	-66.9321
694794	435193	805342	200721	75.23	0.185995	-0.003545	-52.4633
694934	435337	804905	200644	75.27	0.18626	-0.003225	-57.7622
694702	435159	805552	200819	75.31	0.186106	-0.003087	-60.2889
694712	435084	804930	200651	75.35	0.185724	-0.003217	-57.7342
694786	435126	804916	200674	75.39	0.185704	-0.002951	-62.9334
694686	435103	804708	200660	75.43	0.18589	-0.00257	-72.3168
694895	435218	805031	200737	75.47	0.185815	-0.002606	-71.3011
694615	435051	805333	200816	75.5	0.185855	-0.002569	-72.3459
694821	435207	804929	200746	75.55	0.185982	-0.00226	-82.2818
694578	435042	804660	200666	75.58	0.185921	-0.00239	-77.7915
694726	435121	804838	200736	75.62	0.185857	-0.002133	-87.1413
694703	435117	804783	200757	75.66	0.185906	-0.001784	-104.194
695250	435485	804983	200830	75.7	0.186025	-0.001552	-119.84
694881	435249	804651	200763	75.74	0.186002	-0.001393	-133.492
694931	435222	804672	200746	75.78	0.185728	-0.001617	-114.885
694468	434918	804370	200731	75.82	0.185662	-0.001011	-183.706
694925	435190	804644	200797	75.86	0.185596	-0.001035	-179.405
694978	435175	804435	200788	75.9	0.185369	-0.000601	-308.308
695198	435314	804109	200677	75.94	0.185375	-0.000899	-206.24
694687	434951	804610	200795	75.98	0.185172	-0.000969	-191.015
694672	434992	804157	200723	76.02	0.185409	-0.000557	-332.769
694141	434668	804218	200723	76.06	0.185449	-0.00071	-261.174
694863	435150	803793	200624	76.1	0.18559	-0.000639	-290.447
694362	434806	803711	200618	76.14	0.185448	-0.000494	-375.684
694715	435045	803929	200671	76.18	0.185532	-0.000508	-365.329
694030	434678	804072	200682	76.22	0.185824	-0.000756	-245.844
694405	434845	804065	200708	76.26	0.185504	-0.000477	-388.741
694500	434906	804511	200814	76.3	0.185512	-0.000531	-349.573
694309	434800	804333	200787	76.34	0.185576	-0.000356	-521.726
694863	435104	803908	200675	76.38	0.185374	-0.000415	-446.661
694612	434995	804218	200751	76.42	0.1856	-0.000429	-432.724
694435	434842	804327	200820	76.45	0.185402	-9e-06	-19690.7
694364	434828	803732	200644	76.52	0.185545	-0.000285	-650.838
694266	434719	804548	200813	76.55	0.185321	-0.000633	-292.575
694406	434887	804820	200951	76.6	0.185699	7e-05	2655.49
694639	435056	805262	201000	76.64	0.185808	-0.000545	-340.749
694640	435050	804656	200896	76.68	0.185776	-7.1e-05	-2614.83
694989	435260	805178	201054	76.71	0.185736	0.000206	899.851
694570	435026	804890	200943	76.75	0.18587	-0.000186	-1001.37
694338	434923	804951	200990	76.79	0.186069	0.000133	1398.77
694246	434851	804408	200843	76.83	0.186001	1.8e-05	10082.9
694600	435046	804046	200723	76.87	0.185875	-0.000279	-666.383
694733	435150	803636	200649	76.91	0.185973	6e-06	31494.4
695291	435462	803860	200711	76.95	0.185797	6.7e-05	2777.74
695054	435320	803531	200660	76.99	0.185827	0.00038	489.314
694867	435197	803684	200696	77.03	0.185799	0.000358	519.574
694705	435112	803946	200756	77.07	0.185877	0.000303	613.219
694562	435051	804272	200865	77.11	0.186011	0.00058	320.695
694238	434891	804167	200881	77.15	0.186213	0.001004	185.52
694575	435194	803391	200672	77.19	0.186645	0.000852	219.191
694511	435134	803416	200669	77.23	0.186552	0.000759	245.895
694353	435091	803245	200675	77.27	0.186815	0.001248	149.694
694336	435049	803310	200656	77.31	0.186667	0.000894	208.793
694498	435159	804022	200846	77.35	0.186707	0.001016	183.77
694488	435162	803220	200670	77.39	0.186751	0.00126	148.157
694224	434997	803567	200747	77.43	0.186753	0.001163	160.553
694491	435133	803989	200843	77.47	0.186606	0.001069	174.625
694705	435276	803825	200809	77.51	0.186648	0.001139	163.934
694217	434930	804289	200940	77.55	0.186458	0.00129	144.555
694423	435101	803674	200786	77.59	0.186656	0.001286	145.104
694244	435005	803635	200779	77.63	0.186732	0.001314	142.121
694220	435048	803538	200777	77.67	0.187005	0.001537	121.659
[truncated: 186 more rows]

## Sheet: Sheet5
FlowCell Text Data File: Lso2_ctrl5noDom.csv
Software Version: 1.45A
Date: 2020-03-18
Time: 17:07:27
User: kathi
Experiment name:
*** CENTRIFUGE SETTINGS ***
Rotor Manufacturer: Beckman
Rotor Model: SW40Ti
Speed: rpm
Gradient: Sucrose 10.0% to 40.0% v/v
Time:
w2t: x 10^0
Number of Tubes: 2
Sample Volume: 12.5 ml
Temperature: 4.0 deg C
*** FRACTIONATION SETTINGS ***
Volume displaced/mm: 0.143 ml/mm
Tubing length: 290 mm
Total Dead Volume (= last fraction): 0.299 ml
Scan Speed: 0.30 mm/sec
Total Distance: 85.0 mm
Upper Limit to Slow-down Distance: 37.50 mm
Start mode: Slow-down distance
Fail-safe Distance (M): 0 mm
Number of fractions: 25
Distance/fraction: 3.40 mm
Volume/fraction: 0.485 ml
Data Samples/mm: 25.25
*** SCANNING SETTINGS ***
Scanning mode: DUAL UV OD
Channel A (LED1) Wavelength: 260 nm
Channel B (LED2) Wavelength: 280 nm
Sensitivity: 0
Integration time: 132 ms
LED1 (260 nm) On Time: 68 ms
PD2 (280 nm) On Time: 46 ms
Sample A Zero: 753779
Source A Zero: 431113.7
Sample B Zero: 802337.2
Source B Zero: 200324.1
Data Columns:
SampleA	SourceA	SampleB	SourceB	Position	AbsA	AbsB	ratioA/B	Fraction Number	Fraction Volume (ml)
152149	429847	74022	200214	0	3.26824	4.80241	0.680542
152289	430058	74051	200276	0.05	3.26736	4.80225	0.680382
152287	430069	74056	200260	0.09	3.26744	4.80195	0.680441
152208	429804	74055	200253	0.13	3.26724	4.80191	0.680405
152216	429812	74067	200312	0.17	3.26718	4.80218	0.680353
152315	430125	74063	200307	0.21	3.26734	4.80223	0.680378
152338	430232	74125	200505	0.25	3.26754	4.80254	0.680376
152183	429897	74136	200553	0.29	3.26802	4.80272	0.680452
152207	429961	74080	200442	0.33	3.26801	4.80313	0.680391
152207	430021	74067	200456	0.37	3.26829	4.80363	0.68038
152248	430162	74075	200493	0.41	3.26841	4.80378	0.680383
152264	430211	74029	200377	0.45	3.26843	4.80387	0.680375
152259	430213	74032	200408	0.49	3.26851	4.8041	0.680358
152188	429955	73905	200066	0.53	3.26823	4.80411	0.680299
152276	430083	73955	200160	0.57	3.26766	4.8037	0.680238
152283	430044	74031	200281	0.61	3.26738	4.80284	0.680301
152385	430183	74056	200190	0.65	3.26667	4.80125	0.68038
152430	429998	74310	200262	0.68	3.26519	4.79507	0.680946
152585	429867	75017	200186	0.73	3.26248	4.77522	0.683211
152879	430125	75949	200358	0.76	3.25977	4.75206	0.68597
165156	430091	94831	200207	0.81	3.10156	4.30301	0.720789
77488	430204	65139	200241	0.85	4.65053	5.06036	0.919011
93338	430056	109026	200129	0.88	4.26903	4.02107	1.06167
152265	430251	186016	200181	0.93	3.26861	2.94476	1.10997
224597	430264	268563	200216	0.96	2.47337	2.20488	1.12177
302107	430255	341840	200176	1	1.86671	1.7182	1.08644
360549	430097	400194	200224	1.04	1.50412	1.40101	1.0736
425113	429932	466201	200300	1.08	1.16628	1.09405	1.06602
480399	430100	512564	200401	1.12	0.91692	0.903973	1.01432
520678	429911	555402	200538	1.16	0.751278	0.743565	1.01037
544517	430155	573303	200534	1.2	0.66084	0.679585	0.972418
548419	430227	578200	200462	1.24	0.646573	0.661717	0.977113
546054	430304	569983	200579	1.28	0.655782	0.691743	0.948013
535631	430359	548074	200529	1.32	0.695477	0.770245	0.902929
481953	430652	484228	200339	1.36	0.912936	1.01798	0.896815
175802	430239	163782	200159	1.4	2.97445	3.20112	0.92919
214436	430093	166017	200197	1.44	2.56729	3.17418	0.808803
375712	430272	395192	200320	1.48	1.42066	1.42732	0.995331
503753	430315	543790	200376	1.52	0.820815	0.784523	1.04626
278732	430478	372062	200336	1.56	2.03255	1.54905	1.31213
707273	430414	747080	200346	1.6	0.126979	0.144047	0.881509
701716	430569	750883	200334	1.64	0.143855	0.133692	1.07602
694524	430292	755091	200211	1.68	0.163617	0.12119	1.35009
682392	430532	756935	200275	1.72	0.200816	0.116918	1.71758
661833	430405	736354	200333	1.76	0.262805	0.173064	1.51854
649341	430293	716805	200292	1.8	0.301261	0.226886	1.32781
644156	430210	700175	200289	1.84	0.31727	0.274169	1.15721
639463	430460	691756	200257	1.88	0.33342	0.29823	1.118
635318	430165	677269	200333	1.92	0.345324	0.341655	1.01074
634609	430384	674946	200462	1.96	0.34865	0.349877	0.996492
630091	430361	675447	200435	1.99	0.36316	0.34811	1.04323
630074	430197	676509	200478	2.03	0.362435	0.345376	1.04939
630525	430332	677339	200391	2.07	0.361613	0.34203	1.05726
628041	430245	677596	200463	2.12	0.369276	0.341989	1.07979
623994	430101	677179	200507	2.15	0.381818	0.343672	1.11099
623554	430078	676924	200647	2.2	0.383152	0.345838	1.10789
620969	430259	671332	200559	2.23	0.392513	0.361674	1.08527
546396	430056	596042	200467	2.27	0.653321	0.600511	1.08794
693552	430071	735427	200369	2.31	0.165432	0.175966	0.940136
677063	430024	726452	200294	2.35	0.214441	0.19996	1.07242
653539	430048	677503	200299	2.39	0.28691	0.340616	0.842327
628268	430368	679503	200221	2.43	0.369121	0.33389	1.10552
623613	429986	672912	200274	2.47	0.382521	0.35407	1.08035
624045	430269	671699	200256	2.51	0.38245	0.357525	1.06972
619568	430084	674176	200250	2.55	0.396302	0.350045	1.13214
612597	430124	678517	200600	2.59	0.419645	0.340628	1.23197
610120	430179	681894	200505	2.63	0.428196	0.329667	1.29888
606464	430194	683551	200514	2.67	0.440565	0.324865	1.35615
608856	430241	689181	200576	2.71	0.432735	0.308955	1.40064
609110	429946	690481	200689	2.75	0.430478	0.306292	1.40545
610422	430244	690058	200433	2.79	0.427493	0.304954	1.40183
610100	430149	690860	200529	2.83	0.428121	0.303578	1.41025
607331	430147	694118	200478	2.87	0.437419	0.293583	1.48994
606813	430468	689334	200554	2.91	0.440691	0.308287	1.42948
606885	430372	688028	200605	2.95	0.439992	0.312621	1.40743
601886	430074	681807	200547	2.99	0.455499	0.330346	1.37885
495604	430424	454349	200654	3.03	0.854703	1.14952	0.743532
689960	430352	758181	200501	3.07	0.177393	0.115876	1.53089
669053	430237	726930	200489	3.1	0.239805	0.200596	1.19546
658065	430192	671042	200505	3.14	0.273474	0.362002	0.755449
646222	430607	661456	200420	3.19	0.312606	0.390149	0.801248
638720	430390	667368	200407	3.22	0.335466	0.372083	0.901591
633867	430239	665833	200338	3.27	0.350354	0.37603	0.931719
634322	430230	667627	200365	3.3	0.348843	0.370878	0.940587
633419	430356	668798	200327	3.34	0.352357	0.366964	0.960197
632727	430396	671010	200332	3.38	0.354784	0.360358	0.984531
631716	430127	665642	200440	3.42	0.356777	0.377634	0.944768	1	0.486
629405	430177	664286	200329	3.46	0.364513	0.380628	0.957664
628465	430412	654134	200340	3.5	0.368689	0.41178	0.895354
626249	430234	648965	200279	3.54	0.37507	0.427157	0.878062
624824	430181	649850	200300	3.58	0.379479	0.424621	0.893688
634960	430284	650995	200359	3.62	0.347043	0.421667	0.823027
639670	430008	653722	200299	3.66	0.330609	0.412637	0.801208
626766	430405	644640	200347	3.7	0.374195	0.441319	0.847901
610620	430107	639852	200235	3.74	0.426178	0.455218	0.936205
605504	430146	639391	200373	3.78	0.443579	0.45806	0.968386
604341	429890	638254	200236	3.82	0.446294	0.460269	0.969638
597955	430190	640652	200306	3.86	0.469458	0.453415	1.03538
549912	430196	635063	200266	3.9	0.640863	0.470673	1.36159
315661	429932	320576	200275	3.94	1.77538	1.84864	0.96037
651738	430323	674038	200306	3.98	0.293865	0.351022	0.83717
637418	430264	677533	200234	4.02	0.339043	0.339873	0.997557
597591	430108	635988	200438	4.06	0.470314	0.46947	1.0018
588581	430073	610744	200273	4.09	0.501232	0.549446	0.91225
573452	430035	590785	200262	4.13	0.554332	0.616305	0.899445
572791	430012	597561	200296	4.18	0.556583	0.593661	0.937543
574146	430132	605392	200282	4.21	0.552319	0.567277	0.973632
576434	430175	606118	200281	4.25	0.544386	0.564851	0.963769
577099	430128	605215	200296	4.3	0.541803	0.568007	0.953867
577906	430082	610113	200298	4.33	0.538725	0.551781	0.976339
580402	430154	615750	200162	4.37	0.530249	0.531874	0.996945
578750	430184	618672	200321	4.41	0.536224	0.523933	1.02346
579212	430263	627427	200285	4.45	0.534967	0.495247	1.0802
576099	430212	629437	200332	4.49	0.545751	0.489273	1.11543
558174	430401	626708	200402	4.53	0.611325	0.498735	1.22575
550836	430010	606623	200388	4.57	0.636543	0.564249	1.12812
547771	430028	611433	200418	4.61	0.648045	0.548632	1.1812
545212	429873	618790	200308	4.65	0.656889	0.523417	1.255
546095	430095	605231	200260	4.69	0.654634	0.567592	1.15335
552485	430124	606980	200240	4.73	0.630969	0.561574	1.12357
552362	430033	599179	200328	4.77	0.630992	0.588532	1.07214
551061	430184	600092	200252	4.81	0.636535	0.584699	1.08865
552021	430187	605648	200156	4.85	0.632988	0.565156	1.12002
552557	429822	610885	200261	4.89	0.629265	0.54886	1.1465
555440	430097	615285	200456	4.93	0.619926	0.536356	1.15581
558637	430257	617782	200353	4.97	0.608944	0.527156	1.15515
560913	430151	619774	200373	5.01	0.60012	0.520869	1.15215
563780	430319	621511	200339	5.05	0.590488	0.514886	1.14683
566280	430347	622904	200295	5.09	0.581568	0.50993	1.14048
568022	430351	624198	200250	5.13	0.575302	0.505295	1.13855
569405	430386	625908	200418	5.17	0.570493	0.501471	1.13764
569774	429794	627284	200522	5.21	0.566351	0.49809	1.13705
571089	429940	627635	200326	5.24	0.562329	0.494991	1.13604
572124	429888	627655	200087	5.28	0.558376	0.492521	1.13371
573448	430156	628451	200101	5.32	0.554922	0.490107	1.13225
571129	430333	627799	200265	5.36	0.564055	0.493851	1.14216
566991	430424	625372	200302	5.4	0.579366	0.50203	1.15405
564331	429903	624663	200261	5.45	0.58651	0.503904	1.16393
310895	429994	312282	200313	5.48	1.8068	1.90186	0.95002
637441	430390	654260	200329	5.52	0.339568	0.411281	0.825634
614522	430167	655573	200509	5.56	0.41343	0.40905	1.01071
576049	430209	614233	200590	5.6	0.545915	0.541152	1.0088
561795	429943	584694	200313	5.64	0.595916	0.637707	0.934467
563999	429851	591903	200259	5.68	0.587466	0.612464	0.959185
563333	430015	603206	200294	5.72	0.590664	0.574689	1.0278
565116	430142	616462	200479	5.76	0.584803	0.532735	1.09774
553034	429950	592229	200396	5.8	0.628109	0.612733	1.0251
542161	430038	598047	200402	5.84	0.669156	0.593088	1.12826
544736	430173	591878	200292	5.88	0.660103	0.612881	1.07705
544040	430069	587469	200210	5.92	0.662224	0.627127	1.05597
548453	430223	591668	200238	5.96	0.646427	0.613053	1.05444
546362	430287	593813	200468	6	0.654547	0.608073	1.07643
546930	430284	603609	200501	6.04	0.652407	0.575425	1.13378
549647	430291	607223	200436	6.08	0.642301	0.562739	1.14138
553394	430273	609915	200283	6.12	0.628314	0.552284	1.13766
557333	430418	612339	200324	6.16	0.614491	0.544702	1.12812
559757	430075	614519	200286	6.19	0.60398	0.537156	1.1244
561846	430042	616419	200234	6.24	0.596201	0.530411	1.12404
563944	430165	618299	200301	6.27	0.58916	0.524947	1.12232
565429	430003	619785	200210	6.32	0.583008	0.519193	1.12291
566864	429949	621912	200224	6.35	0.577565	0.512428	1.12712
568203	429960	623956	200262	6.4	0.57279	0.506197	1.13156
569244	429984	625543	200284	6.44	0.569159	0.501298	1.13537
570382	430250	627026	200313	6.47	0.566338	0.496817	1.13993
571230	430409	628181	200319	6.51	0.564054	0.493168	1.14374
571593	430157	628926	200256	6.55	0.561556	0.490145	1.14569
572529	430318	629762	200236	6.59	0.558974	0.487266	1.14716
573596	430554	630438	200213	6.63	0.556286	0.484872	1.14728
574191	430486	630957	200175	6.67	0.553842	0.482831	1.14707
574782	430480	631860	200266	6.71	0.551708	0.480865	1.14732
575512	430625	632349	200241	6.75	0.5498	0.479054	1.14768
575847	430542	633022	200274	6.79	0.548215	0.477242	1.14872
576139	430414	633386	200222	6.83	0.54657	0.47556	1.14932	2	0.486
576512	430351	634350	200345	6.87	0.544946	0.473732	1.15032
577536	430365	634889	200220	6.91	0.541381	0.470762	1.15001
583365	430276	639628	200223	6.95	0.520411	0.455803	1.14174
574337	430302	636103	200249	6.99	0.552447	0.467204	1.18245
351519	429923	334230	200257	7.03	1.55519	1.76439	0.88143
677683	430447	719863	200351	7.07	0.21458	0.218899	0.98027
651314	430315	711501	200318	7.11	0.295158	0.242118	1.21907
624200	430153	680239	200252	7.15	0.38139	0.33202	1.1487
609411	430081	641621	200256	7.19	0.430109	0.449865	0.956085
609330	430277	623475	200180	7.23	0.431314	0.506926	0.850841
595227	429972	628625	200318	7.27	0.477777	0.491734	0.971616
598466	430079	636617	200363	7.31	0.467182	0.466723	1.00098
595756	430441	637867	200318	7.34	0.47819	0.462317	1.03433
596732	430323	638120	200289	7.39	0.474279	0.461225	1.0283
598333	430227	640788	200294	7.42	0.468341	0.452866	1.03417
597695	430092	649003	200248	7.47	0.469881	0.426727	1.10113
597583	430380	660200	200456	7.51	0.471634	0.394342	1.196
585685	430263	652747	200456	7.54	0.512228	0.417225	1.2277
566305	430285	639397	200570	7.58	0.581182	0.460022	1.26338
561254	430181	640165	200496	7.62	0.599019	0.456858	1.31117
556872	430101	631873	200283	7.66	0.614677	0.480994	1.27793
556204	430222	622431	200372	7.7	0.617708	0.512236	1.20591
563068	430373	612780	200106	7.74	0.59333	0.541056	1.09661
561082	430257	611860	200195	7.78	0.600008	0.544981	1.10097
560338	430116	614810	200202	7.82	0.602052	0.535357	1.12458
560489	430106	625347	200213	7.86	0.601453	0.501215	1.19999
562004	430261	628847	200242	7.9	0.596667	0.490258	1.21705
564213	430053	630762	200317	7.94	0.587651	0.484884	1.21194
567004	430197	631760	200221	7.98	0.57824	0.480731	1.20284
568845	429967	632904	200270	8.02	0.570513	0.477577	1.1946
570889	430035	633842	200305	8.06	0.563498	0.474945	1.18645
572508	430330	634022	200173	8.1	0.559106	0.473044	1.18193
573346	430216	634417	200174	8.14	0.555571	0.471798	1.17756
573572	429810	634881	200191	8.18	0.552833	0.470496	1.175
574674	430172	636202	200456	8.22	0.550628	0.468973	1.17412
575356	430223	636217	200336	8.26	0.548444	0.467718	1.1726
575702	430119	636348	200293	8.3	0.546719	0.466871	1.17103
576136	430094	636447	200233	8.34	0.545058	0.465953	1.16977
576282	429860	636622	200190	8.38	0.543427	0.464966	1.16874
576854	430048	637091	200276	8.41	0.542291	0.464347	1.16786
577417	430239	637523	200357	8.46	0.541204	0.463796	1.1669
577387	430028	637399	200261	8.5	0.540306	0.463222	1.16641
577201	429718	637764	200313	8.53	0.53949	0.462592	1.16623
578113	430239	637800	200261	8.57	0.538739	0.461955	1.16622
578065	430069	638015	200294	8.61	0.5381	0.461607	1.16571
578110	429929	638656	200469	8.66	0.537275	0.461344	1.16459
578367	430026	638518	200387	8.69	0.536827	0.460955	1.1646
578272	429840	638938	200483	8.73	0.536278	0.460595	1.16432
578861	430182	639114	200514	8.77	0.535822	0.460351	1.16394
578939	430152	639465	200589	8.81	0.535404	0.459998	1.16393
579020	430128	638948	200415	8.85	0.535003	0.459879	1.16336
579279	430239	639073	200394	8.89	0.534616	0.459274	1.16405
579292	430251	639110	200404	8.93	0.534628	0.459258	1.16411
579134	430059	638846	200286	8.97	0.534272	0.458903	1.16424
579893	430544	638666	200204	9.01	0.533899	0.458646	1.16408
579404	430109	639251	200372	9.05	0.533557	0.458491	1.16372
579647	430247	639085	200284	9.09	0.533355	0.458129	1.1642
579790	430273	639499	200375	9.13	0.532974	0.45774	1.16436
579810	430233	639466	200326	9.17	0.532713	0.457351	1.16478
579719	430137	639843	200462	9.21	0.532578	0.457531	1.16403
580039	430343	639879	200438	9.25	0.532428	0.457176	1.1646
579775	430132	640435	200574	9.29	0.532356	0.456792	1.16542
579731	430037	639733	200346	9.33	0.53206	0.45671	1.16498
580230	430379	640492	200538	9.37	0.531926	0.456251	1.16586
580266	430331	640231	200443	9.41	0.531571	0.456118	1.16542
580255	430332	640137	200407	9.45	0.531614	0.456052	1.16569
580272	430307	640554	200533	9.48	0.531435	0.456006	1.16541
580550	430482	639940	200306	9.53	0.531287	0.455656	1.16598
580274	430205	640446	200442	9.57	0.530943	0.455431	1.1658
580249	430182	639931	200267	9.6	0.530922	0.455292	1.16611
580402	430220	640235	200343	9.65	0.530563	0.455099	1.16582
580503	430254	640012	200250	9.69	0.530369	0.454866	1.16599
580528	430239	639637	200100	9.72	0.530209	0.454536	1.16648
580246	429967	640081	200228	9.77	0.52991	0.454427	1.16611
580489	430128	640361	200294	9.8	0.529819	0.45421	1.16646
580405	430018	640578	200328	9.84	0.529592	0.453869	1.16684
580924	430374	640528	200298	9.88	0.529456	0.453724	1.16691
580709	430148	640308	200204	9.92	0.529139	0.45347	1.16687
582578	430186	641887	200349	9.96	0.522745	0.449965	1.16174
584564	429939	644132	200428	10	0.514606	0.443723	1.15975
471388	430103	470626	200377	10.04	0.955678	1.07579	0.888352
529635	430100	560019	200339	10.08	0.717279	0.724877	0.989518
673566	430087	747761	200229	10.12	0.225337	0.141033	1.59776
650373	429801	731673	200337	10.16	0.295671	0.185959	1.58998
633541	430216	693723	200501	10.2	0.351297	0.294961	1.191	3	0.48
631787	430077	658030	200439	10.24	0.356309	0.400807	0.88898
621956	430213	660094	200353	10.28	0.389045	0.393629	0.988353
622006	430141	665037	200303	10.32	0.388538	0.378089	1.02764
616148	430089	666688	200299	10.36	0.407652	0.373051	1.09275
614586	429933	666532	200454	10.4	0.412103	0.375082	1.0987
616850	430117	669583	200376	10.44	0.405455	0.365092	1.11056
616399	430170	676075	200341	10.48	0.407204	0.345292	1.1793
622523	429810	689770	200321	10.52	0.385263	0.304669	1.26453
609322	429973	687365	200182	10.55	0.429894	0.31031	1.38537
589907	430084	667470	200272	10.6	0.496679	0.370416	1.34087
583851	429944	675629	200294	10.64	0.517127	0.346149	1.49395
573823	430049	657865	200374	10.68	0.553075	0.400658	1.38042
558243	429877	629515	200619	10.71	0.608579	0.491909	1.23718
355581	429998	361080	200558	10.75	1.53204	1.61167	0.950588
366646	429527	577907	200551	10.79	1.46709	0.663634	2.21069
407021	429889	665244	200426	10.84	1.25506	0.378699	3.31414
407973	430019	664915	200448	10.87	1.2509	0.379917	3.29256
409102	430031	667127	200574	10.91	1.2453	0.37449	3.32534
409566	429840	670014	200397	10.95	1.24208	0.364006	3.41224
410128	429904	670927	200318	10.99	1.23958	0.360467	3.4388
410287	429827	670998	200267	11.03	1.23842	0.35974	3.44252
410479	429943	669031	200179	11.07	1.23801	0.364772	3.39393
410263	429681	668510	200388	11.11	1.23784	0.368445	3.35963
410759	429662	672413	200461	11.15	1.23528	0.357446	3.45584
410042	429947	676388	200334	11.19	1.24021	0.344288	3.60224
410885	429881	676522	200271	11.23	1.23569	0.343255	3.59992
410948	429775	676092	200261	11.27	1.23487	0.344436	3.58521
410833	429735	674347	200370	11.31	1.23526	0.350742	3.52184
410575	429687	668501	200279	11.35	1.23631	0.367376	3.36525
410977	430096	667482	200296	11.39	1.23626	0.370622	3.33563
411613	430200	664014	200265	11.43	1.23359	0.380809	3.23938
411405	429818	664888	200170	11.47	1.2328	0.377202	3.26829
412183	430156	664370	200314	11.51	1.23055	0.380222	3.23639
412620	430183	664205	200331	11.55	1.22851	0.380894	3.22533
413055	430158	665917	200292	11.59	1.22623	0.375313	3.26723
412899	429765	671382	200325	11.62	1.22514	0.359171	3.41101
413398	429795	678257	200263	11.67	1.22281	0.338012	3.61764
415137	429699	679677	200250	11.7	1.21376	0.333666	3.63765
418963	429971	670837	200419	11.75	1.19628	0.361753	3.30691
422519	430175	661987	200307	11.78	1.17996	0.387394	3.04589
427584	430111	655240	200204	11.82	1.15528	0.407006	2.83847
429769	430267	658128	200114	11.87	1.14559	0.397236	2.8839
429087	430054	663727	200304	11.9	1.14782	0.382073	3.0042
426006	429899	666498	200216	11.95	1.16183	0.37279	3.11658
422060	429848	652588	200228	11.98	1.18063	0.415422	2.842
421485	430046	650117	200260	12.02	1.18436	0.423391	2.79732
421569	429940	625575	200297	12.06	1.18345	0.501326	2.36064
422978	430222	637193	200254	12.1	1.17796	0.463803	2.53979
423607	429987	644784	200221	12.14	1.1738	0.439601	2.67016
423879	429835	648118	200253	12.18	1.17177	0.429528	2.72804
424345	429953	650616	200325	12.22	1.17008	0.422498	2.76943
425027	429932	656105	200289	12.26	1.1667	0.405203	2.87929
425751	430023	661253	200279	12.3	1.16365	0.389349	2.9887
425971	429763	664405	200298	12.34	1.16135	0.379955	3.05655
426834	429883	665926	200135	12.38	1.15778	0.373705	3.09812
427462	429769	667653	200224	12.42	1.15423	0.369381	3.12477
428203	429882	668568	200254	12.46	1.15122	0.366922	3.13752
428779	429820	669040	200174	12.5	1.14818	0.364694	3.14833
429691	430010	670177	200299	12.54	1.14474	0.36253	3.15763
430184	429812	670573	200324	12.58	1.14145	0.361591	3.15674
431349	430181	670743	200268	12.62	1.13767	0.360517	3.15567
431624	429810	671553	200354	12.66	1.1346	0.358949	3.16089
431337	430033	672195	200388	12.7	1.13702	0.357365	3.18168
432765	429883	672863	200405	12.74	1.12955	0.355534	3.17704
433417	429957	672284	200153	12.78	1.12682	0.354733	3.17652
433738	430029	672663	200150	12.81	1.12565	0.353567	3.18368
434071	429997	673392	200277	12.86	1.12392	0.352662	3.18697
434472	429851	673672	200227	12.89	1.12134	0.351321	3.19178
435453	430189	673903	200142	12.94	1.11833	0.349774	3.1973
435743	430100	674810	200315	12.97	1.11655	0.348805	3.20106
436088	430063	674937	200190	13.01	1.11475	0.347167	3.21099
436697	429874	676481	200478	13.06	1.111	0.345459	3.216
437148	429927	676439	200303	13.09	1.10914	0.343824	3.22588
437992	430058	676582	200214	13.13	1.10581	0.342503	3.22863
438685	429979	677710	200386	13.17	1.1022	0.340876	3.23345
439162	429920	678519	200527	13.21	1.0997	0.339889	3.23547
439152	429539	678314	200335	13.25	1.09793	0.338567	3.24288
439939	429807	678253	200205	13.29	1.09554	0.33744	3.24663
440491	429695	678991	200308	13.33	1.09245	0.336285	3.24857
439579	429495	678508	200335	13.37	1.09573	0.337991	3.2419
441286	429857	679621	200288	13.41	1.08953	0.334214	3.25997
441595	430075	680014	200287	13.45	1.08913	0.333039	3.27028
441744	430037	679925	200178	13.49	1.08826	0.332205	3.27587
442131	429908	680517	200258	13.53	1.08586	0.331257	3.27799
442603	429900	680847	200211	13.57	1.08363	0.329806	3.28567
443076	429893	681087	200191	13.61	1.08142	0.328895	3.28803	4	0.486
443438	429876	681756	200307	13.65	1.07966	0.328083	3.29082
443460	429567	681878	200210	13.69	1.07809	0.326746	3.29947
444394	430101	682064	200164	13.73	1.07633	0.325733	3.30432
444725	429854	682733	200243	13.77	1.07363	0.324553	3.30803
445202	429748	682785	200163	13.81	1.07093	0.323594	3.30949
445278	429654	683828	200356	13.85	1.07013	0.32246	3.31866
445522	429579	683880	200236	13.89	1.06866	0.321099	3.32812
446076	429558	684364	200257	13.92	1.06601	0.319884	3.3325
446698	429733	684620	200235	13.97	1.064	0.318909	3.33636
447772	429836	684897	200216	14	1.05957	0.317902	3.33301
448070	429820	685464	200293	14.04	1.05814	0.31701	3.33786
448287	429593	685896	200298	14.08	1.05606	0.31579	3.3442
448863	429628	686364	200305	14.13	1.0536	0.314486	3.35024
449644	429682	686439	200236	14.16	1.0503	0.313571	3.34949
450410	429819	686571	200171	14.21	1.04747	0.312529	3.3516
450518	429738	687050	200212	14.24	1.0466	0.311536	3.35947
450826	429831	687516	200196	14.28	1.04564	0.310008	3.37294
451243	429802	688005	200215	14.32	1.04361	0.308766	3.37994
451945	429673	688976	200395	14.36	1.03982	0.307735	3.37893
452722	429698	688668	200150	14.4	1.03642	0.306171	3.38511
452863	429420	689233	200198	14.44	1.03446	0.305001	3.39166
453678	429949	689859	200268	14.48	1.0333	0.303876	3.4004
454227	430051	690602	200344	14.52	1.03131	0.302471	3.40962
455107	429785	691451	200449	14.56	1.02608	0.30105	3.40834
455949	429844	691910	200477	14.6	1.02258	0.299994	3.40867
455922	429744	691457	200242	14.64	1.02223	0.29895	3.41939
455909	429725	692124	200420	14.68	1.02219	0.298798	3.42103
456459	429656	691942	200178	14.72	1.0194	0.296893	3.43356
457758	429817	692485	200243	14.76	1.01435	0.295966	3.42726
458000	429738	693055	200309	14.8	1.01289	0.294972	3.43387
458197	429698	693014	200193	14.84	1.01182	0.293924	3.44247
458837	429660	693838	200277	14.88	1.00879	0.292374	3.45033
459791	429859	694143	200242	14.91	1.00548	0.291136	3.45366
460836	430031	694312	200159	14.96	1.00166	0.28981	3.45626
460965	429811	694795	200169	14.99	1.00004	0.288509	3.46623
461310	429870	695839	200370	15.04	0.998788	0.287505	3.47398
461686	429743	695789	200276	15.08	0.996517	0.286704	3.47577
462254	429584	696449	200290	15.11	0.993244	0.284934	3.48587
463361	430017	697332	200388	15.16	0.990411	0.283366	3.49516
464162	430193	698113	200436	15.19	0.987714	0.281593	3.5076
464899	429856	698379	200330	15.24	0.982865	0.279759	3.51326
465880	430070	698587	200278	15.27	0.97957	0.278635	3.5156
466391	430045	698938	200255	15.31	0.977208	0.277391	3.52285
467037	430103	699262	200224	15.35	0.974652	0.276145	3.52949
467225	429807	699606	200236	15.39	0.97242	0.275274	3.53255
467764	429831	700414	200347	15.43	0.970175	0.274065	3.53994
467702	429941	700833	200368	15.47	0.97097	0.273071	3.55574
467974	429893	701314	200368	15.51	0.969552	0.271688	3.56862
468290	429875	701687	200378	15.55	0.968085	0.270717	3.57601
468855	429954	701916	200397	15.59	0.965993	0.27025	3.57444
469475	430068	702696	200456	15.63	0.963832	0.268605	3.58829
469535	429784	702840	200345	15.67	0.962219	0.267075	3.6028
470296	429883	702940	200209	15.71	0.959377	0.26542	3.61456
471231	429813	703371	200209	15.75	0.95498	0.264185	3.61482
471964	429850	704086	200308	15.79	0.951975	0.263133	3.61785
472481	429825	704699	200406	15.83	0.949616	0.262365	3.61945
472798	429972	704294	200217	15.87	0.948944	0.261622	3.62716
472951	429429	704565	200193	15.91	0.945696	0.260605	3.62885
473835	429707	705502	200306	15.95	0.943199	0.259063	3.6408
474503	429497	705764	200223	15.99	0.939317	0.25748	3.64812
475843	429802	706601	200333	16.03	0.934999	0.256198	3.64952
476390	429799	706614	200252	16.07	0.932634	0.255346	3.65244
476479	429690	707006	200228	16.1	0.931733	0.253986	3.66844
476766	429639	707296	200160	16.15	0.930258	0.252475	3.68456
478586	429717	708565	200361	16.18	0.922833	0.250885	3.67832
479695	429772	708920	200311	16.23	0.918359	0.249372	3.68269
479958	429494	709548	200355	16.26	0.915914	0.24803	3.69275
481375	429961	710073	200353	16.3	0.912106	0.246519	3.69994
481756	429539	710143	200235	16.34	0.908478	0.245133	3.70606
483164	429420	710849	200295	16.38	0.901939	0.243734	3.70051
482379	429765	710832	200244	16.42	0.90691	0.243269	3.72801
484797	429629	712356	200417	16.46	0.896031	0.240693	3.72272
485704	429647	712818	200403	16.5	0.892292	0.239245	3.72961
486640	429647	712695	200264	16.54	0.888353	0.238195	3.72953
487754	429735	713370	200272	16.58	0.884094	0.236367	3.74034
488711	429615	714032	200272	16.62	0.879512	0.234497	3.75062
490276	429501	714525	200221	16.66	0.872427	0.232593	3.75088
491323	429554	715138	200257	16.7	0.868314	0.231227	3.75525
492467	429589	715325	200150	16.74	0.863722	0.229623	3.76149
493327	429624	716320	200270	16.78	0.860319	0.228029	3.77285
493915	429679	716864	200286	16.82	0.858144	0.22666	3.78604
495555	429668	717352	200298	16.86	0.851309	0.225409	3.77673
495528	429510	717373	200199	16.9	0.850668	0.224353	3.79164
496096	429642	717771	200234	16.94	0.848952	0.223588	3.79695
496494	429680	718110	200226	16.98	0.847492	0.222556	3.808
497064	429508	718900	200316	17.02	0.844326	0.221245	3.81624	5	0.486
498116	429586	719551	200467	17.06	0.840371	0.22094	3.80362
498476	429779	719413	200272	17.1	0.839812	0.219365	3.82838
498306	429713	719601	200237	17.14	0.840196	0.218486	3.84554
499261	429633	720248	200298	17.18	0.835897	0.217288	3.84695
500885	429760	720728	200265	17.21	0.829857	0.215613	3.84882
501865	429809	721397	200281	17.25	0.826091	0.213904	3.86197
502044	429926	721367	200196	17.29	0.825918	0.213132	3.87514
503191	430187	721611	200120	17.34	0.822491	0.211685	3.88544
503320	429745	722151	200162	17.37	0.819863	0.210601	3.89297
504508	429749	722871	200244	17.42	0.815058	0.209418	3.89202
505330	430092	723078	200184	17.45	0.813359	0.208236	3.90594
505225	429733	723226	200178	17.5	0.812076	0.207763	3.90866
505546	429931	724015	200304	17.53	0.811719	0.206834	3.92449
506331	429968	724570	200353	17.57	0.80872	0.205783	3.92998
507855	429973	724851	200291	17.61	0.802595	0.204377	3.92703
508388	430018	725224	200281	17.65	0.800663	0.20324	3.9395
508403	429661	725104	200177	17.69	0.798903	0.202526	3.94469
509194	429683	726296	200402	17.73	0.795827	0.20148	3.94991
510066	429630	726620	200408	17.77	0.792073	0.200641	3.94771
511142	429523	727776	200616	17.81	0.787252	0.199528	3.94557
511563	429666	727778	200496	17.85	0.786248	0.198316	3.96462
511896	429534	727976	200501	17.89	0.784288	0.197818	3.96469
513233	429742	728567	200554	17.93	0.779942	0.196715	3.96482
513960	429842	728535	200435	17.97	0.777521	0.195608	3.9749
514496	429791	728020	200224	18.01	0.775146	0.19491	3.97694
515232	429942	728215	200110	18.05	0.77294	0.193222	4.00026
516130	429703	729119	200232	18.09	0.768239	0.19195	4.00228
517080	429710	729313	200201	18.13	0.76451	0.191102	4.00054
518203	429744	730480	200413	18.17	0.760233	0.190012	4.00096
519243	429917	730047	200184	18.21	0.756954	0.188903	4.0071
519459	429566	730511	200250	18.24	0.754432	0.188287	4.00682
520728	429573	731238	200378	18.29	0.749473	0.18757	3.9957
520981	429843	731988	200470	18.32	0.749764	0.186429	4.02172
521723	429729	731923	200344	18.36	0.74631	0.185341	4.02669
521989	429601	732285	200292	18.41	0.744657	0.183821	4.051
522946	429585	732403	200221	18.44	0.740833	0.182781	4.05311
524502	429960	733281	200352	18.49	0.736539	0.181685	4.05394
525030	430037	733814	200323	18.52	0.734847	0.179929	4.08411
525479	429716	733890	200212	18.57	0.73157	0.178603	4.09608
526925	429743	734790	200300	18.6	0.726076	0.177018	4.10171
527931	429987	735169	200243	18.64	0.723335	0.175405	4.1238
528701	429648	735564	200215	18.68	0.718739	0.17404	4.12972
529544	429871	736013	200223	18.72	0.716541	0.172891	4.14446
529584	429728	736382	200171	18.76	0.715705	0.171357	4.17669
530352	429773	737353	200287	18.8	0.712954	0.169869	4.19709
531935	430041	737938	200290	18.84	0.708132	0.168301	4.20754
532947	429874	738431	200297	18.88	0.703448	0.167025	4.21164
533985	429946	738535	200187	18.92	0.699809	0.165634	4.22504
533900	429904	739422	200365	18.96	0.699935	0.165006	4.24188
533960	429714	740084	200410	19	0.698801	0.163655	4.26997
535442	429606	740766	200442	19.04	0.692615	0.16212	4.27224
536983	430039	741035	200370	19.08	0.688796	0.160664	4.28719
537625	430117	741033	200250	19.12	0.686723	0.159462	4.3065
537136	429939	741388	200238	19.16	0.687738	0.158376	4.34244
538265	429968	741727	200214	19.2	0.68358	0.157213	4.34812
539250	429686	742388	200261	19.24	0.678496	0.15589	4.35239
540482	429867	742845	200178	19.28	0.674689	0.153814	4.38638
541475	429998	743871	200274	19.32	0.671556	0.151999	4.41817
542542	429896	744394	200262	19.35	0.667043	0.150462	4.43331
543644	429828	745089	200264	19.4	0.662567	0.148601	4.45871
544778	429828	745545	200260	19.43	0.658304	0.147327	4.46831
546199	430043	746468	200276	19.47	0.653997	0.144994	4.5105
547114	429786	747449	200377	19.52	0.649349	0.143363	4.52939
548136	429908	748210	200429	19.55	0.646111	0.141835	4.55536
549006	429819	747719	200207	19.6	0.642443	0.140925	4.55876
550029	429908	748312	200222	19.63	0.639057	0.139478	4.58178
550337	429695	748827	200244	19.67	0.636898	0.138313	4.60477
551957	429766	749073	200181	19.71	0.631222	0.137016	4.60691
552525	429806	749778	200253	19.75	0.629307	0.135845	4.63254
552804	429761	750671	200422	19.79	0.62806	0.135146	4.64727
553579	429730	751088	200428	19.83	0.625046	0.134087	4.66149
555500	429692	750825	200232	19.87	0.617777	0.132821	4.6512
556590	429839	751798	200338	19.91	0.614466	0.131277	4.68067
556553	429739	752915	200557	19.95	0.614126	0.130487	4.70641
557842	429736	753224	200459	19.99	0.609378	0.128675	4.7358
559039	429627	753965	200468	20.03	0.604474	0.126783	4.76776
561118	429873	753590	200251	20.07	0.59805	0.125603	4.76142
562401	429951	754218	200225	20.11	0.593748	0.123662	4.80136
562786	429799	754890	200266	20.15	0.591624	0.12228	4.83827
563504	429385	755313	200211	20.19	0.587044	0.120597	4.8678
564890	429660	755514	200191	20.23	0.583327	0.11986	4.86675
566313	429744	756299	200207	20.27	0.578579	0.117928	4.90623
566993	429569	757114	200299	20.31	0.575291	0.116683	4.93038
567567	429535	757343	200237	20.35	0.573058	0.115449	4.96373
568491	429708	757247	200206	20.39	0.570554	0.115393	4.94446
570200	429654	758054	200271	20.42	0.564155	0.1139	4.95307	6	0.486
572438	429830	758845	200269	20.47	0.556978	0.111778	4.9829
572783	429884	759662	200362	20.51	0.556002	0.110545	5.02966
573067	429807	759897	200342	20.55	0.554621	0.10972	5.05488
574216	429985	759869	200257	20.58	0.55137	0.108939	5.06128
575732	429809	760475	200285	20.63	0.545137	0.107614	5.06568
576187	429667	761455	200394	20.66	0.542845	0.106115	5.11564
576222	429664	761291	200236	20.7	0.542706	0.104959	5.17065
577458	429882	761742	200240	20.75	0.53936	0.103806	5.19586
579147	429863	762563	200423	20.79	0.533294	0.103476	5.15381
580049	429885	763633	200585	20.82	0.530214	0.102278	5.18405
580744	430061	763412	200360	20.86	0.528602	0.100599	5.25453
581188	429977	763121	200271	20.9	0.526638	0.100472	5.24164
583028	429906	764627	200366	20.94	0.519833	0.097454	5.33413
585418	429877	765264	200285	20.98	0.511324	0.094961	5.38459
586295	429820	765804	200286	21.02	0.50799	0.093549	5.4302
587085	430006	766342	200331	21.06	0.50612	0.092586	5.46647
588951	430167	767182	200368	21.1	0.500393	0.09075	5.51395
590389	430075	767930	200442	21.14	0.494965	0.08953	5.52847
590666	430004	768224	200412	21.18	0.493668	0.088457	5.58087
590661	429747	769005	200457	21.22	0.492462	0.086862	5.6695
592049	429976	768637	200237	21.26	0.488749	0.085613	5.70882
594298	430089	769136	200296	21.3	0.481529	0.084899	5.67181
595206	429928	770060	200432	21.34	0.477639	0.083847	5.69657
596016	430037	769889	200237	21.38	0.475376	0.082333	5.77385
596431	429730	770882	200362	21.42	0.47249	0.080992	5.83376
597976	429733	771459	200366	21.46	0.467211	0.079525	5.87506
599331	429630	771773	200304	21.5	0.462089	0.078081	5.91811
600771	429556	772207	200269	21.54	0.456827	0.076595	5.96417
601996	429932	772501	200223	21.58	0.454449	0.075365	6.02998
602348	430076	772955	200231	21.62	0.453938	0.074261	6.11273
602757	429686	773299	200253	21.65	0.450693	0.073586	6.12473
604360	429620	773932	200262	21.7	0.444944	0.072027	6.17746
605434	429849	774291	200200	21.73	0.442402	0.070468	6.27803
606372	430142	775024	200303	21.77	0.440629	0.069598	6.33107
606964	430082	775491	200296	21.81	0.438346	0.068313	6.41672
608667	430106	775753	200303	21.85	0.432728	0.067703	6.39158
610465	430373	776335	200291	21.89	0.427962	0.06607	6.47737
611186	430104	777140	200305	21.93	0.424268	0.064122	6.61654
611245	429976	777735	200263	21.97	0.423461	0.062157	6.81276
612116	430121	778371	200302	22.01	0.421238	0.060902	6.91666
613956	429997	778800	200322	22.05	0.414506	0.059993	6.9093
615108	430195	779212	200305	22.09	0.411613	0.058756	7.00552
616036	430170	779246	200178	22.13	0.408409	0.057389	7.11648
616167	430239	779965	200200	22.17	0.408302	0.055752	7.32357
617124	430096	780277	200230	22.21	0.404447	0.055248	7.32061
617998	430164	780308	200158	22.25	0.401874	0.054443	7.3816
619224	430099	781165	200329	22.29	0.39751	0.053951	7.36792
620384	430313	781450	200256	22.33	0.394698	0.052482	7.5207
621143	430445	782477	200361	22.37	0.392824	0.050891	7.71894
622319	430241	783120	200407	22.41	0.387984	0.049698	7.80684
623465	430495	783434	200401	22.45	0.385427	0.04883	7.89331
623442	430087	783852	200434	22.49	0.383563	0.048086	7.97654
624394	430007	784741	200554	22.53	0.38006	0.047008	8.08499
625228	430357	785060	200492	22.56	0.378994	0.045566	8.31752
625380	430192	785135	200480	22.61	0.377712	0.045252	8.34676
626685	430416	785980	200507	22.65	0.374511	0.043356	8.63809
627861	430316	785423	200298	22.68	0.3702	0.042683	8.67332
628862	430156	786233	200437	22.73	0.36618	0.042003	8.71788
629994	430458	786240	200352	22.77	0.363936	0.04113	8.84834
629955	430202	785956	200183	22.8	0.362845	0.040158	9.03551
630064	430163	786801	200306	22.84	0.362306	0.03923	9.23545
631978	430129	786151	200162	22.88	0.355938	0.039446	9.02337
633059	430037	787418	200269	22.92	0.352003	0.037278	9.44276
633686	429873	787574	200195	22.97	0.349197	0.036133	9.66412
635103	430364	788434	200282	23	0.346963	0.034809	9.96751
635718	430288	788161	200165	23.04	0.344621	0.03433	10.0386
637177	430460	789166	200333	23.08	0.340748	0.033452	10.1862
637155	430059	790084	200461	23.12	0.338912	0.032396	10.4615
637788	430186	789844	200269	23.16	0.337484	0.031077	10.8596
638276	430127	790706	200325	23.2	0.335639	0.029442	11.4
639049	430325	790492	200196	23.24	0.334104	0.028689	11.6456
640638	430133	791434	200344	23.28	0.328109	0.027778	11.8117
640996	430129	791738	200332	23.32	0.326947	0.026884	12.1616
642112	430301	791685	200161	23.36	0.324206	0.025297	12.8158
642317	430160	792132	200154	23.4	0.322882	0.024089	13.4037
643679	430474	792510	200188	23.44	0.320041	0.02347	13.6363
644224	429936	793110	200265	23.48	0.315751	0.02272	13.8978
644731	430173	793412	200248	23.52	0.315269	0.021781	14.4744
642624	430293	794454	200399	23.56	0.322537	0.020655	15.6154
646729	430508	794390	200252	23.6	0.31053	0.019338	16.0578
647955	430318	794414	200194	23.64	0.305752	0.018694	16.356
647699	430299	794460	200166	23.67	0.30647	0.018295	16.7517
648240	430380	794459	200099	23.72	0.305147	0.017623	17.3156
649222	430359	795033	200130	23.76	0.30195	0.016479	18.3232
649428	430188	795907	200266	23.8	0.300488	0.015634	19.2204
650490	430088	795964	200240	23.84	0.296669	0.015228	19.4821	7	0.486
650288	429557	796324	199858	23.88	0.294777	0.010467	28.1611
652435	430546	796862	200384	23.91	0.292738	0.014404	20.3233
652774	429459	796639	199535	23.95	0.286502	0.00641	44.6949
653842	430586	797725	200503	23.99	0.28852	0.013419	21.5009
655352	430920	798210	200558	24.03	0.285387	0.012747	22.3891
655636	430517	798415	200298	24.07	0.282586	0.009614	29.3919
656209	430409	798705	200325	24.11	0.280285	0.009154	30.6184
658084	430887	799046	200279	24.15	0.276718	0.007831	35.3368
658743	430800	799413	200203	24.19	0.274257	0.00614	44.6649
659700	430745	799938	200255	24.23	0.271025	0.005341	50.749
660432	430412	800298	200223	24.27	0.267174	0.004112	64.982
661020	430346	800646	200198	24.31	0.265039	0.002984	88.8336
661418	430450	801080	200176	24.35	0.264302	0.00167	158.289
661659	430239	801617	200238	24.39	0.262553	0.000943	278.353
662814	430188	802392	200379	24.43	0.258742	0.000414	624.505
662598	430213	802181	200220	24.47	0.259528	-0.000656	-395.867
663796	430462	802690	200356	24.51	0.257016	-0.000565	-454.501
664991	430536	802880	200339	24.55	0.253687	-0.001214	-209.043
664970	430341	802555	200161	24.59	0.252825	-0.002189	-115.49
666391	430364	803325	200284	24.63	0.248567	-0.002884	-86.1928
666709	430534	803439	200243	24.67	0.248398	-0.003583	-69.3364
667385	430417	803506	200237	24.71	0.245769	-0.003811	-64.4895
668414	430537	804278	200306	24.75	0.243187	-0.005052	-48.1349
668325	430283	805249	200414	24.79	0.242252	-0.006398	-37.8656
668548	430106	805740	200447	24.82	0.240727	-0.007294	-33.0014
668128	430075	805806	200397	24.86	0.241866	-0.007962	-30.376
669693	430080	805229	200208	24.9	0.237102	-0.00842	-28.1579
670442	429976	805043	200098	24.94	0.23432	-0.009063	-25.8559
671043	430225	805077	200020	24.99	0.233672	-0.009934	-23.5235
670420	430243	805964	200179	25.02	0.235658	-0.010551	-22.3342
671222	430066	806458	200213	25.07	0.232369	-0.011444	-20.3047
672362	430399	806598	200240	25.1	0.230481	-0.011522	-20.0032
672861	430282	806842	200260	25.14	0.228407	-0.011931	-19.1447
673334	430284	807795	200432	25.18	0.226978	-0.012579	-18.0436
673183	430070	807846	200366	25.22	0.226419	-0.013371	-16.9342
675476	430216	808606	200310	25.26	0.220156	-0.015829	-13.9082
674043	430245	808320	200237	25.3	0.22464	-0.015851	-14.172
674500	430155	808151	200170	25.34	0.222825	-0.016104	-13.8366
675765	430438	808634	200270	25.38	0.220337	-0.016302	-13.5162
674766	430087	808968	200367	25.42	0.221695	-0.016158	-13.7205
677102	430385	809095	200228	25.46	0.21604	-0.017873	-12.0874
[truncated: 1,500 more rows]

## Sheet: Sheet6
FlowCell Text Data File: Lso2_ctrl6noHbs1.csv
[truncated: 2,187 more rows]

[truncated: 4 more sheets: Sheet7, Sheet8, Sheet9, Sheet10]
